# Supplementary material for: PP2Acα regulates cerebellar development via phosphorylation-dependent neuronal programs
Source: iScience. 2025 Dec 5;29(1):114352. doi: 10.1016/j.isci.2025.114352 (PMC12774704; doi:10.1016/j.isci.2025.114352)
Supplement: Table S1. List of proteins with increased or decreased phosphorylation levels in primary granule neurons from Atoh1-cKO mice [file mmc2.xlsx]

## Sheet: increase-phos
Table S1: List of proteins with increased or decreased phosphorylation levels in primary granule neurons from Atoh1-cKO mice, related to Figure 5.
Sequence	PhosphoSite	Mean_Ratio_cKO-VS-WT	CV_cKO-VS-WT	Pvalue	NCBInr Description	Swissprot Identity	Swissprot E-value	Swissprot Accession	Protein		Swissprot Description	Protein_or_Domain	KOG Score	KOG E-value	KOG ID	KOG Function-Description	KOG Code	KOG Function-Categories	KEGG(ko_id|rank|evalue|score|identity|ko_definition)	GO Biological_Process	GO Cellular_Component	GO Molecular_Function
AVPIGTPPK	T6	1.22	0.0430420555825137	0.005249	-	-	-				-	-	-	-	-	-	-	-	-	-	-	-
SLFSTSFSESLAAEISSVSR	S19	1.6	0.15714263291117	0.02586	-	-	-				-	-	-	-	-	-	-	-	-	-	-	-
KSSEYGLLENK	S2,S3,Y5	1.3	0.0656811463810697	0.008741	-	-	-				-	-	-	-	-	-	-	-	-	-	-	-
ELTGDMQLSKSEILR	T3,S9	2.17	0.190409676172509	0.01618	-	-	-				-	-	-	-	-	-	-	-	-	-	-	-
FSTYSQSPPDTPSLR	S7	1.33	0.114399428982729	0.03298	-	-	-				-	-	-	-	-	-	-	-	-	-	-	-
MSDPITLNVGGK	T6	1.36	0.108689305140401	0.02434	-	-	-				-	-	-	-	-	-	-	-	-	-	-	-
DSCSSPPSLNYGK	S5	1.27	0.0424028724971221	0.003218	protein Shroom2 isoform 2 [Mus musculus]	100	0	A2ALU4	SHRM2	MOUSE	Protein Shroom2 OS=Mus musculus GN=Shroom2 PE=1 SV=1	Hs13376349	52.4	4e-06	KOG3528	FOG: PDZ domain	S	Function unknown	K18625|1|0.0|3045|mmu:110380|protein Shroom	GO:0032438//melanosome organization;GO:0045217//cell-cell junction maintenance;GO:0002089//lens morphogenesis in camera-type eye;GO:0045176//apical protein localization;GO:0030835//negative regulation of actin filament depolymerization;GO:0043482//cellular pigment accumulation;GO:0043583//ear development;GO:0032401//establishment of melanosome localization;GO:0016477//cell migration;GO:0048593//c…	GO:0003779//actin binding;GO:0051015//actin filament binding;GO:0008013//beta-catenin binding;GO:0019904//protein domain specific binding	GO:0005911//cell-cell junction;GO:0005874//microtubule;GO:0005923//bicellular tight junction;GO:0005856//cytoskeleton;GO:0043025//neuronal cell body;GO:0005737//cytoplasm;GO:0016324//apical plasma membrane;GO:0005913//cell-cell adherens junction;GO:0005938//cell cortex;GO:0005886//plasma membrane;GO:0070062//extracellular exosome;GO:0043296//apical junction complex;GO:0005623//cell;GO:0030864//co…
GPSPSPVGSPASVAQSR	S3	1.22	0.0922514811340692	0.04192	AT-rich interactive domain-containing protein 1A [Mus musculus]	100	0	A2BH40	ARI1A	MOUSE	AT-rich interactive domain-containing protein 1A OS=Mus musculus GN=Arid1a PE=1 SV=1	Hs18572525	89.7	3e-18	KOG2744	DNA-binding proteins Bright/BRCAA1/RBP1 and related proteins containing BRIGHT domain	K	Transcription	K11653|1|0.0|4586|mmu:93760|AT-rich interactive domain-containing protein 1	GO:0043044//ATP-dependent chromatin remodeling;GO:0060674//placenta blood vessel development;GO:1901998//toxin transport;GO:0003205//cardiac chamber development;GO:0001704//formation of primary germ layer;GO:0030521//androgen receptor signaling pathway;GO:0006325//chromatin organization;GO:0007369//gastrulation;GO:0042921//glucocorticoid receptor signaling pathway;GO:0006344//maintenance of chrom…	GO:0031491//nucleosome binding;GO:0003677//DNA binding;GO:0016922//ligand-dependent nuclear receptor binding	GO:0005654//nucleoplasm;GO:0016514//SWI/SNF complex;GO:0071565//nBAF complex;GO:0071564//npBAF complex;GO:0000790//nuclear chromatin
AESPAFLSAK	S3	1.44	0.0741595702222744	0.005799	protein-glutamate O-methyltransferase [Mus musculus]	100	0	A6H630	ARMT1	MOUSE	Protein-glutamate O-methyltransferase OS=Mus musculus GN=Armt1 PE=1 SV=1	YMR027w	191	3e-55	KOG3870	Uncharacterized conserved protein	S	Function unknown	K23114|1|0.0|912|mmu:73419|protein-glutamate O-methyltransferase [EC:2.1.1.-]	-	-	-
ASLLESSAAGSPR	S7	1.29	0.0445714453454659	0.003093	PREDICTED: A-kinase anchor protein 5 isoform X1 [Mus musculus]	100	0	D3YVF0	AKAP5	MOUSE	A-kinase anchor protein 5 OS=Mus musculus GN=Akap5 PE=1 SV=2	-	-	-	-	-	-	-	K16522|1|0.0|1462|mmu:238276|A-kinase anchor protein 5	GO:0036394//amylase secretion;GO:0030819//positive regulation of cAMP biosynthetic process;GO:0006605//protein targeting;GO:0007165//signal transduction;GO:0010739//positive regulation of protein kinase A signaling	GO:0017124//SH3 domain binding;GO:0035254//glutamate receptor binding;GO:0030346//protein phosphatase 2B binding;GO:0034237//protein kinase A regulatory subunit binding;GO:0097110//scaffold protein binding;GO:0008179//adenylate cyclase binding;GO:0005516//calmodulin binding	GO:0005856//cytoskeleton;GO:0005886//plasma membrane
QLSESESSLEMDDER	S5	1.25	0.0992135775109143	0.04055	coiled-coil domain-containing protein 6 [Mus musculus]	100	0	D3YZP9	CCDC6	MOUSE	Coiled-coil domain-containing protein 6 OS=Mus musculus GN=Ccdc6 PE=1 SV=1	CE01652	99.4	8e-22	KOG2129	Uncharacterized conserved protein H4	S	Function unknown	K09288|1|0.0|951|mmu:76551|coiled-coil domain-containing protein 6		GO:0017124//SH3 domain binding	GO:0005856//cytoskeleton;GO:0005829//cytosol
VNHEPEPASGASPGATIPKSPSQLR	S20	1.31	0.0428365512930995	0.002515	myc box-dependent-interacting protein 1 isoform 1 [Mus musculus]	100	0	O08539	BIN1	MOUSE	Myc box-dependent-interacting protein 1 OS=Mus musculus GN=Bin1 PE=1 SV=1	Hs4757748	582	0	KOG3771	Amphiphysin	U	Intracellular trafficking, secretion, and vesicular transport	K12562|1|0.0|1203|mmu:30948|amphiphysin	GO:0048711//positive regulation of astrocyte differentiation;GO:0043547//positive regulation of GTPase activity;GO:0043065//positive regulation of apoptotic process;GO:0045664//regulation of neuron differentiation;GO:0051647//nucleus localization;GO:0030100//regulation of endocytosis;GO:0006997//nucleus organization;GO:0006897//endocytosis;GO:0060988//lipid tube assembly;GO:0071156//regulation of…	GO:0051020//GTPase binding;GO:0070063//RNA polymerase binding;GO:0032403//protein complex binding;GO:0042802//identical protein binding;GO:0048156//tau protein binding;GO:0051015//actin filament binding;GO:0046982//protein heterodimerization activity	GO:0008021//synaptic vesicle;GO:0005635//nuclear envelope;GO:0030424//axon;GO:0005874//microtubule;GO:0030018//Z disc;GO:0005737//cytoplasm;GO:0005634//nucleus;GO:0016020//membrane;GO:0031674//I band;GO:0030315//T-tubule;GO:0043679//axon terminus;GO:0043194//axon initial segment;GO:0043196//varicosity;GO:0005829//cytosol;GO:0033268//node of Ranvier;GO:0044300//cerebellar mossy fiber;GO:0060987//l…
EFGSLPTTPSEQR	T8	1.23	0.0792509707712147	0.02776	RecName: Full=Syntaxin-7	100	9e-162	O70439	STX7	MOUSE	Syntaxin-7 OS=Mus musculus GN=Stx7 PE=1 SV=3	7294503	76.6	5e-16	KOG0811	SNARE protein PEP12/VAM3/Syntaxin 7/Syntaxin 17	U	Intracellular trafficking, secretion, and vesicular transport	K08488|1|0.0|526|mmu:53331|syntaxin 7	GO:1903076//regulation of protein localization to plasma membrane;GO:0016192//vesicle-mediated transport;GO:0006886//intracellular protein transport;GO:1902685//positive regulation of receptor localization to synapse;GO:0051640//organelle localization;GO:0070925//organelle assembly;GO:0001916//positive regulation of T cell mediated cytotoxicity	GO:0019869//chloride channel inhibitor activity;GO:0019905//syntaxin binding;GO:0005484//SNAP receptor activity	GO:0055037//recycling endosome;GO:0016021//integral component of membrane;GO:0070062//extracellular exosome;GO:0005770//late endosome;GO:0070820//tertiary granule;GO:0030139//endocytic vesicle;GO:0005765//lysosomal membrane;GO:0001772//immunological synapse;GO:0048471//perinuclear region of cytoplasm;GO:0005769//early endosome;GO:0042582//azurophil granule
TPPKSPSASK	S5	1.4	0.139299994328435	0.03759	RecName: Full=Microtubule-associated protein tau; AltName: Full=Neurofibrillary tangle protein; AltName: Full=Paired helical filament-tau; Short=PHF-tau	100	0	P10637	TAU	MOUSE	Microtubule-associated protein tau OS=Mus musculus GN=Mapt PE=1 SV=3	CE24967	105	1e-23	KOG2418	Microtubule-associated protein TAU	Z	Cytoskeleton	K04380|1|0.0|1031|oor:101276955|microtubule-associated protein tau		GO:0051879//Hsp90 protein binding;GO:0008017//microtubule binding	GO:0005737//cytoplasm;GO:0005874//microtubule
YIATPIFSK	T4	1.24	0.0679055816124193	0.01559	mCG131602, isoform CRA_c, partial [Mus musculus]	100	8e-165	P10649	GSTM1	MOUSE	Glutathione S-transferase Mu 1 OS=Mus musculus GN=Gstm1 PE=1 SV=2	Hs17445311	109	1e-28	KOG1695	Glutathione S-transferase	O	Posttranslational modification, protein turnover, chaperones	K00799|1|5e-164|456|mmu:14862|glutathione S-transferase [EC:2.5.1.18]	GO:0008152//metabolic process;GO:0048678//response to axon injury;GO:0035690//cellular response to drug;GO:0046677//response to antibiotic;GO:0042178//xenobiotic catabolic process;GO:0010288//response to lead ion;GO:0043200//response to amino acid;GO:0070458//cellular detoxification of nitrogen compound;GO:0006749//glutathione metabolic process;GO:0007608//sensory perception of smell;GO:0018916//…	GO:0016151//nickel cation binding;GO:0019899//enzyme binding;GO:0004364//glutathione transferase activity;GO:0042802//identical protein binding;GO:0042803//protein homodimerization activity;GO:0019901//protein kinase binding;GO:0005496//steroid binding;GO:0046982//protein heterodimerization activity;GO:0043295//glutathione binding	GO:0005737//cytoplasm;GO:0043209//myelin sheath;GO:0043234//protein complex;GO:0005829//cytosol;GO:0005576//extracellular region
ELVSSSSSGSDSDSEVEK	S14	1.66	0.211908825838613	0.04777	activated RNA polymerase II transcriptional coactivator p15 [Mus musculus]	100	7e-57	P11031	TCP4	MOUSE	Activated RNA polymerase II transcriptional coactivator p15 OS=Mus musculus GN=Sub1 PE=1 SV=3	At5g09240	46.2	4e-07	KOG2712	Transcriptional coactivator	K	Transcription	K13207|1|3e-19|87.8|mgp:100541023|CUG-BP- and ETR3-like factor	GO:0060261//positive regulation of transcription initiation from RNA polymerase II promoter;GO:0060395//SMAD protein signal transduction;GO:0051260//protein homooligomerization;GO:0006355//regulation of transcription, DNA-templated;GO:0006357//regulation of transcription from RNA polymerase II promoter	GO:0033613//activating transcription factor binding;GO:0003713//transcription coactivator activity;GO:0003723//RNA binding;GO:0003677//DNA binding;GO:0003678//DNA helicase activity;GO:0001205//transcriptional activator activity, RNA polymerase II distal enhancer sequence-specific DNA binding;GO:0003690//double-stranded DNA binding;GO:0003697//single-stranded DNA binding;GO:0042802//identical prot…	GO:0070062//extracellular exosome;GO:0005730//nucleolus;GO:0005634//nucleus;GO:0005667//transcription factor complex
ELVSSSSSGSDSDSEVEKK	S14	1.47	0.0630473501787	0.003079	activated RNA polymerase II transcriptional coactivator p15 [Mus musculus]	100	7e-57	P11031	TCP4	MOUSE	Activated RNA polymerase II transcriptional coactivator p15 OS=Mus musculus GN=Sub1 PE=1 SV=3	At5g09240	46.2	4e-07	KOG2712	Transcriptional coactivator	K	Transcription	K13207|1|3e-19|87.8|mgp:100541023|CUG-BP- and ETR3-like factor	GO:0060261//positive regulation of transcription initiation from RNA polymerase II promoter;GO:0060395//SMAD protein signal transduction;GO:0051260//protein homooligomerization;GO:0006355//regulation of transcription, DNA-templated;GO:0006357//regulation of transcription from RNA polymerase II promoter	GO:0033613//activating transcription factor binding;GO:0003713//transcription coactivator activity;GO:0003723//RNA binding;GO:0003677//DNA binding;GO:0003678//DNA helicase activity;GO:0001205//transcriptional activator activity, RNA polymerase II distal enhancer sequence-specific DNA binding;GO:0003690//double-stranded DNA binding;GO:0003697//single-stranded DNA binding;GO:0042802//identical prot…	GO:0070062//extracellular exosome;GO:0005730//nucleolus;GO:0005634//nucleus;GO:0005667//transcription factor complex
SPSLSPSPPSPIEK	S10	1.28	0.115482386711676	0.04641	microtubule-associated protein 1B [Mus musculus]	100	0	P14873	MAP1B	MOUSE	Microtubule-associated protein 1B OS=Mus musculus GN=Map1b PE=1 SV=2	HsM20070294	192	3e-50	KOG3592	Microtubule-associated proteins	Z	Cytoskeleton	K10429|1|0.0|4972|mmu:17755|microtubule-associated protein 1	GO:0048675//axon extension;GO:0047497//mitochondrion transport along microtubule;GO:0031116//positive regulation of microtubule polymerization;GO:0045773//positive regulation of axon extension;GO:0032387//negative regulation of intracellular transport;GO:0016358//dendrite development;GO:0000226//microtubule cytoskeleton organization;GO:0007416//synapse assembly;GO:0032355//response to estradiol;G…	GO:0005543//phospholipid binding;GO:0003779//actin binding;GO:0032403//protein complex binding;GO:0008017//microtubule binding;GO:0005519//cytoskeletal regulatory protein binding	GO:0030425//dendrite;GO:0030424//axon;GO:0005874//microtubule;GO:0005875//microtubule associated complex;GO:0005856//cytoskeleton;GO:0043204//perikaryon;GO:0030054//cell junction;GO:0048471//perinuclear region of cytoplasm;GO:0043025//neuronal cell body;GO:0030426//growth cone;GO:0014069//postsynaptic density;GO:0005886//plasma membrane;GO:0043197//dendritic spine;GO:0001750//photoreceptor outer …
ESSPLYSPGFSDSTSAAK	S3	1.56	0.158407047418053	0.02987	microtubule-associated protein 1B [Mus musculus]	100	0	P14873	MAP1B	MOUSE	Microtubule-associated protein 1B OS=Mus musculus GN=Map1b PE=1 SV=2	HsM20070294	192	3e-50	KOG3592	Microtubule-associated proteins	Z	Cytoskeleton	K10429|1|0.0|4972|mmu:17755|microtubule-associated protein 1	GO:0048675//axon extension;GO:0047497//mitochondrion transport along microtubule;GO:0031116//positive regulation of microtubule polymerization;GO:0045773//positive regulation of axon extension;GO:0032387//negative regulation of intracellular transport;GO:0016358//dendrite development;GO:0000226//microtubule cytoskeleton organization;GO:0007416//synapse assembly;GO:0032355//response to estradiol;G…	GO:0005543//phospholipid binding;GO:0003779//actin binding;GO:0032403//protein complex binding;GO:0008017//microtubule binding;GO:0005519//cytoskeletal regulatory protein binding	GO:0030425//dendrite;GO:0030424//axon;GO:0005874//microtubule;GO:0005875//microtubule associated complex;GO:0005856//cytoskeleton;GO:0043204//perikaryon;GO:0030054//cell junction;GO:0048471//perinuclear region of cytoplasm;GO:0043025//neuronal cell body;GO:0030426//growth cone;GO:0014069//postsynaptic density;GO:0005886//plasma membrane;GO:0043197//dendritic spine;GO:0001750//photoreceptor outer …
SLMSSPEDLTK	S4,S5	1.55	0.0960125937891391	0.007663	microtubule-associated protein 1B [Mus musculus]	100	0	P14873	MAP1B	MOUSE	Microtubule-associated protein 1B OS=Mus musculus GN=Map1b PE=1 SV=2	HsM20070294	192	3e-50	KOG3592	Microtubule-associated proteins	Z	Cytoskeleton	K10429|1|0.0|4972|mmu:17755|microtubule-associated protein 1	GO:0048675//axon extension;GO:0047497//mitochondrion transport along microtubule;GO:0031116//positive regulation of microtubule polymerization;GO:0045773//positive regulation of axon extension;GO:0032387//negative regulation of intracellular transport;GO:0016358//dendrite development;GO:0000226//microtubule cytoskeleton organization;GO:0007416//synapse assembly;GO:0032355//response to estradiol;G…	GO:0005543//phospholipid binding;GO:0003779//actin binding;GO:0032403//protein complex binding;GO:0008017//microtubule binding;GO:0005519//cytoskeletal regulatory protein binding	GO:0030425//dendrite;GO:0030424//axon;GO:0005874//microtubule;GO:0005875//microtubule associated complex;GO:0005856//cytoskeleton;GO:0043204//perikaryon;GO:0030054//cell junction;GO:0048471//perinuclear region of cytoplasm;GO:0043025//neuronal cell body;GO:0030426//growth cone;GO:0014069//postsynaptic density;GO:0005886//plasma membrane;GO:0043197//dendritic spine;GO:0001750//photoreceptor outer …
SLMSSPEDLTK	S4,S5	1.21	0.0287922475129257	0.001827	microtubule-associated protein 1B [Mus musculus]	100	0	P14873	MAP1B	MOUSE	Microtubule-associated protein 1B OS=Mus musculus GN=Map1b PE=1 SV=2	HsM20070294	192	3e-50	KOG3592	Microtubule-associated proteins	Z	Cytoskeleton	K10429|1|0.0|4972|mmu:17755|microtubule-associated protein 1	GO:0048675//axon extension;GO:0047497//mitochondrion transport along microtubule;GO:0031116//positive regulation of microtubule polymerization;GO:0045773//positive regulation of axon extension;GO:0032387//negative regulation of intracellular transport;GO:0016358//dendrite development;GO:0000226//microtubule cytoskeleton organization;GO:0007416//synapse assembly;GO:0032355//response to estradiol;G…	GO:0005543//phospholipid binding;GO:0003779//actin binding;GO:0032403//protein complex binding;GO:0008017//microtubule binding;GO:0005519//cytoskeletal regulatory protein binding	GO:0030425//dendrite;GO:0030424//axon;GO:0005874//microtubule;GO:0005875//microtubule associated complex;GO:0005856//cytoskeleton;GO:0043204//perikaryon;GO:0030054//cell junction;GO:0048471//perinuclear region of cytoplasm;GO:0043025//neuronal cell body;GO:0030426//growth cone;GO:0014069//postsynaptic density;GO:0005886//plasma membrane;GO:0043197//dendritic spine;GO:0001750//photoreceptor outer …
LSPAKSPSLSPSPPSPIEK	S6	1.45	0.111417202906231	0.01698	microtubule-associated protein 1B [Mus musculus]	100	0	P14873	MAP1B	MOUSE	Microtubule-associated protein 1B OS=Mus musculus GN=Map1b PE=1 SV=2	HsM20070294	192	3e-50	KOG3592	Microtubule-associated proteins	Z	Cytoskeleton	K10429|1|0.0|4972|mmu:17755|microtubule-associated protein 1	GO:0048675//axon extension;GO:0047497//mitochondrion transport along microtubule;GO:0031116//positive regulation of microtubule polymerization;GO:0045773//positive regulation of axon extension;GO:0032387//negative regulation of intracellular transport;GO:0016358//dendrite development;GO:0000226//microtubule cytoskeleton organization;GO:0007416//synapse assembly;GO:0032355//response to estradiol;G…	GO:0005543//phospholipid binding;GO:0003779//actin binding;GO:0032403//protein complex binding;GO:0008017//microtubule binding;GO:0005519//cytoskeletal regulatory protein binding	GO:0030425//dendrite;GO:0030424//axon;GO:0005874//microtubule;GO:0005875//microtubule associated complex;GO:0005856//cytoskeleton;GO:0043204//perikaryon;GO:0030054//cell junction;GO:0048471//perinuclear region of cytoplasm;GO:0043025//neuronal cell body;GO:0030426//growth cone;GO:0014069//postsynaptic density;GO:0005886//plasma membrane;GO:0043197//dendritic spine;GO:0001750//photoreceptor outer …
NQWQLSADDLK	S6	1.21	0.0328011998297202	0.002833	2',3'-cyclic-nucleotide 3'-phosphodiesterase isoform 2 [Mus musculus]	100	0	P16330	CN37	MOUSE	2',3'-cyclic-nucleotide 3'-phosphodiesterase OS=Mus musculus GN=Cnp PE=1 SV=3	Hs7656971	58.2	1e-08	KOG2401	Predicted MutS-related protein involved in mismatch repair	L	Replication, recombination and repair	K01121|1|0.0|862|mmu:12799|2',3'-cyclic-nucleotide 3'-phosphodiesterase [EC:3.1.4.37]	GO:0009214//cyclic nucleotide catabolic process;GO:0021762//substantia nigra development;GO:0032496//response to lipopolysaccharide;GO:0009636//response to toxic substance;GO:0048709//oligodendrocyte differentiation;GO:0007409//axonogenesis;GO:0008344//adult locomotory behavior;GO:0046902//regulation of mitochondrial membrane permeability;GO:0007568//aging;GO:0030900//forebrain development;GO:000…	GO:0004113//2',3'-cyclic-nucleotide 3'-phosphodiesterase activity;GO:0030551//cyclic nucleotide binding;GO:0003723//RNA binding	GO:0005902//microvillus;GO:0005874//microtubule;GO:0005737//cytoplasm;GO:0005615//extracellular space;GO:0043209//myelin sheath;GO:0016020//membrane;GO:0035749//myelin sheath adaxonal region;GO:0048471//perinuclear region of cytoplasm;GO:0031143//pseudopodium;GO:0035748//myelin sheath abaxonal region;GO:0005886//plasma membrane;GO:0042995//cell projection;GO:0070062//extracellular exosome;GO:0042…
KQPPVSPGTALVGSQK	S6	1.41	0.0453191858691761	0.001584	high mobility group protein HMG-I/HMG-Y isoform a [Mus musculus]	100	1e-22	P17095	HMGA1	MOUSE	High mobility group protein HMG-I/HMG-Y OS=Mus musculus GN=Hmga1 PE=1 SV=4	Hs22052327	50.4	4e-08	KOG0002	60s ribosomal protein L39	J	Translation, ribosomal structure and biogenesis	K09282|1|3e-65|197|mmu:15361|high mobility group AT-hook protein 1	GO:0009615//response to virus;GO:0008285//negative regulation of cell proliferation;GO:0006284//base-excision repair;GO:0007283//spermatogenesis;GO:0045892//negative regulation of transcription, DNA-templated;GO:0045893//positive regulation of transcription, DNA-templated;GO:0090402//oncogene-induced cell senescence;GO:0035986//senescence-associated heterochromatin focus assembly;GO:0006355//regu…	GO:0019899//enzyme binding;GO:0001158//enhancer sequence-specific DNA binding;GO:0001077//transcriptional activator activity, RNA polymerase II proximal promoter sequence-specific DNA binding;GO:0003677//DNA binding;GO:0051575//5'-deoxyribose-5-phosphate lyase activity;GO:0008134//transcription factor binding;GO:0030374//ligand-dependent nuclear receptor transcription coactivator activity;GO:0003…	GO:0090575//RNA polymerase II transcription factor complex;GO:0000785//chromatin;GO:0005925//focal adhesion;GO:0005634//nucleus;GO:0035985//senescence-associated heterochromatin focus
QDVDNASLAR	S7	1.27	0.0531763796327024	0.006448	vimentin [Mus musculus]	100	0	P20152	VIME	MOUSE	Vimentin OS=Mus musculus GN=Vim PE=1 SV=3	CE10838	123	2e-29	KOG0977	Nuclear envelope protein lamin, intermediate filament superfamily	DY	Cell cycle control, cell division, chromosome partitioning;Nuclear structure	K07606|1|0.0|940|mmu:22352|vimentin	GO:0009314//response to radiation;GO:0060020//Bergmann glial cell differentiation;GO:0010628//positive regulation of gene expression;GO:0043403//skeletal muscle tissue regeneration;GO:0010043//response to zinc ion;GO:0045444//fat cell differentiation;GO:0033280//response to vitamin D;GO:0032355//response to estradiol;GO:0044344//cellular response to fibroblast growth factor stimulus;GO:0060252//p…	GO:0008022//protein C-terminus binding;GO:0005200//structural constituent of cytoskeleton;GO:0005198//structural molecule activity;GO:0042802//identical protein binding;GO:1990254//keratin filament binding;GO:0005212//structural constituent of eye lens;GO:0019901//protein kinase binding;GO:0019900//kinase binding;GO:0051721//protein phosphatase 2A binding;GO:0003725//double-stranded RNA binding;G…	GO:0045098//type III intermediate filament;GO:0030424//axon;GO:0005925//focal adhesion;GO:0005737//cytoplasm;GO:0042995//cell projection;GO:0070062//extracellular exosome;GO:0005777//peroxisome;GO:0043005//neuron projection;GO:0048471//perinuclear region of cytoplasm;GO:0016363//nuclear matrix;GO:0005856//cytoskeleton;GO:0044297//cell body;GO:0031252//cell leading edge;GO:0005882//intermediate fi…
TPGTPGTPSYPR	T7	1.37	0.113079480149693	0.02633	microtubule-associated protein 2 isoform 3 [Mus musculus]	100	0	P20357	MTAP2	MOUSE	Microtubule-associated protein 2 OS=Mus musculus GN=Map2 PE=1 SV=2	CE24967	87.4	4e-17	KOG2418	Microtubule-associated protein TAU	Z	Cytoskeleton	K10430|1|0.0|3681|mmu:17756|microtubule-associated protein 2	GO:0016358//dendrite development;GO:0030010//establishment of cell polarity;GO:0071310//cellular response to organic substance;GO:0021954//central nervous system neuron development;GO:0007409//axonogenesis;GO:0050770//regulation of axonogenesis;GO:0001578//microtubule bundle formation;GO:0048813//dendrite morphogenesis	GO:0002162//dystroglycan binding;GO:0015631//tubulin binding;GO:0008017//microtubule binding;GO:0005516//calmodulin binding;GO:0005519//cytoskeletal regulatory protein binding	GO:0030425//dendrite;GO:0005874//microtubule;GO:0005875//microtubule associated complex;GO:0005737//cytoplasm;GO:0005730//nucleolus;GO:0043005//neuron projection;GO:0043025//neuronal cell body;GO:0034399//nuclear periphery;GO:0044297//cell body;GO:0014069//postsynaptic density;GO:0005829//cytosol;GO:0005622//intracellular;GO:0043198//dendritic shaft;GO:0097442//CA3 pyramidal cell dendrite
SGTSTPTTPGSTAITPGTPPSYSSR	T18	1.43	0.0796507763158396	0.007189	microtubule-associated protein 2 isoform 3 [Mus musculus]	100	0	P20357	MTAP2	MOUSE	Microtubule-associated protein 2 OS=Mus musculus GN=Map2 PE=1 SV=2	CE24967	87.4	4e-17	KOG2418	Microtubule-associated protein TAU	Z	Cytoskeleton	K10430|1|0.0|3681|mmu:17756|microtubule-associated protein 2	GO:0016358//dendrite development;GO:0030010//establishment of cell polarity;GO:0071310//cellular response to organic substance;GO:0021954//central nervous system neuron development;GO:0007409//axonogenesis;GO:0050770//regulation of axonogenesis;GO:0001578//microtubule bundle formation;GO:0048813//dendrite morphogenesis	GO:0002162//dystroglycan binding;GO:0015631//tubulin binding;GO:0008017//microtubule binding;GO:0005516//calmodulin binding;GO:0005519//cytoskeletal regulatory protein binding	GO:0030425//dendrite;GO:0005874//microtubule;GO:0005875//microtubule associated complex;GO:0005737//cytoplasm;GO:0005730//nucleolus;GO:0043005//neuron projection;GO:0043025//neuronal cell body;GO:0034399//nuclear periphery;GO:0044297//cell body;GO:0014069//postsynaptic density;GO:0005829//cytosol;GO:0005622//intracellular;GO:0043198//dendritic shaft;GO:0097442//CA3 pyramidal cell dendrite
AEDGAAPSPSSETPK	S8,T13	1.23	0.0605469028665287	0.01248	myristoylated alanine-rich C-kinase substrate [Mus musculus]	100	2e-35	P26645	MARCS	MOUSE	Myristoylated alanine-rich C-kinase substrate OS=Mus musculus GN=Marcks PE=1 SV=2	-	-	-	-	-	-	-	K12561|1|0.0|529|mmu:17118|myristoylated alanine-rich C-kinase substrate	GO:0051260//protein homooligomerization;GO:0051017//actin filament bundle assembly;GO:0051764//actin crosslink formation	GO:0016301//kinase activity;GO:0005080//protein kinase C binding;GO:0051015//actin filament binding;GO:0042802//identical protein binding;GO:0005516//calmodulin binding	GO:0005737//cytoplasm;GO:0032432//actin filament bundle;GO:0070062//extracellular exosome;GO:0016020//membrane;GO:0042585//germinal vesicle;GO:0005938//cell cortex;GO:0005813//centrosome;GO:0005925//focal adhesion
DMSPLPESEVTLGK	S3	1.27	0.0773499319070414	0.0176	microtubule-associated protein 4 isoform 1 [Mus musculus]	100	0	P27546	MAP4	MOUSE	Microtubule-associated protein 4 OS=Mus musculus GN=Map4 PE=1 SV=3	CE24967	97.8	1e-20	KOG2418	Microtubule-associated protein TAU	Z	Cytoskeleton	K10431|1|0.0|2227|mmu:17758|microtubule-associated protein 4	GO:0051012//microtubule sliding;GO:0007052//mitotic spindle organization;GO:0031175//neuron projection development;GO:1902856//negative regulation of non-motile cilium assembly;GO:0051301//cell division;GO:0051294//establishment of spindle orientation	GO:0008017//microtubule binding;GO:0003723//RNA binding	GO:0005737//cytoplasm;GO:0072686//mitotic spindle;GO:0070062//extracellular exosome;GO:0005875//microtubule associated complex;GO:0014069//postsynaptic density;GO:0043005//neuron projection;GO:0005874//microtubule;GO:0005930//axoneme
DMSPLPESEVTLGK	S3	1.27	0.020322358414123	0.0003591	microtubule-associated protein 4 isoform 1 [Mus musculus]	100	0	P27546	MAP4	MOUSE	Microtubule-associated protein 4 OS=Mus musculus GN=Map4 PE=1 SV=3	CE24967	97.8	1e-20	KOG2418	Microtubule-associated protein TAU	Z	Cytoskeleton	K10431|1|0.0|2227|mmu:17758|microtubule-associated protein 4	GO:0051012//microtubule sliding;GO:0007052//mitotic spindle organization;GO:0031175//neuron projection development;GO:1902856//negative regulation of non-motile cilium assembly;GO:0051301//cell division;GO:0051294//establishment of spindle orientation	GO:0008017//microtubule binding;GO:0003723//RNA binding	GO:0005737//cytoplasm;GO:0072686//mitotic spindle;GO:0070062//extracellular exosome;GO:0005875//microtubule associated complex;GO:0014069//postsynaptic density;GO:0043005//neuron projection;GO:0005874//microtubule;GO:0005930//axoneme
GQSTVPPCTASPEPVK	S11	1.29	0.0930646941873842	0.02445	microtubule-associated protein 4 isoform 1 [Mus musculus]	100	0	P27546	MAP4	MOUSE	Microtubule-associated protein 4 OS=Mus musculus GN=Map4 PE=1 SV=3	CE24967	97.8	1e-20	KOG2418	Microtubule-associated protein TAU	Z	Cytoskeleton	K10431|1|0.0|2227|mmu:17758|microtubule-associated protein 4	GO:0051012//microtubule sliding;GO:0007052//mitotic spindle organization;GO:0031175//neuron projection development;GO:1902856//negative regulation of non-motile cilium assembly;GO:0051301//cell division;GO:0051294//establishment of spindle orientation	GO:0008017//microtubule binding;GO:0003723//RNA binding	GO:0005737//cytoplasm;GO:0072686//mitotic spindle;GO:0070062//extracellular exosome;GO:0005875//microtubule associated complex;GO:0014069//postsynaptic density;GO:0043005//neuron projection;GO:0005874//microtubule;GO:0005930//axoneme
RASVCAEAYNPDEEEDDAESR	S3	1.21	0.0879125206855575	0.04292	cAMP-dependent protein kinase type II-beta regulatory subunit [Mus musculus]	100	0	P31324	KAP3	MOUSE	cAMP-dependent protein kinase type II-beta regulatory subunit OS=Mus musculus GN=Prkar2b PE=1 SV=3	7296166	137	9e-35	KOG0614	cGMP-dependent protein kinase	T	Signal transduction mechanisms	K04739|1|0.0|859|mmu:19088|cAMP-dependent protein kinase regulator	GO:0006631//fatty acid metabolic process;GO:0007612//learning;GO:0097338//response to clozapine;GO:0097332//response to antipsychotic drug;GO:2000480//negative regulation of cAMP-dependent protein kinase activity;GO:0045859//regulation of protein kinase activity	GO:0034236//protein kinase A catalytic subunit binding;GO:0008603//cAMP-dependent protein kinase regulator activity;GO:0019901//protein kinase binding;GO:0004862//cAMP-dependent protein kinase inhibitor activity;GO:0019904//protein domain specific binding;GO:0030552//cAMP binding;GO:0031625//ubiquitin protein ligase binding	GO:0030425//dendrite;GO:0005737//cytoplasm;GO:0070062//extracellular exosome;GO:0005813//centrosome;GO:0048471//perinuclear region of cytoplasm;GO:0043025//neuronal cell body;GO:0005886//plasma membrane;GO:0005952//cAMP-dependent protein kinase complex;GO:0043197//dendritic spine;GO:0043198//dendritic shaft;GO:0045121//membrane raft;GO:0005743//mitochondrial inner membrane;GO:0098794//postsynapse…
NITGSSPVADFSAIK	S6	1.23	0.0950321036521093	0.04131	epidermal growth factor receptor substrate 15 isoform A [Mus musculus]	100	0	P42567	EPS15	MOUSE	Epidermal growth factor receptor substrate 15 OS=Mus musculus GN=Eps15 PE=1 SV=1	CE25147	102	1e-21	KOG1954	Endocytosis/signaling protein EHD1	TU	Signal transduction mechanisms;Intracellular trafficking, secretion, and vesicular transport	K12472|1|0.0|1818|mmu:13858|epidermal growth factor receptor substrate 15	GO:0046718//viral entry into host cell;GO:0019065//receptor-mediated endocytosis of virus by host cell;GO:0048268//clathrin coat assembly;GO:0001921//positive regulation of receptor recycling;GO:0042127//regulation of cell proliferation;GO:0006895//Golgi to endosome transport;GO:0032456//endocytic recycling;GO:0015031//protein transport	GO:0017124//SH3 domain binding;GO:0031593//polyubiquitin modification-dependent protein binding;GO:0005509//calcium ion binding;GO:0042802//identical protein binding;GO:0045296//cadherin binding	GO:0060170//ciliary membrane;GO:0016235//aggresome;GO:0005905//clathrin-coated pit;GO:0030132//clathrin coat of coated pit;GO:0030136//clathrin-coated vesicle;GO:0016020//membrane;GO:0009925//basal plasma membrane;GO:0016324//apical plasma membrane;GO:0005886//plasma membrane;GO:0030122//AP-2 adaptor complex;GO:0043231//intracellular membrane-bounded organelle;GO:0005829//cytosol;GO:0031901//earl…
KEESEESEDDMGFGLFD	S4	1.22	0.0432188196711483	0.005607	60S acidic ribosomal protein P1 [Mus musculus]	100	6e-42	P47955	RLA1	MOUSE	60S acidic ribosomal protein P1 OS=Mus musculus GN=Rplp1 PE=1 SV=1	Hs22052815	98.6	3e-25	KOG0297	TNF receptor-associated factor	T	Signal transduction mechanisms	K02942|1|2e-75|223|mmu:56040|large subunit ribosomal protein LP1	GO:0045860//positive regulation of protein kinase activity;GO:0006417//regulation of translation;GO:0002181//cytoplasmic translation;GO:0006414//translational elongation	GO:0003735//structural constituent of ribosome;GO:0030295//protein kinase activator activity	GO:0005840//ribosome;GO:0022625//cytosolic large ribosomal subunit
SEASSSPPVVTSSSHSR	S6	1.24	0.062727214460097	0.01281	RecName: Full=Transcription factor SOX-2	100	0	P48432	SOX2	MOUSE	Transcription factor SOX-2 OS=Mus musculus GN=Sox2 PE=1 SV=2	7297454	160	2e-44	KOG0527	HMG-box transcription factor	K	Transcription	K16796|1|0.0|639|rno:499593|transcription factor SOX2 (SOX group B)	GO:0046148//pigment biosynthetic process;GO:0043586//tongue development;GO:0042246//tissue regeneration;GO:0050680//negative regulation of epithelial cell proliferation;GO:0070848//response to growth factor;GO:0060042//retina morphogenesis in camera-type eye;GO:0048568//embryonic organ development;GO:0021983//pituitary gland development;GO:0048852//diencephalon morphogenesis;GO:0021987//cerebral …	GO:0031490//chromatin DNA binding;GO:0001077//transcriptional activator activity, RNA polymerase II proximal promoter sequence-specific DNA binding;GO:0003677//DNA binding;GO:0043565//sequence-specific DNA binding;GO:0000981//RNA polymerase II transcription factor activity, sequence-specific DNA binding;GO:0046982//protein heterodimerization activity;GO:0044212//transcription regulatory region DN…	GO:0005737//cytoplasm;GO:0005654//nucleoplasm;GO:0044798//nuclear transcription factor complex;GO:0005829//cytosol;GO:0005667//transcription factor complex;GO:0005634//nucleus
ASSHSSQSQGGGSVTK	S2	1.25	0.0654608535914271	0.01346	prelamin-A/C isoform A precursor [Mus musculus]	98.2	0	P48679	LMNA	RAT	Prelamin-A/C OS=Rattus norvegicus GN=Lmna PE=1 SV=1	CE29428	165	1e-43	KOG0977	Nuclear envelope protein lamin, intermediate filament superfamily	DY	Cell cycle control, cell division, chromosome partitioning;Nuclear structure	K12641|1|0.0|1343|mmu:16905|lamin A/C	GO:0034504//protein localization to nucleus;GO:0055015//ventricular cardiac muscle cell development;GO:0090343//positive regulation of cell aging;GO:0090201//negative regulation of release of cytochrome c from mitochondria;GO:0035105//sterol regulatory element binding protein import into nucleus;GO:0010628//positive regulation of gene expression;GO:0030010//establishment of cell polarity;GO:00075…	GO:0005198//structural molecule activity;GO:0042802//identical protein binding	GO:0031012//extracellular matrix;GO:0005634//nucleus;GO:0005635//nuclear envelope;GO:0005654//nucleoplasm;GO:0048471//perinuclear region of cytoplasm;GO:0031965//nuclear membrane;GO:0005882//intermediate filament;GO:0005638//lamin filament
ASSHSSQSQGGGSVTK	S3	1.28	0.109514420069345	0.04064	prelamin-A/C isoform A precursor [Mus musculus]	98.2	0	P48679	LMNA	RAT	Prelamin-A/C OS=Rattus norvegicus GN=Lmna PE=1 SV=1	CE29428	165	1e-43	KOG0977	Nuclear envelope protein lamin, intermediate filament superfamily	DY	Cell cycle control, cell division, chromosome partitioning;Nuclear structure	K12641|1|0.0|1343|mmu:16905|lamin A/C	GO:0034504//protein localization to nucleus;GO:0055015//ventricular cardiac muscle cell development;GO:0090343//positive regulation of cell aging;GO:0090201//negative regulation of release of cytochrome c from mitochondria;GO:0035105//sterol regulatory element binding protein import into nucleus;GO:0010628//positive regulation of gene expression;GO:0030010//establishment of cell polarity;GO:00075…	GO:0005198//structural molecule activity;GO:0042802//identical protein binding	GO:0031012//extracellular matrix;GO:0005634//nucleus;GO:0005635//nuclear envelope;GO:0005654//nucleoplasm;GO:0048471//perinuclear region of cytoplasm;GO:0031965//nuclear membrane;GO:0005882//intermediate filament;GO:0005638//lamin filament
AAQSPQQHSSGDPTEEESPV	S18	1.23	0.0463485945162252	0.006019	monocarboxylate transporter 1 [Mus musculus]	100	0	P53986	MOT1	MOUSE	Monocarboxylate transporter 1 OS=Mus musculus GN=Slc16a1 PE=1 SV=1	Hs5730045	139	5e-35	KOG2504	Monocarboxylate transporter	G	Carbohydrate transport and metabolism	K08179|1|0.0|999|mmu:20501|MFS transporter, MCP family, solute carrier family 16 (monocarboxylic acid transporters), member 1	GO:0042593//glucose homeostasis;GO:0032094//response to food;GO:0035873//lactate transmembrane transport;GO:0006629//lipid metabolic process;GO:0050796//regulation of insulin secretion;GO:0035879//plasma membrane lactate transport;GO:0071407//cellular response to organic cyclic compound;GO:0051780//behavioral response to nutrient;GO:0007098//centrosome cycle	GO:0008028//monocarboxylic acid transmembrane transporter activity;GO:0015129//lactate transmembrane transporter activity;GO:0042803//protein homodimerization activity;GO:0015293//symporter activity;GO:0097159//organic cyclic compound binding	GO:0030054//cell junction;GO:0070062//extracellular exosome;GO:0005813//centrosome;GO:0016021//integral component of membrane;GO:0016020//membrane;GO:0005739//mitochondrion;GO:0005887//integral component of plasma membrane;GO:0005886//plasma membrane;GO:0043231//intracellular membrane-bounded organelle
TTDSDTSIEPGLGK	S4	1.28	0.0263066820882328	0.0007586	PREDICTED: histamine H1 receptor isoform X1 [Mus musculus]	100	0	P70174	HRH1	MOUSE	Histamine H1 receptor OS=Mus musculus GN=Hrh1 PE=1 SV=2	CE04259	176	1e-47	KOG3656	FOG: 7 transmembrane receptor	R	General function prediction only	K04149|1|0.0|1014|mmu:15465|histamine receptor H1	GO:0071420//cellular response to histamine;GO:0071421//manganese ion transmembrane transport;GO:0007200//phospholipase C-activating G-protein coupled receptor signaling pathway;GO:0007613//memory;GO:0019229//regulation of vasoconstriction;GO:0048511//rhythmic process;GO:0048167//regulation of synaptic plasticity;GO:0045907//positive regulation of vasoconstriction;GO:0070509//calcium ion import;GO…	GO:0015085//calcium ion transmembrane transporter activity;GO:0004969//histamine receptor activity	GO:0016021//integral component of membrane;GO:0005887//integral component of plasma membrane;GO:0005829//cytosol;GO:0005886//plasma membrane
SASSDTSEELNSQDSPK	S1	1.25	0.0624466390816948	0.01181	Na(+)/H(+) exchange regulatory cofactor NHE-RF1 [Mus musculus]	100	0	P70441	NHRF1	MOUSE	Na(+)/H(+) exchange regulatory cofactor NHE-RF1 OS=Mus musculus GN=Slc9a3r1 PE=1 SV=3	7293323	69.3	2e-12	KOG3528	FOG: PDZ domain	S	Function unknown	K13365|1|0.0|719|mmu:26941|Na(+)/H(+) exchange regulatory cofactor NHE-RF1	GO:0032416//negative regulation of sodium:proton antiporter activity;GO:0030336//negative regulation of cell migration;GO:0034635//glutathione transport;GO:0030033//microvillus assembly;GO:0030036//actin cytoskeleton organization;GO:0035414//negative regulation of catenin import into nucleus;GO:0045198//establishment of epithelial cell apical/basal polarity;GO:0019933//cAMP-mediated signaling;GO:…	GO:0031698//beta-2 adrenergic receptor binding;GO:0050780//dopamine receptor binding;GO:0032947//protein complex scaffold activity;GO:0045159//myosin II binding;GO:0030165//PDZ domain binding;GO:0017081//chloride channel regulator activity;GO:0032403//protein complex binding;GO:0008013//beta-catenin binding;GO:0019902//phosphatase binding;GO:0043621//protein self-association;GO:0070851//growth fa…	GO:0045121//membrane raft;GO:0030175//filopodium;GO:0005902//microvillus;GO:0005737//cytoplasm;GO:0001726//ruffle;GO:0031982//vesicle;GO:0016020//membrane;GO:0016324//apical plasma membrane;GO:0048471//perinuclear region of cytoplasm;GO:0032426//stereocilium tip;GO:0097225//sperm midpiece;GO:0071944//cell periphery;GO:0045177//apical part of cell;GO:0012505//endomembrane system;GO:0032420//stereo…
SASSDTSEELNSQDSPK	S3	1.24	0.0540984188104788	0.008468	Na(+)/H(+) exchange regulatory cofactor NHE-RF1 [Mus musculus]	100	0	P70441	NHRF1	MOUSE	Na(+)/H(+) exchange regulatory cofactor NHE-RF1 OS=Mus musculus GN=Slc9a3r1 PE=1 SV=3	7293323	69.3	2e-12	KOG3528	FOG: PDZ domain	S	Function unknown	K13365|1|0.0|719|mmu:26941|Na(+)/H(+) exchange regulatory cofactor NHE-RF1	GO:0032416//negative regulation of sodium:proton antiporter activity;GO:0030336//negative regulation of cell migration;GO:0034635//glutathione transport;GO:0030033//microvillus assembly;GO:0030036//actin cytoskeleton organization;GO:0035414//negative regulation of catenin import into nucleus;GO:0045198//establishment of epithelial cell apical/basal polarity;GO:0019933//cAMP-mediated signaling;GO:…	GO:0031698//beta-2 adrenergic receptor binding;GO:0050780//dopamine receptor binding;GO:0032947//protein complex scaffold activity;GO:0045159//myosin II binding;GO:0030165//PDZ domain binding;GO:0017081//chloride channel regulator activity;GO:0032403//protein complex binding;GO:0008013//beta-catenin binding;GO:0019902//phosphatase binding;GO:0043621//protein self-association;GO:0070851//growth fa…	GO:0045121//membrane raft;GO:0030175//filopodium;GO:0005902//microvillus;GO:0005737//cytoplasm;GO:0001726//ruffle;GO:0031982//vesicle;GO:0016020//membrane;GO:0016324//apical plasma membrane;GO:0048471//perinuclear region of cytoplasm;GO:0032426//stereocilium tip;GO:0097225//sperm midpiece;GO:0071944//cell periphery;GO:0045177//apical part of cell;GO:0012505//endomembrane system;GO:0032420//stereo…
EALVEPASESPRPALAR	S10	1.22	0.0409836065573771	0.004698	Na(+)/H(+) exchange regulatory cofactor NHE-RF1 [Mus musculus]	100	0	P70441	NHRF1	MOUSE	Na(+)/H(+) exchange regulatory cofactor NHE-RF1 OS=Mus musculus GN=Slc9a3r1 PE=1 SV=3	7293323	69.3	2e-12	KOG3528	FOG: PDZ domain	S	Function unknown	K13365|1|0.0|719|mmu:26941|Na(+)/H(+) exchange regulatory cofactor NHE-RF1	GO:0032416//negative regulation of sodium:proton antiporter activity;GO:0030336//negative regulation of cell migration;GO:0034635//glutathione transport;GO:0030033//microvillus assembly;GO:0030036//actin cytoskeleton organization;GO:0035414//negative regulation of catenin import into nucleus;GO:0045198//establishment of epithelial cell apical/basal polarity;GO:0019933//cAMP-mediated signaling;GO:…	GO:0031698//beta-2 adrenergic receptor binding;GO:0050780//dopamine receptor binding;GO:0032947//protein complex scaffold activity;GO:0045159//myosin II binding;GO:0030165//PDZ domain binding;GO:0017081//chloride channel regulator activity;GO:0032403//protein complex binding;GO:0008013//beta-catenin binding;GO:0019902//phosphatase binding;GO:0043621//protein self-association;GO:0070851//growth fa…	GO:0045121//membrane raft;GO:0030175//filopodium;GO:0005902//microvillus;GO:0005737//cytoplasm;GO:0001726//ruffle;GO:0031982//vesicle;GO:0016020//membrane;GO:0016324//apical plasma membrane;GO:0048471//perinuclear region of cytoplasm;GO:0032426//stereocilium tip;GO:0097225//sperm midpiece;GO:0071944//cell periphery;GO:0045177//apical part of cell;GO:0012505//endomembrane system;GO:0032420//stereo…
SGSSSPDSEITELK	S4,S5	1.21	0.0297979444253223	0.002068	CTP synthase 1 [Mus musculus]	100	0	P70698	PYRG1	MOUSE	CTP synthase 1 OS=Mus musculus GN=Ctps1 PE=1 SV=2	At4g02120	667	0	KOG2387	CTP synthase (UTP-ammonia lyase)	F	Nucleotide transport and metabolism	K01937|1|0.0|1221|mmu:51797|CTP synthase [EC:6.3.4.2]	GO:0042098//T cell proliferation;GO:0006541//glutamine metabolic process;GO:0042100//B cell proliferation;GO:0006241//CTP biosynthetic process;GO:0044210//'de novo' CTP biosynthetic process	GO:0003883//CTP synthase activity;GO:0042802//identical protein binding;GO:0005524//ATP binding	GO:0016020//membrane
SGDETPGSEAPGDK	T5	1.27	0.0565921781157169	0.007692	heterogeneous nuclear ribonucleoprotein U-like protein 2 [Mus musculus]	100	0	Q00PI9	HNRL2	MOUSE	Heterogeneous nuclear ribonucleoprotein U-like protein 2 OS=Mus musculus GN=Hnrnpul2 PE=1 SV=2	7296530	92.4	7e-19	KOG0349	Putative DEAD-box RNA helicase DDX1	A	RNA processing and modification	K15047|1|0.0|549|phyp:113526494|heterogeneous nuclear ribonucleoprotein U-like protein 1!K12888|4|8e-173|521|pvt:110076344|heterogeneous nuclear ribonucleoprotein U		GO:0003723//RNA binding	GO:0005634//nucleus;GO:0016020//membrane;GO:0030529//intracellular ribonucleoprotein complex;GO:0005654//nucleoplasm;GO:0019013//viral nucleocapsid
GSEGYLAATYPAVGQTSPR	S17	1.52	0.124455829919315	0.01775	neurofibromin [Mus musculus]	100	0	Q04690	NF1	MOUSE	Neurofibromin OS=Mus musculus GN=Nf1 PE=1 SV=1	CE23475	104	1e-21	KOG3508	GTPase-activating protein	R	General function prediction only	K08052|1|0.0|5914|mmu:18015|neurofibromin 1	GO:0030036//actin cytoskeleton organization;GO:0021764//amygdala development;GO:0048844//artery morphogenesis;GO:0030325//adrenal gland development	GO:0008429//phosphatidylethanolamine binding;GO:0008017//microtubule binding;GO:0005096//GTPase activator activity;GO:0031210//phosphatidylcholine binding	GO:0005737//cytoplasm;GO:0030424//axon;GO:0030425//dendrite;GO:0031235//intrinsic component of the cytoplasmic side of the plasma membrane
VNSSGESGGESDEFLQSR	S3	1.46	0.136205643866711	0.02844	eukaryotic translation initiation factor 5B [Mus musculus]	100	0	Q05D44	IF2P	MOUSE	Eukaryotic translation initiation factor 5B OS=Mus musculus GN=Eif5b PE=1 SV=2	ECU09g0070	571	0	KOG1144	Translation initiation factor 5B (eIF-5B)	J	Translation, ribosomal structure and biogenesis	K03243|1|0.0|2434|mmu:226982|translation initiation factor 5B	GO:0006446//regulation of translational initiation	GO:0046872//metal ion binding;GO:0003924//GTPase activity;GO:0003723//RNA binding;GO:0003743//translation initiation factor activity;GO:0005525//GTP binding	GO:0005737//cytoplasm
TLSGSGSGSGSSYSGSSSR	S7	1.27	0.0513323024031704	0.005578	zinc finger CCCH domain-containing protein 18 isoform b [Mus musculus]	100	0	Q0P678	ZCH18	MOUSE	Zinc finger CCCH domain-containing protein 18 OS=Mus musculus GN=Zc3h18 PE=1 SV=1	-	-	-	-	-	-	-	K13092|1|0.0|1858|mmu:76014|nuclear protein NHN1		GO:0046872//metal ion binding;GO:0003723//RNA binding	GO:0016607//nuclear speck;GO:0043234//protein complex
MDTGPQSLSGK	S9	1.35	0.0771897738876242	0.01027	general transcription factor IIF subunit 1 [Mus musculus]	100	0	Q3THK3	T2FA	MOUSE	General transcription factor IIF subunit 1 OS=Mus musculus GN=Gtf2f1 PE=1 SV=2	CE06742	151	6e-40	KOG2393	Transcription initiation factor IIF, large subunit (RAP74)	K	Transcription	K03138|1|0.0|1030|mmu:98053|transcription initiation factor TFIIF subunit alpha	GO:0009615//response to virus;GO:0045944//positive regulation of transcription from RNA polymerase II promoter;GO:0006367//transcription initiation from RNA polymerase II promoter;GO:0032968//positive regulation of transcription elongation from RNA polymerase II promoter	GO:0019211//phosphatase activator activity;GO:0019903//protein phosphatase binding;GO:0003723//RNA binding;GO:0003677//DNA binding;GO:0008134//transcription factor binding;GO:0019904//protein domain specific binding	GO:0043234//protein complex;GO:0043231//intracellular membrane-bounded organelle;GO:0005634//nucleus;GO:0005669//transcription factor TFIID complex;GO:0030054//cell junction
GGSSGEELEDEEPVKK	S4	1.24	0.0952500952501428	0.03892	hepatoma-derived growth factor-related protein 2 isoform 2 [Mus musculus]	100	0	Q3UMU9	HDGR2	MOUSE	Hepatoma-derived growth factor-related protein 2 OS=Mus musculus GN=Hdgfl2 PE=1 SV=1	7301896	68.2	1e-11	KOG1904	Transcription coactivator	K	Transcription	K16641|1|2e-48|174|pret:103472495|hepatoma-derived growth factor	GO:0030307//positive regulation of cell growth	GO:0003682//chromatin binding	GO:0005634//nucleus
GGSSGEELEDEEPVK	S4	1.34	0.111796341247935	0.03017	hepatoma-derived growth factor-related protein 2 isoform 2 [Mus musculus]	100	0	Q3UMU9	HDGR2	MOUSE	Hepatoma-derived growth factor-related protein 2 OS=Mus musculus GN=Hdgfl2 PE=1 SV=1	7301896	68.2	1e-11	KOG1904	Transcription coactivator	K	Transcription	K16641|1|2e-48|174|pret:103472495|hepatoma-derived growth factor	GO:0030307//positive regulation of cell growth	GO:0003682//chromatin binding	GO:0005634//nucleus
KHSQTDLVSR	S3	1.35	0.0901150004488625	0.01552	Trp53 inducible protein 11, isoform CRA_d, partial [Mus musculus]	100	1e-125	Q4QQM4	P5I11	MOUSE	Tumor protein p53-inducible protein 11 OS=Mus musculus GN=Trp53i11 PE=1 SV=1	-	-	-	-	-	-	-	-			GO:0016021//integral component of membrane
SVSGSPEPAAK	S3,S5	1.26	0.0500978257191021	0.005799	RecName: Full=Serine/arginine repetitive matrix protein 1; AltName: Full=Plenty-of-prolines 101	100	2e-89	Q52KI8	SRRM1	MOUSE	Serine/arginine repetitive matrix protein 1 OS=Mus musculus GN=Srrm1 PE=1 SV=2	SPCC825.05c	143	3e-37	KOG2146	Splicing coactivator SRm160/300, subunit SRm160 (contains PWI domain)	AR	RNA processing and modification;General function prediction only	K13171|1|4e-138|441|oas:101116288|serine/arginine repetitive matrix protein 1	-	-	-
ESGSPYSVLADTK	S4	1.28	0.0849464271715436	0.0206	mCG3800 [Mus musculus]	100	0	Q5DU09	ZN652	MOUSE	Zinc finger protein 652 OS=Mus musculus GN=Znf652 PE=1 SV=2	Hs22042956	179	7e-50	KOG1721	FOG: Zn-finger	R	General function prediction only	K10518|1|0.0|612|mze:101472025|zinc finger and BTB domain-containing protein 47	GO:0006355//regulation of transcription, DNA-templated;GO:0006351//transcription, DNA-templated	GO:0003676//nucleic acid binding;GO:0003677//DNA binding;GO:0046872//metal ion binding	GO:0005634//nucleus
LGSSPTSSCNPTPTK	S7	1.3	0.103632258348519	0.03078	RecName: Full=Cytospin-B; AltName: Full=Sperm antigen with calponin homology and coiled-coil domains 1	100	0	Q5SXY1	CYTSB	MOUSE	Cytospin-B OS=Mus musculus GN=Specc1 PE=1 SV=2	Hs22045349	97.4	4e-20	KOG0035	Ca2+-binding actin-bundling protein (actinin), alpha chain (EF-Hand protein superfamily)	Z	Cytoskeleton	K23028|1|0.0|2017|cge:100751699|cytospin	-	-	-
STPSHGSVSSLNSTGSLSPK	S18	1.24	0.0537970325166385	0.008338	epidermal growth factor receptor substrate 15-like 1 isoform a [Mus musculus]	100	0	Q60902	EP15R	MOUSE	Epidermal growth factor receptor substrate 15-like 1 OS=Mus musculus GN=Eps15l1 PE=1 SV=3	Hs11128045_1	111	2e-24	KOG1029	Endocytic adaptor protein intersectin	TU	Signal transduction mechanisms;Intracellular trafficking, secretion, and vesicular transport	K12472|1|0.0|1815|mmu:13859|epidermal growth factor receptor substrate 15	GO:0006897//endocytosis	GO:0045296//cadherin binding;GO:0005509//calcium ion binding	GO:0005634//nucleus;GO:0016020//membrane;GO:0030132//clathrin coat of coated pit
LLQDSSSPVDLAK	S7	1.21	0.029219288478783	0.001962	nuclear receptor coactivator 2 isoform a [Mus musculus]	100	0	Q61026	NCOA2	MOUSE	Nuclear receptor coactivator 2 OS=Mus musculus GN=Ncoa2 PE=1 SV=3	Hs20127416	79.7	2e-14	KOG3561	Aryl-hydrocarbon receptor nuclear translocator	K	Transcription	K11255|1|0.0|2991|mmu:17978|nuclear receptor coactivator 2	GO:0032922//circadian regulation of gene expression;GO:1904017//cellular response to Thyroglobulin triiodothyronine;GO:0010906//regulation of glucose metabolic process;GO:0030522//intracellular receptor signaling pathway;GO:0000122//negative regulation of transcription from RNA polymerase II promoter;GO:0007623//circadian rhythm;GO:0032870//cellular response to hormone stimulus;GO:0045892//negati…	GO:0017162//aryl hydrocarbon receptor binding;GO:0046983//protein dimerization activity;GO:0003713//transcription coactivator activity;GO:0035257//nuclear hormone receptor binding;GO:0008134//transcription factor binding;GO:0001162//RNA polymerase II intronic transcription regulatory region sequence-specific DNA binding;GO:0030375//thyroid hormone receptor coactivator activity;GO:0030374//ligand-…	GO:0005737//cytoplasm;GO:0016604//nuclear body;GO:0005634//nucleus;GO:0005654//nucleoplasm;GO:0043234//protein complex
AFSDPFVEAEK	S3	1.23	0.0684206310785315	0.01874	RecName: Full=Heat shock 70 kDa protein 4; AltName: Full=Heat shock 70-related protein APG-2	100	0	Q61316	HSP74	MOUSE	Heat shock 70 kDa protein 4 OS=Mus musculus GN=Hspa4 PE=1 SV=1	SPAC110.04c	454	8e-150	KOG0103	Molecular chaperones HSP105/HSP110/SSE1, HSP70 superfamily	O	Posttranslational modification, protein turnover, chaperones	K09489|1|0.0|1649|mmu:15525|heat shock 70kDa protein 4	GO:0032092//positive regulation of protein binding;GO:0043066//negative regulation of apoptotic process;GO:0051131//chaperone-mediated protein complex assembly;GO:0045040//protein import into mitochondrial outer membrane;GO:0001822//kidney development;GO:0045766//positive regulation of angiogenesis;GO:0010629//negative regulation of gene expression;GO:0010628//positive regulation of gene expressi…	GO:0001085//RNA polymerase II transcription factor binding;GO:0033613//activating transcription factor binding;GO:0032403//protein complex binding;GO:0005524//ATP binding	GO:0005737//cytoplasm;GO:0070062//extracellular exosome;GO:0005634//nucleus;GO:0005811//lipid droplet;GO:0005829//cytosol
METDAPQPGLASPDSPHDPCK	S15	1.27	0.0539078910008538	0.006557	RNA-binding protein Musashi homolog 1 [Mus musculus]	100	0	Q61474	MSI1H	MOUSE	RNA-binding protein Musashi homolog 1 OS=Mus musculus GN=Msi1 PE=1 SV=1	YOL123w	176	7e-50	KOG4205	RNA-binding protein musashi/mRNA cleavage and polyadenylation factor I complex, subunit HRP1	A	RNA processing and modification	K14411|1|0.0|747|mmu:17690|RNA-binding protein Musashi	GO:0007399//nervous system development;GO:0009725//response to hormone;GO:0030855//epithelial cell differentiation	GO:0008266//poly(U) RNA binding;GO:0003727//single-stranded RNA binding;GO:0003723//RNA binding;GO:0042802//identical protein binding	GO:0005737//cytoplasm;GO:0005844//polysome;GO:0005634//nucleus
GMYDGPVFDLTTTPK	T13	1.27	0.094488188976378	0.02999	dihydropyrimidinase-related protein 3 CRMP4a [Mus musculus]	100	0	Q62188	DPYL3	MOUSE	Dihydropyrimidinase-related protein 3 OS=Mus musculus GN=Dpysl3 PE=1 SV=1	At5g12200	416	1e-139	KOG2584	Dihydroorotase and related enzymes	F	Nucleotide transport and metabolism	K07528|1|0.0|954|amj:106736762|dihydropyrimidinase-like 2	GO:0051260//protein homooligomerization;GO:0051491//positive regulation of filopodium assembly;GO:0048666//neuron development;GO:0030336//negative regulation of cell migration;GO:0030334//regulation of cell migration;GO:0051017//actin filament bundle assembly;GO:0010977//negative regulation of neuron projection development;GO:0010976//positive regulation of neuron projection development;GO:001097…	GO:0035374//chondroitin sulfate binding;GO:0017124//SH3 domain binding;GO:0031005//filamin binding;GO:0051219//phosphoprotein binding;GO:0016810//hydrolase activity, acting on carbon-nitrogen (but not peptide) bonds	GO:0005737//cytoplasm;GO:0005615//extracellular space;GO:0070382//exocytic vesicle;GO:0031941//filamentous actin;GO:0030027//lamellipodium;GO:0044297//cell body;GO:0030426//growth cone;GO:0005829//cytosol
TQTPPLGQTPQLGLK	T3	1.62	0.0908307097268998	0.005272	RecName: Full=Eukaryotic translation initiation factor 4 gamma 2; Short=eIF-4-gamma 2; Short=eIF-4G 2; Short=eIF4G 2; AltName: Full=Novel APOBEC-1 target 1; AltName: Full=Translation repressor NAT1; AltName: Full=p97	100	0	Q62448	IF4G2	MOUSE	Eukaryotic translation initiation factor 4 gamma 2 OS=Mus musculus GN=Eif4g2 PE=1 SV=2	YGL049c	128	1e-29	KOG0401	Translation initiation factor 4F, ribosome/mRNA-bridging subunit (eIF-4G)	J	Translation, ribosomal structure and biogenesis	K03260|1|0.0|1856|mmu:13690|translation initiation factor 4G	GO:0007507//heart development;GO:0030307//positive regulation of cell growth;GO:0006446//regulation of translational initiation;GO:0045773//positive regulation of axon extension;GO:0060999//positive regulation of dendritic spine development;GO:0034645//cellular macromolecule biosynthetic process;GO:0045727//positive regulation of translation;GO:0010507//negative regulation of autophagy	GO:0008135//translation factor activity, RNA binding;GO:0045296//cadherin binding;GO:0003723//RNA binding;GO:0003743//translation initiation factor activity	GO:0005737//cytoplasm;GO:0016020//membrane;GO:0030424//axon;GO:0005913//cell-cell adherens junction;GO:0016281//eukaryotic translation initiation factor 4F complex
TQTPPLGQTPQLGLK	T3	1.39	0.104941818438618	0.01944	RecName: Full=Eukaryotic translation initiation factor 4 gamma 2; Short=eIF-4-gamma 2; Short=eIF-4G 2; Short=eIF4G 2; AltName: Full=Novel APOBEC-1 target 1; AltName: Full=Translation repressor NAT1; AltName: Full=p97	100	0	Q62448	IF4G2	MOUSE	Eukaryotic translation initiation factor 4 gamma 2 OS=Mus musculus GN=Eif4g2 PE=1 SV=2	YGL049c	128	1e-29	KOG0401	Translation initiation factor 4F, ribosome/mRNA-bridging subunit (eIF-4G)	J	Translation, ribosomal structure and biogenesis	K03260|1|0.0|1856|mmu:13690|translation initiation factor 4G	GO:0007507//heart development;GO:0030307//positive regulation of cell growth;GO:0006446//regulation of translational initiation;GO:0045773//positive regulation of axon extension;GO:0060999//positive regulation of dendritic spine development;GO:0034645//cellular macromolecule biosynthetic process;GO:0045727//positive regulation of translation;GO:0010507//negative regulation of autophagy	GO:0008135//translation factor activity, RNA binding;GO:0045296//cadherin binding;GO:0003723//RNA binding;GO:0003743//translation initiation factor activity	GO:0005737//cytoplasm;GO:0016020//membrane;GO:0030424//axon;GO:0005913//cell-cell adherens junction;GO:0016281//eukaryotic translation initiation factor 4F complex
LPAPQEDTASEAGTPQGEVQTR	T14	1.21	0.0738535863446281	0.0261	RNA-binding protein Raly long isoform [Mus musculus]	100	2e-146	Q64012	RALY	MOUSE	RNA-binding protein Raly OS=Mus musculus GN=Raly PE=1 SV=3	7295234	124	3e-31	KOG0118	FOG: RRM domain	R	General function prediction only	K12895|1|0.0|636|mmu:19383|heterogeneous nuclear ribonucleoprotein C-like 2	GO:1903506//regulation of nucleic acid-templated transcription;GO:2000188//regulation of cholesterol homeostasis;GO:0006355//regulation of transcription, DNA-templated;GO:0006351//transcription, DNA-templated;GO:0008380//RNA splicing;GO:0006397//mRNA processing	GO:0003712//transcription cofactor activity;GO:0003723//RNA binding	GO:0005634//nucleus;GO:0071013//catalytic step 2 spliceosome
SCTSSPSPLNLCSAR	S5	1.38	0.0537347484922373	0.002973	zinc finger E-box-binding homeobox 1 [Mus musculus]	100	0	Q64318	ZEB1	MOUSE	Zinc finger E-box-binding homeobox 1 OS=Mus musculus GN=Zeb1 PE=1 SV=1	Hs7657693	90.9	3e-18	KOG1721	FOG: Zn-finger	R	General function prediction only	K09299|1|0.0|2289|mmu:21417|zinc finger homeobox protein 1/2	GO:0048704//embryonic skeletal system morphogenesis;GO:0048752//semicircular canal morphogenesis;GO:0033081//regulation of T cell differentiation in thymus;GO:0007417//central nervous system development;GO:0007389//pattern specification process;GO:0090103//cochlea morphogenesis;GO:0000122//negative regulation of transcription from RNA polymerase II promoter;GO:0010464//regulation of mesenchymal c…	GO:0070888//E-box binding;GO:0046872//metal ion binding;GO:0008134//transcription factor binding;GO:0001227//transcriptional repressor activity, RNA polymerase II transcription regulatory region sequence-specific DNA binding;GO:0003700//DNA binding transcription factor activity;GO:0003682//chromatin binding	GO:0005634//nucleus;GO:0005654//nucleoplasm;GO:0005829//cytosol;GO:0005667//transcription factor complex
KSFASLFSD	S2	1.21	0.0794850581060799	0.03242	synapsin-2 isoform IIa [Mus musculus]	100	0	Q64332	SYN2	MOUSE	Synapsin-2 OS=Mus musculus GN=Syn2 PE=1 SV=2	CE28520	168	3e-46	KOG3895	Synaptic vesicle protein Synapsin	TU	Signal transduction mechanisms;Intracellular trafficking, secretion, and vesicular transport	K19941|1|0.0|1205|mmu:20965|synapsin	GO:0046928//regulation of neurotransmitter secretion;GO:0007269//neurotransmitter secretion	GO:0008092//cytoskeletal protein binding;GO:0048306//calcium-dependent protein binding;GO:0003824//catalytic activity;GO:0046983//protein dimerization activity;GO:0005524//ATP binding	GO:0008021//synaptic vesicle;GO:0030672//synaptic vesicle membrane;GO:0043209//myelin sheath;GO:0014069//postsynaptic density;GO:0030054//cell junction;GO:0005886//plasma membrane;GO:0043195//terminal bouton;GO:0031201//SNARE complex;GO:0045202//synapse
TLVLSSSPTSPTQEPLAAAK	S10	1.22	0.0115919144456811	0.000113	rab-3A-interacting protein [Mus musculus]	100	0	Q68EF0	RAB3I	MOUSE	Rab-3A-interacting protein OS=Mus musculus GN=Rab3ip PE=1 SV=1	CE02251	87.4	1e-18	KOG4324	Guanine nucleotide exchange factor	U	Intracellular trafficking, secretion, and vesicular transport	K16779|1|0.0|889|mmu:216363|Rab-3A-interacting protein	GO:0060271//cilium assembly;GO:0006612//protein targeting to membrane;GO:0033365//protein localization to organelle	GO:0017112//Rab guanyl-nucleotide exchange factor activity	GO:0005737//cytoplasm;GO:0030027//lamellipodium;GO:0005813//centrosome;GO:0005634//nucleus;GO:0005829//cytosol
HGSGADSDYENTQSGDPLLGLEGK	S3	1.36	0.106934114501831	0.02331	ARF GTPase-activating protein GIT1 [Mus musculus]	100	0	Q68FF6	GIT1	MOUSE	ARF GTPase-activating protein GIT1 OS=Mus musculus GN=Git1 PE=1 SV=1	Hs20547087	124	1e-29	KOG0705	GTPase-activating protein Centaurin gamma (contains Ras-like GTPase, PH and ankyrin repeat domains)	T	Signal transduction mechanisms	K05737|1|0.0|1587|mmu:216963|G protein-coupled receptor kinase interactor 1	GO:0032013//negative regulation of ARF protein signal transduction;GO:0008277//regulation of G-protein coupled receptor protein signaling pathway;GO:0032465//regulation of cytokinesis;GO:0001771//immunological synapse formation;GO:0048013//ephrin receptor signaling pathway;GO:0060996//dendritic spine development	GO:0046872//metal ion binding;GO:0005096//GTPase activator activity;GO:0031267//small GTPase binding;GO:0032403//protein complex binding;GO:0042803//protein homodimerization activity	GO:0043005//neuron projection;GO:0005829//cytosol;GO:0016020//membrane;GO:0045202//synapse;GO:0005925//focal adhesion
AKSLSAVDADR	S3	1.22	0.0452678730212593	0.006244	mKIAA1362 protein, partial [Mus musculus]	100	0	Q69ZL1	FGD6	MOUSE	FYVE, RhoGEF and PH domain-containing protein 6 OS=Mus musculus GN=Fgd6 PE=1 SV=2	Hs13236547	122	6e-30	KOG1729	FYVE finger containing protein	R	General function prediction only	K05724|1|0.0|2893|mmu:13998|FYVE, RhoGEF and PH domain containing 5/6	GO:0035023//regulation of Rho protein signal transduction	GO:0005089//Rho guanyl-nucleotide exchange factor activity;GO:0046872//metal ion binding	GO:0005737//cytoplasm;GO:0005856//cytoskeleton
STPLTLEISPDNSLR	S9	1.28	0.0720276910726007	0.01339	E3 ubiquitin-protein ligase PDZRN3 [Mus musculus]	100	0	Q69ZS0	PZRN3	MOUSE	E3 ubiquitin-protein ligase PDZRN3 OS=Mus musculus GN=Pdzrn3 PE=1 SV=3	Hs10863921	83.6	9e-16	KOG0708	Membrane-associated guanylate kinase MAGUK (contains PDZ, SH3, HOOK and GUK domains)	F	Nucleotide transport and metabolism	K15682|1|0.0|2207|mmu:55983|ligand of Numb protein X 3/4 [EC:2.3.2.27]	GO:0007528//neuromuscular junction development;GO:0016567//protein ubiquitination	GO:0016874//ligase activity;GO:0061630//ubiquitin protein ligase activity;GO:0008270//zinc ion binding;GO:0004842//ubiquitin-protein transferase activity	GO:0005634//nucleus;GO:0005654//nucleoplasm;GO:0031594//neuromuscular junction;GO:0005829//cytosol
STPLTLEISPDNSLR	S9	1.3	0.0769507728235679	0.01411	E3 ubiquitin-protein ligase PDZRN3 [Mus musculus]	100	0	Q69ZS0	PZRN3	MOUSE	E3 ubiquitin-protein ligase PDZRN3 OS=Mus musculus GN=Pdzrn3 PE=1 SV=3	Hs10863921	83.6	9e-16	KOG0708	Membrane-associated guanylate kinase MAGUK (contains PDZ, SH3, HOOK and GUK domains)	F	Nucleotide transport and metabolism	K15682|1|0.0|2207|mmu:55983|ligand of Numb protein X 3/4 [EC:2.3.2.27]	GO:0007528//neuromuscular junction development;GO:0016567//protein ubiquitination	GO:0016874//ligase activity;GO:0061630//ubiquitin protein ligase activity;GO:0008270//zinc ion binding;GO:0004842//ubiquitin-protein transferase activity	GO:0005634//nucleus;GO:0005654//nucleoplasm;GO:0031594//neuromuscular junction;GO:0005829//cytosol
RQSAGDLLPSAGPSAPLPAAEQGPGGTTAR	S3	1.21	0.0582392898241419	0.01491	RecName: Full=TBC1 domain family member 12	100	0	Q6A039	TBC12	MOUSE	TBC1 domain family member 12 OS=Mus musculus GN=Tbc1d12 PE=1 SV=2	Hs18590199	115	4e-26	KOG4436	Predicted GTPase activator NB4S/EVI5 (contains TBC domain)/Calmodulin-binding protein Pollux (contains PTB and TBC domains)	R	General function prediction only	K20167|1|0.0|693|cmy:102933479|TBC1 domain family member 14	GO:0031338//regulation of vesicle fusion;GO:0090630//activation of GTPase activity;GO:0006886//intracellular protein transport;GO:2000785//regulation of autophagosome assembly	GO:0005096//GTPase activator activity;GO:0017137//Rab GTPase binding	GO:0005776//autophagosome;GO:0055037//recycling endosome
FKSDSGSPGDTR	S7	1.21	0.0789720329987858	0.03106	RecName: Full=Rho GTPase-activating protein 21; AltName: Full=Rho GTPase-activating protein 10; AltName: Full=Rho-type GTPase-activating protein 21	100	0	Q6DFV3	RHG21	MOUSE	Rho GTPase-activating protein 21 OS=Mus musculus GN=Arhgap21 PE=1 SV=1	CE16059	124	4e-28	KOG1449	Predicted Rho GTPase-activating protein CdGAPr	T	Signal transduction mechanisms	K20315|1|0.0|3993|mmu:71435|Rho GTPase-activating protein 21/23	GO:0007030//Golgi organization;GO:0072384//organelle transport along microtubule;GO:0051684//maintenance of Golgi location;GO:0007165//signal transduction;GO:0051683//establishment of Golgi localization;GO:0051645//Golgi localization;GO:0030100//regulation of endocytosis;GO:0043547//positive regulation of GTPase activity	GO:0005096//GTPase activator activity	GO:0005794//Golgi apparatus;GO:0015629//actin cytoskeleton;GO:0000139//Golgi membrane;GO:0030659//cytoplasmic vesicle membrane;GO:0005886//plasma membrane;GO:0030054//cell junction
KLSGSCAPSTGFASQPSSPR	S18	1.31	0.0269888084422346	0.0006198	mFLJ00057 protein, partial [Mus musculus]	100	0	Q6NVF4	HELB	MOUSE	DNA helicase B OS=Mus musculus GN=Helb PE=1 SV=2	-	-	-	-	-	-	-	K15254|1|0.0|2234|mmu:117599|DNA helicase B [EC:3.6.4.12]	GO:1903775//regulation of DNA double-strand break processing;GO:2000042//negative regulation of double-strand break repair via homologous recombination;GO:0006974//cellular response to DNA damage stimulus;GO:0006260//DNA replication;GO:0006396//RNA processing;GO:0006269//DNA replication, synthesis of RNA primer;GO:0006261//DNA-dependent DNA replication	GO:0004003//ATP-dependent DNA helicase activity;GO:0043141//ATP-dependent 5'-3' DNA helicase activity;GO:0004004//ATP-dependent RNA helicase activity;GO:0003723//RNA binding;GO:0017116//single-stranded DNA-dependent ATP-dependent DNA helicase activity;GO:0005524//ATP binding	GO:0005737//cytoplasm;GO:0005634//nucleus;GO:0005662//DNA replication factor A complex;GO:0035861//site of double-strand break;GO:0005658//alpha DNA polymerase:primase complex
TTHSPYEER	S4	1.25	0.0714949887767358	0.01643	putative RNA-binding protein 15B [Mus musculus]	100	0	Q6PHZ5	RB15B	MOUSE	Putative RNA-binding protein 15B OS=Mus musculus GN=Rbm15b PE=1 SV=2	CE07989	62	7e-10	KOG0148	Apoptosis-promoting RNA-binding protein TIA-1/TIAR (RRM superfamily)	AJ	RNA processing and modification;Translation, ribosomal structure and biogenesis	K13190|1|0.0|1788|mmu:109095|RNA-binding protein 15	GO:0000381//regulation of alternative mRNA splicing, via spliceosome;GO:0000398//mRNA splicing, via spliceosome;GO:0006355//regulation of transcription, DNA-templated;GO:0006351//transcription, DNA-templated	GO:0003723//RNA binding;GO:0003676//nucleic acid binding	GO:0005634//nucleus;GO:0005654//nucleoplasm
AVSTVVVTTAPSPK	S12	1.23	0.0687353850537117	0.01854	nuclear factor related to kappa B binding protein, isoform CRA_a, partial [Mus musculus]	100	0	Q6PIJ4	NFRKB	MOUSE	Nuclear factor related to kappa-B-binding protein OS=Mus musculus GN=Nfrkb PE=1 SV=1	At3g45830	173	4e-43	KOG1927	R-kappa-B and related transcription factors	K	Transcription	K11671|1|0.0|2625|mmu:235134|nuclear factor related to kappa-B-binding protein	GO:0006310//DNA recombination;GO:0006281//DNA repair;GO:0006355//regulation of transcription, DNA-templated;GO:0006351//transcription, DNA-templated	GO:0002020//protease binding;GO:0003677//DNA binding	GO:0005634//nucleus;GO:0031011//Ino80 complex
TGTGSPFAGNSPAR	S5	1.33	0.101573354030874	0.02416	PREDICTED: zinc finger CCCH domain-containing protein 4 isoform X1 [Mus musculus]	100	0	Q6ZPZ3	ZC3H4	MOUSE	Zinc finger CCCH domain-containing protein 4 OS=Mus musculus GN=Zc3h4 PE=1 SV=2	At5g56930	73.2	2e-12	KOG1040	Polyadenylation factor I complex, subunit, Yth1 (CPSF subunit)	A	RNA processing and modification	K09493|1|3e-15|86.3|oor:101281581|T-complex protein 1 subunit alpha	-	-	-
ETESAPGSPR	S8	1.29	0.0602567792201278	0.007671	la-related protein 1 [Mus musculus]	100	0	Q6ZQ58	LARP1	MOUSE	La-related protein 1 OS=Mus musculus GN=Larp1 PE=1 SV=3	HsM16418387	71.2	2e-12	KOG2591	c-Mpl binding protein, contains La domain	T	Signal transduction mechanisms	K18757|1|0.0|2204|mmu:73158|la-related protein 1	GO:0016239//positive regulation of macroautophagy;GO:0038202//TORC1 signaling;GO:0045070//positive regulation of viral genome replication;GO:0072752//cellular response to rapamycin;GO:0008283//cell proliferation;GO:0031929//TOR signaling;GO:0048255//mRNA stabilization;GO:0017148//negative regulation of translation;GO:0006413//translational initiation;GO:1990928//response to amino acid starvation	GO:0031369//translation initiation factor binding;GO:0048027//mRNA 5'-UTR binding;GO:0003730//mRNA 3'-UTR binding;GO:0000339//RNA cap binding;GO:0008494//translation activator activity;GO:0008190//eukaryotic initiation factor 4E binding;GO:0045296//cadherin binding;GO:0003723//RNA binding	GO:0031931//TORC1 complex;GO:0005737//cytoplasm;GO:0016020//membrane;GO:0010494//cytoplasmic stress granule;GO:0005844//polysome
EKFPEFCSSPSPPVEVK	S11	1.26	0.0588422097350639	0.008778	integrator complex subunit 3, isoform CRA_a, partial [Mus musculus]	100	0	Q7TPD0	INT3	MOUSE	Integrator complex subunit 3 OS=Mus musculus GN=Ints3 PE=1 SV=2	CE27343_1	67.8	6e-12	KOG4262	Uncharacterized conserved protein	S	Function unknown	K13140|1|0.0|2154|mmu:229543|integrator complex subunit 3	GO:0016180//snRNA processing;GO:0010212//response to ionizing radiation;GO:0006281//DNA repair;GO:0006974//cellular response to DNA damage stimulus;GO:0007093//mitotic cell cycle checkpoint		GO:0005737//cytoplasm;GO:0005634//nucleus;GO:0005730//nucleolus;GO:0032039//integrator complex;GO:0070876//SOSS complex
MGLLSPSGIGGVSPR	S13	1.53	0.170060285375917	0.0387	RecName: Full=Protein Smaug homolog 2; Short=Smaug 2; Short=mSmaug2; AltName: Full=Sterile alpha motif domain-containing protein 4B	100	0	Q80XS6	SMAG2	MOUSE	Protein Smaug homolog 2 OS=Mus musculus GN=Samd4b PE=1 SV=1	SPBC13E7.03c	51.6	3e-06	KOG3791	Predicted RNA-binding protein involved in translational regulation	JT	Translation, ribosomal structure and biogenesis;Signal transduction mechanisms	K05734|1|5e-07|58.9|fch:102047228|p21-activated kinase 4 [EC:2.7.11.1]	GO:0000289//nuclear-transcribed mRNA poly(A) tail shortening;GO:0043488//regulation of mRNA stability;GO:0098749//cerebellar neuron development;GO:0017148//negative regulation of translation	GO:0003723//RNA binding;GO:0030371//translation repressor activity;GO:0003729//mRNA binding	GO:0005829//cytosol;GO:0000932//P-body
ATVTPSPVK	S6	1.22	0.0781121850911422	0.02733	nuclear ubiquitous casein and cyclin-dependent kinase substrate 1 isoform 1 [Mus musculus]	100	8e-39	Q80XU3	NUCKS	MOUSE	Nuclear ubiquitous casein and cyclin-dependent kinase substrate 1 OS=Mus musculus GN=Nucks1 PE=1 SV=1	-	-	-	-	-	-	-	K20778|1|3e-11|67.4|xla:446940|RAD51-associated protein 1	GO:0019046//release from viral latency;GO:0071481//cellular response to X-ray;GO:0042593//glucose homeostasis;GO:0060382//regulation of DNA strand elongation;GO:0000724//double-strand break repair via homologous recombination;GO:0006325//chromatin organization;GO:1990969//modulation by host of viral RNA-binding transcription factor activity;GO:0031297//replication fork processing;GO:0046628//posi…	GO:0001077//transcriptional activator activity, RNA polymerase II proximal promoter sequence-specific DNA binding;GO:0003690//double-stranded DNA binding;GO:0003697//single-stranded DNA binding;GO:0008134//transcription factor binding;GO:0003723//RNA binding;GO:0003682//chromatin binding	GO:0000785//chromatin;GO:0005737//cytoplasm;GO:0005634//nucleus;GO:0000790//nuclear chromatin;GO:0005730//nucleolus
DIILAPESCEGSPSSAHSK	S12	1.22	0.0901639344262295	0.04053	lethal(2) giant larvae protein homolog 1 isoform 1 [Mus musculus]	100	0	Q80Y17	L2GL1	MOUSE	Lethal(2) giant larvae protein homolog 1 OS=Mus musculus GN=Llgl1 PE=1 SV=1	Hs20549291	62	2e-11	KOG1983	Tomosyn and related SNARE-interacting proteins	U	Intracellular trafficking, secretion, and vesicular transport	K06094|1|0.0|2130|mmu:16897|lethal(2) giant larvae protein	GO:0006887//exocytosis;GO:0050708//regulation of protein secretion;GO:0007420//brain development;GO:0035090//maintenance of apical/basal cell polarity;GO:0007409//axonogenesis;GO:0030866//cortical actin cytoskeleton organization;GO:0006893//Golgi to plasma membrane transport;GO:0006461//protein complex assembly;GO:0017157//regulation of exocytosis	GO:0005096//GTPase activator activity;GO:0017137//Rab GTPase binding;GO:0019901//protein kinase binding	GO:0005737//cytoplasm;GO:0000137//Golgi cis cisterna;GO:0005856//cytoskeleton;GO:0016323//basolateral plasma membrane;GO:0032588//trans-Golgi network membrane;GO:0031901//early endosome membrane;GO:0035748//myelin sheath abaxonal region;GO:0030864//cortical actin cytoskeleton;GO:0030424//axon
RMSDAQVQTDPVSIGPVGK	S3	1.31	0.091124705239033	0.02051	breast carcinoma-amplified sequence 1 homolog isoform 1 [Mus musculus]	100	0	Q80YN3	BCAS1	MOUSE	Breast carcinoma-amplified sequence 1 homolog OS=Mus musculus GN=Bcas1 PE=1 SV=3	-	-	-	-	-	-	-	K07436|1|1e-23|112|tgu:100226727|vitamin D3 24-hydroxylase [EC:1.14.15.16]		GO:0042803//protein homodimerization activity	GO:0005829//cytosol;GO:0070062//extracellular exosome
ETTGLSPQAAQEK	S6	1.24	0.102593647883593	0.04785	zinc finger protein with KRAB and SCAN domains 1 isoform 1 [Mus musculus]	100	0	Q8BGS3	ZKSC1	MOUSE	Zinc finger protein with KRAB and SCAN domains 1 OS=Mus musculus GN=Zkscan1 PE=2 SV=1	Hs8923204	319	6e-104	KOG1721	FOG: Zn-finger	R	General function prediction only	K09229|1|0.0|1163|mmu:74570|KRAB and SCAN domains-containing zinc finger protein	GO:0006351//transcription, DNA-templated	GO:0003700//DNA binding transcription factor activity;GO:0003676//nucleic acid binding;GO:0003677//DNA binding;GO:0046872//metal ion binding	GO:0005634//nucleus
AEPYVASEYK	S7	1.29	0.0925374913667699	0.02453	RecName: Full=Dedicator of cytokinesis protein 9; AltName: Full=Cdc42 guanine nucleotide exchange factor zizimin-1; Short=Zizimin-1	100	0	Q8BIK4	DOCK9	MOUSE	Dedicator of cytokinesis protein 9 OS=Mus musculus GN=Dock9 PE=1 SV=2	Hs22048498	322	3e-97	KOG1997	PH domain-containing protein	T	Signal transduction mechanisms	K21853|1|0.0|4118|mmu:105445|dedicator of cytokinesis protein 9/10/11	-	-	-
TSSESIVSVPASSTSGSPSR	S17	1.39	0.121818326082057	0.02855	actin-binding LIM protein 2 isoform 3 [Mus musculus]	100	0	Q8BL65	ABLM2	MOUSE	Actin-binding LIM protein 2 OS=Mus musculus GN=Ablim2 PE=1 SV=1	CE15759	182	4e-49	KOG1044	Actin-binding LIM Zn-finger protein Limatin involved in axon guidance	TZ	Signal transduction mechanisms;Cytoskeleton	K07520|1|0.0|1269|mmu:231148|actin-binding LIM protein	GO:0030036//actin cytoskeleton organization;GO:0045944//positive regulation of transcription from RNA polymerase II promoter;GO:0006351//transcription, DNA-templated	GO:0003779//actin binding;GO:0046872//metal ion binding	GO:0030016//myofibril;GO:0015629//actin cytoskeleton
MGLEESSEGEAEGSVR	S7	1.31	0.125353016257317	0.04608	HIRA-interacting protein 3 [Mus musculus]	100	0	Q8BLH7	HIRP3	MOUSE	HIRA-interacting protein 3 OS=Mus musculus GN=Hirip3 PE=1 SV=1	YLR106c	58.5	3e-08	KOG1808	AAA ATPase containing von Willebrand factor type A (vWA) domain	R	General function prediction only	-			GO:0005634//nucleus;GO:0005730//nucleolus
SMLQTPPDQNLSGSK	T5	1.22	0.0474772464877052	0.006949	PREDICTED: serine/arginine repetitive matrix protein 2 isoform X1 [Mus musculus]	100	0	Q8BTI8	SRRM2	MOUSE	Serine/arginine repetitive matrix protein 2 OS=Mus musculus GN=Srrm2 PE=1 SV=3	At3g49600_1	92.8	3e-18	KOG1869	Splicing coactivator SRm160/300, subunit SRm300	A	RNA processing and modification	K13172|1|0.0|4789|mmu:75956|serine/arginine repetitive matrix protein 2	GO:0008380//RNA splicing;GO:0006397//mRNA processing	GO:0047485//protein N-terminus binding;GO:0070742//C2H2 zinc finger domain binding;GO:0003723//RNA binding	GO:0016607//nuclear speck;GO:0071013//catalytic step 2 spliceosome;GO:0015030//Cajal body
SEQPLSQVLPSLSPEHK	S13	1.49	0.030944458217684	0.0003542	PREDICTED: serine/arginine repetitive matrix protein 2 isoform X1 [Mus musculus]	100	0	Q8BTI8	SRRM2	MOUSE	Serine/arginine repetitive matrix protein 2 OS=Mus musculus GN=Srrm2 PE=1 SV=3	At3g49600_1	92.8	3e-18	KOG1869	Splicing coactivator SRm160/300, subunit SRm300	A	RNA processing and modification	K13172|1|0.0|4789|mmu:75956|serine/arginine repetitive matrix protein 2	GO:0008380//RNA splicing;GO:0006397//mRNA processing	GO:0047485//protein N-terminus binding;GO:0070742//C2H2 zinc finger domain binding;GO:0003723//RNA binding	GO:0016607//nuclear speck;GO:0071013//catalytic step 2 spliceosome;GO:0015030//Cajal body
HSGSTSPYLK	S6	1.36	0.0738929313450214	0.008681	PREDICTED: serine/arginine repetitive matrix protein 2 isoform X1 [Mus musculus]	100	0	Q8BTI8	SRRM2	MOUSE	Serine/arginine repetitive matrix protein 2 OS=Mus musculus GN=Srrm2 PE=1 SV=3	At3g49600_1	92.8	3e-18	KOG1869	Splicing coactivator SRm160/300, subunit SRm300	A	RNA processing and modification	K13172|1|0.0|4789|mmu:75956|serine/arginine repetitive matrix protein 2	GO:0008380//RNA splicing;GO:0006397//mRNA processing	GO:0047485//protein N-terminus binding;GO:0070742//C2H2 zinc finger domain binding;GO:0003723//RNA binding	GO:0016607//nuclear speck;GO:0071013//catalytic step 2 spliceosome;GO:0015030//Cajal body
SGTPPRPGSVTNMQADECTATPQR	T3	1.23	0.0942879146727089	0.04139	PREDICTED: serine/arginine repetitive matrix protein 2 isoform X1 [Mus musculus]	100	0	Q8BTI8	SRRM2	MOUSE	Serine/arginine repetitive matrix protein 2 OS=Mus musculus GN=Srrm2 PE=1 SV=3	At3g49600_1	92.8	3e-18	KOG1869	Splicing coactivator SRm160/300, subunit SRm300	A	RNA processing and modification	K13172|1|0.0|4789|mmu:75956|serine/arginine repetitive matrix protein 2	GO:0008380//RNA splicing;GO:0006397//mRNA processing	GO:0047485//protein N-terminus binding;GO:0070742//C2H2 zinc finger domain binding;GO:0003723//RNA binding	GO:0016607//nuclear speck;GO:0071013//catalytic step 2 spliceosome;GO:0015030//Cajal body
SGSESSVEQK	S1	1.27	0.11120832630383	0.04618	PREDICTED: serine/arginine repetitive matrix protein 2 isoform X1 [Mus musculus]	100	0	Q8BTI8	SRRM2	MOUSE	Serine/arginine repetitive matrix protein 2 OS=Mus musculus GN=Srrm2 PE=1 SV=3	At3g49600_1	92.8	3e-18	KOG1869	Splicing coactivator SRm160/300, subunit SRm300	A	RNA processing and modification	K13172|1|0.0|4789|mmu:75956|serine/arginine repetitive matrix protein 2	GO:0008380//RNA splicing;GO:0006397//mRNA processing	GO:0047485//protein N-terminus binding;GO:0070742//C2H2 zinc finger domain binding;GO:0003723//RNA binding	GO:0016607//nuclear speck;GO:0071013//catalytic step 2 spliceosome;GO:0015030//Cajal body
GLGSNEDGLQK	S4	1.36	0.057386506264762	0.004156	tripartite motif-containing protein 47 isoform 2 [Mus musculus]	100	0	Q8C0E3	TRI47	MOUSE	Tripartite motif-containing protein 47 OS=Mus musculus GN=Trim47 PE=1 SV=2	Hs20542968	62.8	1e-09	KOG2177	Predicted E3 ubiquitin ligase	O	Posttranslational modification, protein turnover, chaperones	K12023|1|0.0|1293|mmu:217333|tripartite motif-containing protein 47		GO:0008270//zinc ion binding	GO:0005634//nucleus;GO:0005829//cytosol;GO:0005622//intracellular
SILAKPSSSPDPR	S9	1.4	0.149553018243907	0.04645	death-inducer obliterator 1 Dido3 [Mus musculus]	100	0	Q8C9B9	DIDO1	MOUSE	Death-inducer obliterator 1 OS=Mus musculus GN=Dido1 PE=1 SV=4	At5g16780	56.2	6e-07	KOG2217	U4/U6.U5 snRNP associated protein	A	RNA processing and modification	K17596|1|4e-28|131|asn:102376855|SPOC domain-containing protein 1	GO:0097190//apoptotic signaling pathway;GO:0006351//transcription, DNA-templated	GO:0003723//RNA binding;GO:0046872//metal ion binding	GO:0005737//cytoplasm;GO:0005819//spindle;GO:0005634//nucleus;GO:0005654//nucleoplasm
AVALDSDNISLK	S10	1.26	0.0957004952148551	0.03483	PREDICTED: neuron navigator 1 isoform X10 [Mus musculus]	100	0	Q8CH77	NAV1	MOUSE	Neuron navigator 1 OS=Mus musculus GN=Nav1 PE=1 SV=2	-	-	-	-	-	-	-	K16776|1|0.0|3796|mmu:215690|neuron navigator 1	GO:0001578//microtubule bundle formation;GO:0001764//neuron migration		GO:0005737//cytoplasm;GO:0015630//microtubule cytoskeleton;GO:0043194//axon initial segment;GO:0005874//microtubule
SSSPYSKSPVSK	S8	1.28	0.115493046416278	0.04722	bcl-2-associated transcription factor 1 isoform 1 [Mus musculus]	100	0	Q8K019	BCLF1	MOUSE	Bcl-2-associated transcription factor 1 OS=Mus musculus GN=Bclaf1 PE=1 SV=2	-	-	-	-	-	-	-	K13087|1|0.0|1835|mmu:72567|bcl2 associated transcription factor 1	GO:2001022//positive regulation of response to DNA damage stimulus;GO:1990830//cellular response to leukemia inhibitory factor;GO:0006915//apoptotic process;GO:0043065//positive regulation of apoptotic process;GO:0045892//negative regulation of transcription, DNA-templated;GO:0006351//transcription, DNA-templated;GO:2001244//positive regulation of intrinsic apoptotic signaling pathway;GO:0043620/…	GO:0003677//DNA binding;GO:0003723//RNA binding	GO:0005737//cytoplasm;GO:0016607//nuclear speck;GO:0005634//nucleus;GO:0005654//nucleoplasm
GTPSQSPVVGR	S6	1.21	0.037344398340249	0.004248	PREDICTED: arf-GAP domain and FG repeat-containing protein 1 isoform X4 [Mus musculus]	100	0	Q8K2K6	AGFG1	MOUSE	Arf-GAP domain and FG repeat-containing protein 1 OS=Mus musculus GN=Agfg1 PE=1 SV=2	SPAC824.09c	77.8	3e-15	KOG0703	Predicted GTPase-activating protein	T	Signal transduction mechanisms	K15044|1|0.0|1102|rno:363266|Arf-GAP domain and FG repeats-containing protein 1	GO:0006810//transport;GO:0007289//spermatid nucleus differentiation;GO:0001675//acrosome assembly;GO:0007275//multicellular organism development;GO:0045109//intermediate filament organization	GO:0005096//GTPase activator activity;GO:0046872//metal ion binding;GO:0003677//DNA binding	GO:0042995//cell projection;GO:0043231//intracellular membrane-bounded organelle;GO:0031410//cytoplasmic vesicle;GO:0005634//nucleus;GO:0043025//neuronal cell body
TESPAEGKEQEEK	S3	1.24	0.0403225806451613	0.003651	Matr3 [Mus musculus]	100	0	Q8K310	MATR3	MOUSE	Matrin-3 OS=Mus musculus GN=Matr3 PE=1 SV=1	Hs10863997	52.8	2e-06	KOG1190	Polypyrimidine tract-binding protein	A	RNA processing and modification	K13213|1|0.0|1750|mmu:17184|matrin 3	GO:0010608//posttranscriptional regulation of gene expression;GO:0003281//ventricular septum development;GO:0002218//activation of innate immune response;GO:0003170//heart valve development;GO:0045087//innate immune response	GO:0035198//miRNA binding;GO:0003723//RNA binding;GO:0042802//identical protein binding;GO:0008270//zinc ion binding	GO:0005737//cytoplasm;GO:0016363//nuclear matrix;GO:0005634//nucleus;GO:0016020//membrane
GQESSSDQEQVDVESIDFSK	S6	1.31	0.118773946360153	0.04221	chromosome alignment-maintaining phosphoprotein 1 [Mus musculus]	100	0	Q8K327	CHAP1	MOUSE	Chromosome alignment-maintaining phosphoprotein 1 OS=Mus musculus GN=Champ1 PE=1 SV=1	-	-	-	-	-	-	-	K22593|1|0.0|1594|mmu:101994|chromosome alignment-maintaining phosphoprotein 1	GO:0034501//protein localization to kinetochore;GO:0051315//attachment of mitotic spindle microtubules to kinetochore;GO:0035372//protein localization to microtubule;GO:0031134//sister chromatid biorientation	GO:0003676//nucleic acid binding;GO:0046872//metal ion binding	GO:0005737//cytoplasm;GO:0005819//spindle;GO:0005634//nucleus;GO:0005654//nucleoplasm;GO:0000793//condensed chromosome;GO:0016604//nuclear body;GO:0000777//condensed chromosome kinetochore
TSSKSEAGAR	S3	1.26	0.0842690013107057	0.02351	7SK snRNA methylphosphate capping enzyme [Mus musculus]	100	0	Q8K3A9	MEPCE	MOUSE	7SK snRNA methylphosphate capping enzyme OS=Mus musculus GN=Mepce PE=1 SV=2	SPBC2A9.10	113	1e-27	KOG2899	Predicted methyltransferase	R	General function prediction only	K15190|1|0.0|1361|mmu:231803|7SK snRNA methylphosphate capping enzyme [EC:2.1.1.-]	-	-	-
VNQSALEAVTPSPSFQQR	S12	1.25	0.102243695541676	0.04371	DCC-interacting protein 13-alpha [Mus musculus]	100	0	Q8K3H0	DP13A	MOUSE	DCC-interacting protein 13-alpha OS=Mus musculus GN=Appl1 PE=1 SV=1	At1g60860	77.8	3e-14	KOG0521	Putative GTPase activating proteins (GAPs)	T	Signal transduction mechanisms	K08733|1|0.0|1471|mmu:72993|DCC-interacting protein 13 alpha	GO:1903076//regulation of protein localization to plasma membrane;GO:0008286//insulin receptor signaling pathway;GO:0008283//cell proliferation;GO:0046324//regulation of glucose import;GO:0007049//cell cycle	GO:0042802//identical protein binding;GO:0043422//protein kinase B binding	GO:0016581//NuRD complex;GO:0070062//extracellular exosome;GO:0005634//nucleus;GO:0005769//early endosome;GO:0031901//early endosome membrane;GO:0012506//vesicle membrane;GO:0005829//cytosol;GO:0010008//endosome membrane
THSPEFETQSSK	S3	1.27	0.0953048695819701	0.03065	zinc finger protein 768 [Mus musculus]	100	0	Q8R0T2	ZN768	MOUSE	Zinc finger protein 768 OS=Mus musculus GN=Znf768 PE=1 SV=1	Hs8924264	340	1e-107	KOG1721	FOG: Zn-finger	R	General function prediction only	K09228|1|0.0|1140|mmu:233890|KRAB domain-containing zinc finger protein	GO:0006355//regulation of transcription, DNA-templated;GO:0006366//transcription from RNA polymerase II promoter	GO:0003677//DNA binding;GO:0003723//RNA binding;GO:0046872//metal ion binding	GO:0005665//DNA-directed RNA polymerase II, core complex
IAYQSSASPPDSAPGSVANGHGGGR	S8	1.21	0.0881073409149201	0.04315	ubiquitin-associated protein 2 [Mus musculus]	100	0	Q91VX2	UBAP2	MOUSE	Ubiquitin-associated protein 2 OS=Mus musculus GN=Ubap2 PE=1 SV=1	-	-	-	-	-	-	-	-	GO:0010628//positive regulation of gene expression	GO:0003723//RNA binding;GO:0045296//cadherin binding	GO:0005737//cytoplasm;GO:0005634//nucleus
QPASLHGSTELLPLSR	S4,S8	1.32	0.0749259780060734	0.01105	rab GTPase-binding effector protein 2 [Mus musculus]	100	0	Q91WG2	RABE2	MOUSE	Rab GTPase-binding effector protein 2 OS=Mus musculus GN=Rabep2 PE=1 SV=3	CE01230	56.6	4e-08	KOG0993	Rab5 GTPase effector Rabaptin-5	U	Intracellular trafficking, secretion, and vesicular transport	K20130|1|0.0|1077|mmu:70314|Rab GTPase-binding effector protein 2	GO:0006897//endocytosis;GO:0015031//protein transport	GO:0008083//growth factor activity;GO:0005096//GTPase activator activity	GO:0005829//cytosol;GO:0005769//early endosome;GO:0043231//intracellular membrane-bounded organelle
GSGDTSSLIDPDTSLSELR	S2	1.25	0.108369737473153	0.04944	RecName: Full=Leucine-rich repeat flightless-interacting protein 2; Short=LRR FLII-interacting protein 2	100	0	Q91WK0	LRRF2	MOUSE	Leucine-rich repeat flightless-interacting protein 2 OS=Mus musculus GN=Lrrfip2 PE=1 SV=1	CE25014	72	2e-14	KOG2010	Double stranded RNA binding protein	R	General function prediction only	K17785|1|6e-24|110|hgl:101700543|mitofilin!K17570|2|2e-18|94.4|smm:Smp_175460|hydrocephalus-inducing protein	-	-	-
MNEEISSDSESESLAPR	S7	1.28	0.0773454232286902	0.01693	U3 small nucleolar RNA-interacting protein 2 [Mus musculus]	100	0	Q91WM3	U3IP2	MOUSE	U3 small nucleolar RNA-interacting protein 2 OS=Mus musculus GN=Rrp9 PE=1 SV=1	At3g49660	94.7	4e-21	KOG0266	WD40 repeat-containing protein	R	General function prediction only	K14793|1|0.0|972|mmu:27966|ribosomal RNA-processing protein 9	GO:0006364//rRNA processing	GO:0030515//snoRNA binding;GO:0034511//U3 snoRNA binding;GO:0003723//RNA binding	GO:0032040//small-subunit processome;GO:0031428//box C/D snoRNP complex;GO:0005730//nucleolus
NLSIYDGPEQR	S3	1.25	0.0912869096106643	0.03276	electron transfer flavoprotein-ubiquinone oxidoreductase, mitochondrial precursor [Mus musculus]	100	0	Q921G7	ETFD	MOUSE	Electron transfer flavoprotein-ubiquinone oxidoreductase, mitochondrial OS=Mus musculus GN=Etfdh PE=1 SV=1	YOR356w	582	0	KOG2415	Electron transfer flavoprotein ubiquinone oxidoreductase	C	Energy production and conversion	K00311|1|0.0|1280|mmu:66841|electron-transferring-flavoprotein dehydrogenase [EC:1.5.5.1]	GO:0033539//fatty acid beta-oxidation using acyl-CoA dehydrogenase;GO:0022900//electron transport chain;GO:0022904//respiratory electron transport chain;GO:0006979//response to oxidative stress	GO:0004174//electron-transferring-flavoprotein dehydrogenase activity;GO:0051539//4 iron, 4 sulfur cluster binding;GO:0046872//metal ion binding;GO:0043783//oxidoreductase activity, oxidizing metal ions with flavin as acceptor;GO:0048038//quinone binding;GO:0016491//oxidoreductase activity;GO:0048039//ubiquinone binding;GO:0009055//electron transfer activity	GO:0017133//mitochondrial electron transfer flavoprotein complex;GO:0016020//membrane;GO:0005739//mitochondrion;GO:0031966//mitochondrial membrane;GO:0031305//integral component of mitochondrial inner membrane;GO:0005743//mitochondrial inner membrane
TPLGASLDEQSSGTPK	S6	1.21	0.0310649879862255	0.002272	sperm-specific antigen 2 homolog [Mus musculus]	100	0	Q922B9	SSFA2	MOUSE	Sperm-specific antigen 2 homolog OS=Mus musculus GN=Ssfa2 PE=1 SV=3	-	-	-	-	-	-	-	-		GO:0005102//receptor binding;GO:0051015//actin filament binding	GO:0005829//cytosol;GO:0005634//nucleus;GO:0005886//plasma membrane
NSPNNISGISNPPGTPR	S2	1.48	0.0931464720380538	0.009055	single-stranded DNA-binding protein 3 isoform a [Homo sapiens]	100	1e-169	Q9D032	SSBP3	MOUSE	Single-stranded DNA-binding protein 3 OS=Mus musculus GN=Ssbp3 PE=1 SV=2	Hs20561970	132	1e-37	KOG4594	Sequence-specific single-stranded-DNA-binding protein	LKR	Replication, recombination and repair;Transcription;General function prediction only	K08462|1|3e-154|462|ggo:101131681|adhesion G protein-coupled receptor A3	GO:0008284//positive regulation of cell proliferation;GO:2000744//positive regulation of anterior head development;GO:0060322//head development;GO:0006461//protein complex assembly;GO:0060323//head morphogenesis;GO:0021501//prechordal plate formation;GO:0002244//hematopoietic progenitor cell differentiation;GO:0045944//positive regulation of transcription from RNA polymerase II promoter;GO:002154…	GO:0001077//transcriptional activator activity, RNA polymerase II proximal promoter sequence-specific DNA binding;GO:0000978//RNA polymerase II proximal promoter sequence-specific DNA binding;GO:0003697//single-stranded DNA binding	GO:0043234//protein complex;GO:0005634//nucleus
EFGEDLVEQNSSYVQDSPSK	S17	1.21	0.0655592292601429	0.01896	mKIAA0398 protein, partial [Mus musculus]	100	0	Q9D0L8	MCES	MOUSE	mRNA cap guanine-N7 methyltransferase OS=Mus musculus GN=Rnmt PE=1 SV=1	ECU10g0380	134	2e-35	KOG1975	mRNA cap methyltransferase	A	RNA processing and modification	K00565|1|0.0|967|mmu:67897|mRNA (guanine-N7-)-methyltransferase [EC:2.1.1.56]	GO:0036265//RNA (guanine-N7)-methylation;GO:0006370//7-methylguanosine mRNA capping;GO:1990830//cellular response to leukemia inhibitory factor	GO:0004482//mRNA (guanine-N7-)-methyltransferase activity;GO:0003723//RNA binding	GO:0005845//mRNA cap binding complex;GO:0005654//nucleoplasm;GO:0043235//receptor complex;GO:0031533//mRNA cap methyltransferase complex;GO:0005634//nucleus;GO:0001650//fibrillar center
SNSAPLIHGLSDSSPVFQAEAPSAR	S3	1.24	0.0731852453902342	0.01911	protein FAM122A [Mus musculus]	100	3e-155	Q9DB52	F122A	MOUSE	Protein FAM122A OS=Mus musculus GN=Fam122a PE=1 SV=1	-	-	-	-	-	-	-	-	-	-	-
ADSDGDLSENDDGAGDLR	S3	1.46	0.137924866887687	0.02882	A-kinase anchor protein 8 [Mus musculus]	100	0	Q9DBR0	AKAP8	MOUSE	A-kinase anchor protein 8 OS=Mus musculus GN=Akap8 PE=1 SV=1	-	-	-	-	-	-	-	K16525|1|0.0|1426|mmu:56399|A-kinase anchor protein 8	GO:0071222//cellular response to lipopolysaccharide;GO:0044839//cell cycle G2/M phase transition;GO:0071380//cellular response to prostaglandin E stimulus;GO:0032720//negative regulation of tumor necrosis factor production;GO:0006351//transcription, DNA-templated;GO:0033127//regulation of histone phosphorylation;GO:0000278//mitotic cell cycle;GO:0045087//innate immune response;GO:0031065//positiv…	GO:0008270//zinc ion binding;GO:0003677//DNA binding;GO:0003690//double-stranded DNA binding;GO:0042826//histone deacetylase binding;GO:0016301//kinase activity;GO:0051059//NF-kappaB binding;GO:0003723//RNA binding;GO:0003682//chromatin binding;GO:0034237//protein kinase A regulatory subunit binding	GO:0005730//nucleolus;GO:0005634//nucleus;GO:0016020//membrane;GO:0005739//mitochondrion;GO:0005654//nucleoplasm;GO:0016363//nuclear matrix;GO:0005794//Golgi apparatus;GO:0000790//nuclear chromatin;GO:0000793//condensed chromosome;GO:0001939//female pronucleus
SSSSESLSEK	S3	1.4	0.138043914929198	0.03716	ras-specific guanine nucleotide-releasing factor RalGPS2 isoform a [Mus musculus]	100	0	Q9ERD6	RGPS2	MOUSE	Ras-specific guanine nucleotide-releasing factor RalGPS2 OS=Mus musculus GN=Ralgps2 PE=1 SV=2	Hs15529996	112	2e-25	KOG3417	Ras1 guanine nucleotide exchange factor	T	Signal transduction mechanisms	K04349|1|2e-37|155|nvl:108559229|Ras-specific guanine nucleotide-releasing factor 1	GO:0032485//regulation of Ral protein signal transduction;GO:0007264//small GTPase mediated signal transduction	GO:0005085//guanyl-nucleotide exchange factor activity	GO:0005737//cytoplasm;GO:0005622//intracellular;GO:0005886//plasma membrane
MSGFIYQGK	S2	1.41	0.0923581814205292	0.01196	PREDICTED: rho guanine nucleotide exchange factor 7 isoform X1 [Mus musculus]	100	0	Q9ES28	ARHG7	MOUSE	Rho guanine nucleotide exchange factor 7 OS=Mus musculus GN=Arhgef7 PE=1 SV=2	Hs7662108	115	2e-26	KOG3519	Invasion-inducing protein TIAM1/CDC24 and related RhoGEF GTPases	T	Signal transduction mechanisms	K13710|1|0.0|1708|hai:109383937|Rho guanine nucleotide exchange factor 7	GO:0030032//lamellipodium assembly;GO:0048041//focal adhesion assembly;GO:0035023//regulation of Rho protein signal transduction;GO:0035556//intracellular signal transduction;GO:2000394//positive regulation of lamellipodium morphogenesis;GO:0043547//positive regulation of GTPase activity;GO:1900026//positive regulation of substrate adhesion-dependent cell spreading;GO:0043065//positive regulation…	GO:0005089//Rho guanyl-nucleotide exchange factor activity;GO:0005085//guanyl-nucleotide exchange factor activity;GO:0019901//protein kinase binding	GO:0000322//storage vacuole;GO:0005925//focal adhesion;GO:0001726//ruffle;GO:0043005//neuron projection;GO:0043025//neuronal cell body;GO:0030027//lamellipodium;GO:0005938//cell cortex;GO:0005886//plasma membrane;GO:0043234//protein complex;GO:0005829//cytosol;GO:0005622//intracellular
TTNTSLVTSFHK	S9	1.33	0.0371655011388533	0.001439	RB1-inducible coiled-coil protein 1 [Mus musculus]	100	0	Q9ESK9	RBCC1	MOUSE	RB1-inducible coiled-coil protein 1 OS=Mus musculus GN=Rb1cc1 PE=1 SV=3	CE04916	86.3	3e-16	KOG4572	Predicted DNA-binding transcription factor, interacts with stathmin	KRT	Transcription;General function prediction only;Signal transduction mechanisms	K17589|1|0.0|3249|mmu:12421|RB1-inducible coiled-coil protein 1	GO:2001237//negative regulation of extrinsic apoptotic signaling pathway;GO:0030242//autophagy of peroxisome;GO:0001889//liver development;GO:0007049//cell cycle;GO:0000045//autophagosome assembly;GO:0043066//negative regulation of apoptotic process;GO:0061709//reticulophagy;GO:0006914//autophagy;GO:0061723//glycophagy;GO:0046330//positive regulation of JNK cascade;GO:0007507//heart development;G…	GO:0032947//protein complex scaffold activity;GO:0019901//protein kinase binding	GO:0034045//phagophore assembly site membrane;GO:0005737//cytoplasm;GO:0005634//nucleus;GO:0031965//nuclear membrane;GO:1990316//Atg1/ULK1 kinase complex;GO:0000407//phagophore assembly site;GO:0005829//cytosol
TGSSPTQGIVNK	S3	1.22	0.0865520986964872	0.0365	C-Jun-amino-terminal kinase-interacting protein 3 isoform a [Mus musculus]	100	0	Q9ESN9	JIP3	MOUSE	C-Jun-amino-terminal kinase-interacting protein 3 OS=Mus musculus GN=Mapk8ip3 PE=1 SV=1	Hs22047516	102	9e-22	KOG3522	Predicted guanine nucleotide exchange factor	T	Signal transduction mechanisms	K04436|1|0.0|2775|mmu:30957|mitogen-activated protein kinase 8 interacting protein 3	GO:0008104//protein localization;GO:0046328//regulation of JNK cascade;GO:0009791//post-embryonic development;GO:0031175//neuron projection development;GO:0007411//axon guidance;GO:0007257//activation of JUN kinase activity;GO:0007254//JNK cascade;GO:0001701//in utero embryonic development;GO:0045666//positive regulation of neuron differentiation;GO:0010468//regulation of gene expression;GO:00604…	GO:0030159//receptor signaling complex scaffold activity;GO:0019894//kinesin binding;GO:0031435//mitogen-activated protein kinase kinase kinase binding;GO:0031434//mitogen-activated protein kinase kinase binding;GO:0005078//MAP-kinase scaffold activity;GO:0016301//kinase activity;GO:0008432//JUN kinase binding	GO:0030426//growth cone;GO:0030425//dendrite;GO:0005737//cytoplasm;GO:0031410//cytoplasmic vesicle;GO:0043005//neuron projection;GO:0005790//smooth endoplasmic reticulum;GO:0005886//plasma membrane;GO:0030673//axolemma;GO:0000139//Golgi membrane
DSESESDETPTVPQLK	S6	1.23	0.0736302545113044	0.02232	H/ACA ribonucleoprotein complex subunit 4 [Mus musculus]	100	0	Q9ESX5	DKC1	MOUSE	H/ACA ribonucleoprotein complex subunit 4 OS=Mus musculus GN=Dkc1 PE=1 SV=4	Hs21040257	70.9	7e-13	KOG2529	Pseudouridine synthase	J	Translation, ribosomal structure and biogenesis	K11131|1|0.0|1050|mmu:245474|H/ACA ribonucleoprotein complex subunit 4 [EC:5.4.99.-]	GO:0031118//rRNA pseudouridine synthesis;GO:0033979//box H/ACA snoRNA metabolic process;GO:1904851//positive regulation of establishment of protein localization to telomere;GO:1904874//positive regulation of telomerase RNA localization to Cajal body;GO:0090669//telomerase RNA stabilization;GO:1904872//regulation of telomerase RNA localization to Cajal body;GO:0001522//pseudouridine synthesis;GO:0…	GO:0034513//box H/ACA snoRNA binding;GO:0009982//pseudouridine synthase activity;GO:0070034//telomerase RNA binding;GO:0003723//RNA binding;GO:0003720//telomerase activity	GO:0090661//box H/ACA telomerase RNP complex;GO:0005730//nucleolus;GO:0005634//nucleus;GO:0030529//intracellular ribonucleoprotein complex;GO:0019013//viral nucleocapsid;GO:0001650//fibrillar center;GO:0031429//box H/ACA snoRNP complex;GO:0015030//Cajal body;GO:0005697//telomerase holoenzyme complex
ISQHGGSSTSLSSTK	S7	1.26	0.0435193286650217	0.003689	serine/threonine-protein kinase DCLK1 isoform 1 [Mus musculus]	100	0	Q9JLM8	DCLK1	MOUSE	Serine/threonine-protein kinase DCLK1 OS=Mus musculus GN=Dclk1 PE=1 SV=1	Hs4502557	232	6e-68	KOG0032	Ca2+/calmodulin-dependent protein kinase, EF-Hand protein superfamily	T	Signal transduction mechanisms	K08805|1|0.0|1562|mmu:13175|doublecortin-like kinase 1/2 [EC:2.7.11.1]	GO:0048675//axon extension;GO:0018107//peptidyl-threonine phosphorylation;GO:1900181//negative regulation of protein localization to nucleus;GO:0018105//peptidyl-serine phosphorylation;GO:0007420//brain development;GO:0009615//response to virus;GO:0030900//forebrain development;GO:0048813//dendrite morphogenesis;GO:0048812//neuron projection morphogenesis;GO:0001764//neuron migration;GO:0007409//…	GO:0004674//protein serine/threonine kinase activity;GO:0004672//protein kinase activity;GO:0005524//ATP binding	GO:0005622//intracellular;GO:0014069//postsynaptic density
FSHSYLSDSDTEAK	S9	1.35	0.120062531896894	0.03289	PREDICTED: unconventional myosin-XVIIIa isoform X12 [Mus musculus]	100	0	Q9JMH9	MY18A	MOUSE	Unconventional myosin-XVIIIa OS=Mus musculus GN=Myo18a PE=1 SV=2	7291892	437	2e-124	KOG0161	Myosin class II heavy chain	Z	Cytoskeleton	K10362|1|0.0|3973|mmu:360013|myosin XVIII	GO:0031032//actomyosin structure organization;GO:0090164//asymmetric Golgi ribbon formation;GO:0090161//Golgi ribbon formation;GO:0016477//cell migration;GO:0048194//Golgi vesicle budding;GO:0043066//negative regulation of apoptotic process;GO:0007030//Golgi organization;GO:0050714//positive regulation of protein secretion;GO:1903028//positive regulation of opsonization;GO:0043030//regulation of …	GO:0003774//motor activity;GO:0005524//ATP binding;GO:0051015//actin filament binding;GO:0043531//ADP binding;GO:0003723//RNA binding	GO:0005903//brush border;GO:0042641//actomyosin;GO:0005856//cytoskeleton;GO:0016020//membrane;GO:0016459//myosin complex;GO:0005793//endoplasmic reticulum-Golgi intermediate compartment;GO:0005802//trans-Golgi network;GO:0000139//Golgi membrane
GYYSPYSVSGSGSTAGSR	S4,S13	1.51	0.0815134677158356	0.005574	plectin isoform 12alpha [Mus musculus]	100	0	Q9QXS1	PLEC	MOUSE	Plectin OS=Mus musculus GN=Plec PE=1 SV=3	CE25734	514	6e-152	KOG0516	Dystonin, GAS (Growth-arrest-specific protein), and related proteins	Z	Cytoskeleton	K10388|1|0.0|9433|mmu:18810|plectin	GO:0031581//hemidesmosome assembly	GO:0045296//cadherin binding;GO:0003779//actin binding;GO:0008307//structural constituent of muscle;GO:0003723//RNA binding;GO:0030506//ankyrin binding	GO:0045111//intermediate filament cytoskeleton;GO:0042383//sarcolemma;GO:0070062//extracellular exosome;GO:0005829//cytosol;GO:0031012//extracellular matrix;GO:0005903//brush border;GO:0043292//contractile fiber;GO:0005925//focal adhesion;GO:0030056//hemidesmosome
MAPTPIPTRSPSDSSTASTPIAEQIER	S10	1.29	0.105864343284866	0.0348	drebrin isoform 1 [Mus musculus]	100	0	Q9QXS6	DREB	MOUSE	Drebrin OS=Mus musculus GN=Dbn1 PE=1 SV=4	SPAPJ760.02c	80.1	5e-15	KOG3655	Drebrins and related actin binding proteins	Z	Cytoskeleton	K20520|1|1e-136|407|tgu:100224486|drebrin-like protein	GO:1900026//positive regulation of substrate adhesion-dependent cell spreading;GO:0071481//cellular response to X-ray;GO:0045773//positive regulation of axon extension;GO:0061003//positive regulation of dendritic spine morphogenesis;GO:1904113//negative regulation of muscle filament sliding;GO:0090327//negative regulation of locomotion involved in locomotory behavior;GO:0060134//prepulse inhibiti…	GO:0003779//actin binding;GO:0051015//actin filament binding;GO:0005522//profilin binding;GO:0008092//cytoskeletal protein binding;GO:0045296//cadherin binding	GO:0015629//actin cytoskeleton;GO:0060076//excitatory synapse;GO:0030426//growth cone;GO:0030175//filopodium;GO:0005921//gap junction;GO:0005737//cytoplasm;GO:0016020//membrane;GO:0044309//neuron spine;GO:0044308//axonal spine;GO:0048471//perinuclear region of cytoplasm;GO:0043025//neuronal cell body;GO:0032279//asymmetric synapse;GO:1902737//dendritic filopodium;GO:0030027//lamellipodium;GO:0044…
KETPSPEMETAAQK	S5	1.26	0.0795973805931117	0.02105	RecName: Full=Unconventional myosin-IXb; AltName: Full=Unconventional myosin-9b	100	0	Q9QY06	MYO9B	MOUSE	Unconventional myosin-IXb OS=Mus musculus GN=Myo9b PE=1 SV=2	7297273	441	4e-125	KOG4229	Myosin VII, myosin IXB and related myosins	N	Cell motility	K10360|1|0.0|4335|mmu:17925|myosin IX	GO:0035385//Roundabout signaling pathway;GO:0030048//actin filament-based movement;GO:0035023//regulation of Rho protein signal transduction;GO:0035556//intracellular signal transduction	GO:0048495//Roundabout binding;GO:0000146//microfilament motor activity;GO:0005096//GTPase activator activity;GO:0017048//Rho GTPase binding;GO:0003779//actin binding;GO:0005516//calmodulin binding;GO:0016887//ATPase activity;GO:0046872//metal ion binding;GO:0043531//ADP binding;GO:0003774//motor activity;GO:0005524//ATP binding	GO:0005938//cell cortex;GO:0048471//perinuclear region of cytoplasm;GO:0005829//cytosol;GO:0016020//membrane;GO:0016459//myosin complex;GO:0005884//actin filament
TEEVLSPDGSPSKSPSK	S10,S14	1.24	0.0751502993842378	0.02052	adducin 3 (gamma), isoform CRA_c, partial [Mus musculus]	100	0	Q9QYB5	ADDG	MOUSE	Gamma-adducin OS=Mus musculus GN=Add3 PE=1 SV=2	7302481	359	2e-109	KOG3699	Cytoskeletal protein Adducin	TZ	Signal transduction mechanisms;Cytoskeleton	K18622|1|0.0|1467|mmu:27360|adducin	GO:0042493//response to drug	GO:0005080//protein kinase C binding;GO:0005198//structural molecule activity;GO:0003779//actin binding;GO:0005516//calmodulin binding	GO:0005737//cytoplasm;GO:0005654//nucleoplasm;GO:0016020//membrane;GO:0005911//cell-cell junction;GO:0005856//cytoskeleton;GO:0005903//brush border;GO:0014069//postsynaptic density;GO:0000794//condensed nuclear chromosome;GO:0005886//plasma membrane;GO:0005938//cell cortex
QKGSEENLDETR	S4	1.25	0.0459948847177761	0.004747	alpha-adducin isoform 1 [Mus musculus]	100	0	Q9QYC0	ADDA	MOUSE	Alpha-adducin OS=Mus musculus GN=Add1 PE=1 SV=2	CE28308	367	8e-117	KOG3699	Cytoskeletal protein Adducin	TZ	Signal transduction mechanisms;Cytoskeleton	K18622|1|0.0|1519|mmu:11518|adducin	GO:0020027//hemoglobin metabolic process;GO:0035264//multicellular organism growth;GO:1903393//positive regulation of adherens junction organization;GO:0032092//positive regulation of protein binding;GO:0001701//in utero embryonic development;GO:0000902//cell morphogenesis;GO:0030837//negative regulation of actin filament polymerization;GO:0006884//cell volume homeostasis;GO:0045766//positive reg…	GO:0030507//spectrin binding;GO:0005198//structural molecule activity;GO:0003723//RNA binding;GO:0008134//transcription factor binding;GO:0051015//actin filament binding;GO:0042803//protein homodimerization activity;GO:0046982//protein heterodimerization activity;GO:0045296//cadherin binding;GO:0005516//calmodulin binding;GO:0042608//T cell receptor binding	GO:0030425//dendrite;GO:0045202//synapse;GO:0005925//focal adhesion;GO:0005737//cytoplasm;GO:0005634//nucleus;GO:0016020//membrane;GO:0005654//nucleoplasm;GO:0048471//perinuclear region of cytoplasm;GO:0005856//cytoskeleton;GO:0016604//nuclear body;GO:0005913//cell-cell adherens junction;GO:0005886//plasma membrane;GO:0043197//dendritic spine;GO:0014069//postsynaptic density;GO:0008290//F-actin c…
MASPPPSGPPSAAHTPFHQSPVEEK	S3	1.22	0.076252339333171	0.02699	microtubule-associated protein 1A isoform 2 [Mus musculus]	100	0	Q9QYR6	MAP1A	MOUSE	Microtubule-associated protein 1A OS=Mus musculus GN=Map1a PE=1 SV=2	HsM20070294	181	1e-46	KOG3592	Microtubule-associated proteins	Z	Cytoskeleton	K10429|1|0.0|5548|mmu:17754|microtubule-associated protein 1	GO:0007026//negative regulation of microtubule depolymerization;GO:0007605//sensory perception of sound;GO:0000226//microtubule cytoskeleton organization;GO:0045494//photoreceptor cell maintenance	GO:0008017//microtubule binding;GO:0003779//actin binding;GO:0005518//collagen binding	GO:0005829//cytosol;GO:0030425//dendrite;GO:0005875//microtubule associated complex;GO:0030424//axon;GO:0014069//postsynaptic density;GO:0005874//microtubule;GO:0001750//photoreceptor outer segment
STPSQVTSEEKDGHSPMSK	S15	1.22	0.0589210743344706	0.01382	microtubule-associated protein 1A isoform 2 [Mus musculus]	100	0	Q9QYR6	MAP1A	MOUSE	Microtubule-associated protein 1A OS=Mus musculus GN=Map1a PE=1 SV=2	HsM20070294	181	1e-46	KOG3592	Microtubule-associated proteins	Z	Cytoskeleton	K10429|1|0.0|5548|mmu:17754|microtubule-associated protein 1	GO:0007026//negative regulation of microtubule depolymerization;GO:0007605//sensory perception of sound;GO:0000226//microtubule cytoskeleton organization;GO:0045494//photoreceptor cell maintenance	GO:0008017//microtubule binding;GO:0003779//actin binding;GO:0005518//collagen binding	GO:0005829//cytosol;GO:0030425//dendrite;GO:0005875//microtubule associated complex;GO:0030424//axon;GO:0014069//postsynaptic density;GO:0005874//microtubule;GO:0001750//photoreceptor outer segment
EVLDSTTSSL	T6	1.33	0.108912224072919	0.0299	metabotropic glutamate receptor 3 precursor [Mus musculus]	100	0	Q9QYS2	GRM3	MOUSE	Metabotropic glutamate receptor 3 OS=Mus musculus GN=Grm3 PE=1 SV=1	CE01682	676	0	KOG1056	Glutamate-gated metabotropic ion channel receptor subunit GRM2 and related subunits, G-protein coupled receptor superfamily	PT	Inorganic ion transport and metabolism;Signal transduction mechanisms	K04605|1|0.0|1836|mmu:108069|metabotropic glutamate receptor 2/3	GO:0051930//regulation of sensory perception of pain;GO:0051966//regulation of synaptic transmission, glutamatergic;GO:0019233//sensory perception of pain;GO:0050804//modulation of chemical synaptic transmission;GO:0035249//synaptic transmission, glutamatergic	GO:0004930//G-protein coupled receptor activity;GO:0001641//group II metabotropic glutamate receptor activity;GO:0005246//calcium channel regulator activity	GO:0043197//dendritic spine;GO:0043005//neuron projection;GO:0042734//presynaptic membrane;GO:0016021//integral component of membrane;GO:0048786//presynaptic active zone;GO:0030424//axon;GO:0045211//postsynaptic membrane;GO:0097449//astrocyte projection;GO:0014069//postsynaptic density;GO:0005887//integral component of plasma membrane;GO:0005886//plasma membrane
LQPCESLTSDSAK	S9	1.21	0.0616849325614876	0.01745	RecName: Full=Neuronal PAS domain-containing protein 3; Short=Neuronal PAS3; AltName: Full=Basic-helix-loop-helix-PAS protein MOP6; AltName: Full=Member of PAS protein 6	100	0	Q9QZQ0	NPAS3	MOUSE	Neuronal PAS domain-containing protein 3 OS=Mus musculus GN=Npas3 PE=1 SV=1	Hs4504385	261	5e-74	KOG3558	Hypoxia-inducible factor 1/Neuronal PAS domain protein NPAS1	TK	Signal transduction mechanisms;Transcription	K09098|1|0.0|1911|mmu:27386|neuronal PAS domain-containing protein 1/3	GO:0006355//regulation of transcription, DNA-templated;GO:0006351//transcription, DNA-templated	GO:0046983//protein dimerization activity	GO:0005654//nucleoplasm;GO:0005829//cytosol
LLSSPHSASVLK	S4	1.3	0.0945577576718127	0.02382	RecName: Full=Neuronal PAS domain-containing protein 3; Short=Neuronal PAS3; AltName: Full=Basic-helix-loop-helix-PAS protein MOP6; AltName: Full=Member of PAS protein 6	100	0	Q9QZQ0	NPAS3	MOUSE	Neuronal PAS domain-containing protein 3 OS=Mus musculus GN=Npas3 PE=1 SV=1	Hs4504385	261	5e-74	KOG3558	Hypoxia-inducible factor 1/Neuronal PAS domain protein NPAS1	TK	Signal transduction mechanisms;Transcription	K09098|1|0.0|1911|mmu:27386|neuronal PAS domain-containing protein 1/3	GO:0006355//regulation of transcription, DNA-templated;GO:0006351//transcription, DNA-templated	GO:0046983//protein dimerization activity	GO:0005654//nucleoplasm;GO:0005829//cytosol
SYSSSSSSPERDR	S8	1.22	0.0931537175781626	0.04296	unnamed protein product [Mus musculus]	100	3e-81	Q5R580	ZRAB2	PONAB	Zinc finger Ran-binding domain-containing protein 2 OS=Pongo abelii GN=ZRANB2 PE=2 SV=1	At1g50300	95.5	1e-21	KOG1995	Conserved Zn-finger protein	R	General function prediction only	K22940|1|1e-40|157|nai:NECAME_02147|protein YIPF1/2!K10949|2|2e-16|85.5|egl:EGR_05580|ER lumen protein retaining receptor	GO:0008380//RNA splicing;GO:0006397//mRNA processing	GO:0003723//RNA binding;GO:0046872//metal ion binding	GO:0005634//nucleus;GO:0005654//nucleoplasm
SNTPSPLNLSSTSSK	S5	1.32	0.0720693090546986	0.01008	zinc finger E-box-binding homeobox 2 [Mus musculus]	100	0	Q9R0G7	ZEB2	MOUSE	Zinc finger E-box-binding homeobox 2 OS=Mus musculus GN=Zeb2 PE=1 SV=2	Hs20539920	93.2	6e-19	KOG1721	FOG: Zn-finger	R	General function prediction only	K09299|1|0.0|2527|mmu:24136|zinc finger homeobox protein 1/2	GO:0048066//developmental pigmentation;GO:0021766//hippocampus development;GO:0030177//positive regulation of Wnt signaling pathway;GO:0043507//positive regulation of JUN kinase activity;GO:0007417//central nervous system development;GO:0048023//positive regulation of melanin biosynthetic process;GO:0000122//negative regulation of transcription from RNA polymerase II promoter;GO:0021957//corticos…	GO:0003676//nucleic acid binding;GO:0003677//DNA binding;GO:0043565//sequence-specific DNA binding;GO:0070412//R-SMAD binding;GO:0046872//metal ion binding;GO:0001205//transcriptional activator activity, RNA polymerase II distal enhancer sequence-specific DNA binding;GO:0001227//transcriptional repressor activity, RNA polymerase II transcription regulatory region sequence-specific DNA binding	GO:0005634//nucleus;GO:0005829//cytosol;GO:0005730//nucleolus;GO:0000790//nuclear chromatin
KAAAELLQSQGSQAGGSQTLK	S17	1.22	0.0697925670734689	0.02077	septin-6 isoform X1 [Mus caroli]	100	0	Q9R1T4	SEPT6	MOUSE	Septin-6 OS=Mus musculus GN=Sept6 PE=1 SV=4	CE24405	377	2e-127	KOG3859	Septins (P-loop GTPases)	D	Cell cycle control, cell division, chromosome partitioning	K16939|1|0.0|902|mmu:56526|septin 6/8/11	GO:0030154//cell differentiation;GO:0007283//spermatogenesis;GO:0051301//cell division;GO:0007049//cell cycle	GO:0005525//GTP binding	GO:0032173//septin collar;GO:0008021//synaptic vesicle;GO:0031105//septin complex;GO:0005819//spindle;GO:0005940//septin ring;GO:0043679//axon terminus;GO:0097227//sperm annulus;GO:0030496//midbody;GO:0032154//cleavage furrow;GO:0000777//condensed chromosome kinetochore
GISQTNLITTVTPEKK	S3	1.31	0.023305603564361	0.0004166	erythrocyte protein band 4.1-like 3, isoform CRA_e, partial [Mus musculus]	100	0	Q9WV92	E41L3	MOUSE	Band 4.1-like protein 3 OS=Mus musculus GN=Epb41l3 PE=1 SV=1	CE15309	276	4e-81	KOG3527	Erythrocyte membrane protein 4.1 and related proteins of the ERM family	R	General function prediction only	K06107|1|0.0|1913|mmu:13823|erythrocyte membrane protein band 4.1	GO:0031032//actomyosin structure organization;GO:0030913//paranodal junction assembly;GO:0001558//regulation of cell growth;GO:0006915//apoptotic process;GO:0008360//regulation of cell shape;GO:0002175//protein localization to paranode region of axon;GO:0072659//protein localization to plasma membrane;GO:0007016//cytoskeletal anchoring at plasma membrane;GO:0043217//myelin maintenance;GO:0030866/…	GO:0005200//structural constituent of cytoskeleton;GO:0005198//structural molecule activity;GO:0003779//actin binding	GO:0005737//cytoplasm;GO:0044224//juxtaparanode region of axon;GO:0033270//paranode region of axon;GO:0005856//cytoskeleton;GO:0014069//postsynaptic density;GO:0005911//cell-cell junction;GO:0005886//plasma membrane
SETLVNAQQTPLGTPK	T14	1.38	0.115374516870222	0.02569	paralemmin-1 isoform 1 [Mus musculus]	100	0	Q9Z0P4	PALM	MOUSE	Paralemmin-1 OS=Mus musculus GN=Palm PE=1 SV=1	-	-	-	-	-	-	-	K16519|1|0.0|768|mmu:18483|A-kinase anchor protein 2	GO:0008104//protein localization;GO:0072659//protein localization to plasma membrane;GO:0030818//negative regulation of cAMP biosynthetic process;GO:0051491//positive regulation of filopodium assembly;GO:0060999//positive regulation of dendritic spine development;GO:0071257//cellular response to electrical stimulus;GO:0008360//regulation of cell shape;GO:0060160//negative regulation of dopamine r…	GO:0031750//D3 dopamine receptor binding	GO:0009898//cytoplasmic side of plasma membrane;GO:0030424//axon;GO:0030175//filopodium;GO:0032591//dendritic spine membrane;GO:0032590//dendrite membrane;GO:0005737//cytoplasm;GO:0005634//nucleus;GO:0016020//membrane;GO:0044309//neuron spine;GO:0016327//apicolateral plasma membrane;GO:0016323//basolateral plasma membrane;GO:0014069//postsynaptic density;GO:0005886//plasma membrane;GO:0043231//in…
SETLVNAQQTPLGTPK	T14	1.55	0.155283933513805	0.02858	paralemmin-1 isoform 1 [Mus musculus]	100	0	Q9Z0P4	PALM	MOUSE	Paralemmin-1 OS=Mus musculus GN=Palm PE=1 SV=1	-	-	-	-	-	-	-	K16519|1|0.0|768|mmu:18483|A-kinase anchor protein 2	GO:0008104//protein localization;GO:0072659//protein localization to plasma membrane;GO:0030818//negative regulation of cAMP biosynthetic process;GO:0051491//positive regulation of filopodium assembly;GO:0060999//positive regulation of dendritic spine development;GO:0071257//cellular response to electrical stimulus;GO:0008360//regulation of cell shape;GO:0060160//negative regulation of dopamine r…	GO:0031750//D3 dopamine receptor binding	GO:0009898//cytoplasmic side of plasma membrane;GO:0030424//axon;GO:0030175//filopodium;GO:0032591//dendritic spine membrane;GO:0032590//dendrite membrane;GO:0005737//cytoplasm;GO:0005634//nucleus;GO:0016020//membrane;GO:0044309//neuron spine;GO:0016327//apicolateral plasma membrane;GO:0016323//basolateral plasma membrane;GO:0014069//postsynaptic density;GO:0005886//plasma membrane;GO:0043231//in…
RASCSSSTGGSK	S3	1.32	0.0193144678545181	0.0002137	glycogen [starch] synthase, muscle [Mus musculus]	100	0	Q9Z1E4	GYS1	MOUSE	Glycogen [starch] synthase, muscle OS=Mus musculus GN=Gys1 PE=1 SV=2	YLR258w	711	0	KOG3742	Glycogen synthase	G	Carbohydrate transport and metabolism	K00693|1|0.0|1542|mmu:14936|glycogen synthase [EC:2.4.1.11]	GO:0007507//heart development;GO:0005977//glycogen metabolic process;GO:0005978//glycogen biosynthetic process	GO:0004373//glycogen (starch) synthase activity;GO:0019901//protein kinase binding;GO:0061547//glycogen synthase activity, transferring glucose-1-phosphate;GO:0005536//glucose binding	GO:0005737//cytoplasm;GO:0016020//membrane;GO:0016234//inclusion body
RVAGGSGSESPLLK	S10	1.32	0.109390371804497	0.03119	phosphatidylserine synthase 2 [Mus musculus]	100	0	Q9Z1X2	PTSS2	MOUSE	Phosphatidylserine synthase 2 OS=Mus musculus GN=Ptdss2 PE=1 SV=2	Hs7662647	206	9e-61	KOG2735	Phosphatidylserine synthase	I	Lipid transport and metabolism	K08730|1|0.0|981|mmu:27388|phosphatidylserine synthase 2 [EC:2.7.8.29]	GO:0006659//phosphatidylserine biosynthetic process	GO:0016740//transferase activity;GO:0003882//CDP-diacylglycerol-serine O-phosphatidyltransferase activity	GO:0016021//integral component of membrane;GO:0016020//membrane;GO:0005789//endoplasmic reticulum membrane;GO:0005622//intracellular
ILLDAQHESGQSSSR	S9	1.22	0.0405302790197371	0.004803	BCL2/adenovirus E1B 19 kDa protein-interacting protein 3-like [Mus musculus]	100	4e-100	Q9Z2F7	BNI3L	MOUSE	BCL2/adenovirus E1B 19 kDa protein-interacting protein 3-like OS=Mus musculus GN=Bnip3l PE=1 SV=1	-	-	-	-	-	-	-	K15465|1|5e-159|443|mmu:12177|BCL2/adenovirus E1B 19 kDa protein-interacting protein 3-like	GO:0016239//positive regulation of macroautophagy;GO:0035794//positive regulation of mitochondrial membrane permeability;GO:0035694//mitochondrial protein catabolic process;GO:0043065//positive regulation of apoptotic process;GO:0043066//negative regulation of apoptotic process;GO:0071456//cellular response to hypoxia;GO:0043069//negative regulation of programmed cell death;GO:0060548//negative r…	GO:0005521//lamin binding;GO:0042802//identical protein binding;GO:0042803//protein homodimerization activity;GO:0046982//protein heterodimerization activity	GO:0005783//endoplasmic reticulum;GO:0016607//nuclear speck;GO:0016021//integral component of membrane;GO:0005635//nuclear envelope;GO:0005739//mitochondrion;GO:0005829//cytosol;GO:0005740//mitochondrial envelope;GO:0005741//mitochondrial outer membrane

## Sheet: decrease-phos
Sequence	PhosphoSite	Mean_Ratio_cKO-VS-WT	CV_cKO-VS-WT	Pvalue	NCBInr Description	Swissprot Identity	Swissprot E-value	Swissprot Accession	Protein		Swissprot Description	Protein_or_Domain	KOG Score	KOG E-value	KOG ID	KOG Function-Description	KOG Code	KOG Function-Categories	KEGG(ko_id|rank|evalue|score|identity|ko_definition)	GO Biological_Process	GO Cellular_Component	GO Molecular_Function
AAAVAAAGAGEPLSPEELLPK	S14	0.75	0.134329611197399	0.0232	-	-	-				-	-	-	-	-	-	-	-	-	-	-	-
LSMINTMSK	T6	0.75	0.100494906725941	0.01087	-	-	-				-	-	-	-	-	-	-	-	-	-	-	-
KAQSSDSSK	S4	0.78	0.0730645151822957	0.007111	-	-	-				-	-	-	-	-	-	-	-	-	-	-	-
DGTISEDTIR	T3	0.66	0.210070425052329	0.02462	-	-	-				-	-	-	-	-	-	-	-	-	-	-	-
AAILKASPK	S7	0.37	0.111435287178856	0.0001182	-	-	-				-	-	-	-	-	-	-	-	-	-	-	-
SLTNSHLEK	S1	0.83	0.0214457310166452	0.000507	-	-	-				-	-	-	-	-	-	-	-	-	-	-	-
GLERITQLPCLK	T6	0.78	0.132536744987299	0.03333	-	-	-				-	-	-	-	-	-	-	-	-	-	-	-
HYQTEEKSD	S8	0.82	0.114219262366869	0.0429	-	-	-				-	-	-	-	-	-	-	-	-	-	-	-
VSSGFGLSK	S3	0.5	0.21403656667088	0.003721	-	-	-				-	-	-	-	-	-	-	-	-	-	-	-
YDSQLSSNEEK	S6	0.81	0.0611079934358745	0.006923	-	-	-				-	-	-	-	-	-	-	-	-	-	-	-
HVLQPPPKPTQPTSSK	S15	0.77	0.149491745885991	0.04061	-	-	-				-	-	-	-	-	-	-	-	-	-	-	-
KSGGGGSPETK	S7	0.83	0.0901801302513553	0.02793	-	-	-				-	-	-	-	-	-	-	-	-	-	-	-
TIHTFPCLK	T1	0.76	0.132615790692058	0.02404	cerebellar degeneration-related protein 2-like [Mus musculus]	100	0	A2A6T1	CDR2L	MOUSE	Cerebellar degeneration-related protein 2-like OS=Mus musculus GN=Cdr2l PE=1 SV=1	-	-	-	-	-	-	-	K16756|1|5e-06|55.1|adf:107341528|coiled-coil domain-containing protein 64	-	-	-
ENSKETFSGK	S3	0.76	0.145560477904414	0.03411	zinc finger MYM-type protein 4 [Mus musculus]	100	0	A2A791	ZMYM4	MOUSE	Zinc finger MYM-type protein 4 OS=Mus musculus GN=Zmym4 PE=1 SV=1	-	-	-	-	-	-	-	K19492|1|3e-06|57.8|ccar:109064377|doublesex- and mab-3-related transcription factor 6	GO:0022604//regulation of cell morphogenesis;GO:0007010//cytoskeleton organization;GO:0007275//multicellular organism development	GO:0008270//zinc ion binding;GO:0003677//DNA binding;GO:0000981//RNA polymerase II transcription factor activity, sequence-specific DNA binding	GO:0005737//cytoplasm;GO:0005654//nucleoplasm
SIEDLHR	S1	0.82	0.0908516123521423	0.02485	RecName: Full=Formin-like protein 2; AltName: Full=Protein Man	100	0	A2APV2	FMNL2	MOUSE	Formin-like protein 2 OS=Mus musculus GN=Fmnl2 PE=1 SV=2	At5g07760	124	2e-28	KOG1922	Rho GTPase effector BNI1 and related formins	TZ	Signal transduction mechanisms;Cytoskeleton	K04512|1|3e-73|269|srx:107726080|dishevelled associated activator of morphogenesis	GO:0022604//regulation of cell morphogenesis;GO:0007010//cytoskeleton organization;GO:0030866//cortical actin cytoskeleton organization	GO:0017048//Rho GTPase binding;GO:0003779//actin binding;GO:0045296//cadherin binding	GO:0005737//cytoplasm
VPFDYEHTGSFR	S10	0.77	0.0993315489660932	0.01374	protocadherin-16 precursor [Mus musculus]	100	0	E9PVD3	PCD16	MOUSE	Protocadherin-16 OS=Mus musculus GN=Dchs1 PE=1 SV=1	CE00961	477	2e-134	KOG1219	Uncharacterized conserved protein, contains laminin, cadherin and EGF domains	T	Signal transduction mechanisms	K16507|1|0.0|6518|mmu:233651|protocadherin-16/23	GO:0048565//digestive tract development;GO:0043931//ossification involved in bone maturation;GO:0072137//condensed mesenchymal cell proliferation;GO:0007157//heterophilic cell-cell adhesion via plasma membrane cell adhesion molecules;GO:0007389//pattern specification process;GO:0072659//protein localization to plasma membrane;GO:0090102//cochlea development;GO:0001822//kidney development;GO:00363…	GO:0005509//calcium ion binding	GO:0005622//intracellular;GO:0045177//apical part of cell;GO:0016021//integral component of membrane;GO:0005886//plasma membrane
LETPNTFPK	T6	0.71	0.180659167183944	0.03055	nucleolar and coiled-body phosphoprotein 1 isoform C [Mus musculus]	100	2e-110	E9Q5C9	NOLC1	MOUSE	Nucleolar and coiled-body phosphoprotein 1 OS=Mus musculus GN=Nolc1 PE=2 SV=1	SPBC1711.05	49.7	1e-05	KOG2992	Nucleolar GTPase/ATPase p130	Y	Nuclear structure	K11294|1|7e-37|154|spu:591574|nucleolin	GO:0014032//neural crest cell development;GO:0014029//neural crest formation;GO:0006417//regulation of translation;GO:0007000//nucleolus organization	GO:0046982//protein heterodimerization activity;GO:0001042//RNA polymerase I core binding;GO:0003723//RNA binding	GO:0005737//cytoplasm;GO:0005730//nucleolus;GO:0030532//small nuclear ribonucleoprotein complex;GO:0005654//nucleoplasm;GO:0015030//Cajal body
RLSVLGR	S3	0.57	0.355057013892638	0.03567	biorientation of chromosomes in cell division protein 1-like 1 isoform 1 [Mus musculus]	100	0	E9Q6J5	BD1L1	MOUSE	Biorientation of chromosomes in cell division protein 1-like 1 OS=Mus musculus GN=Bod1l PE=1 SV=1	-	-	-	-	-	-	-	-	GO:0006974//cellular response to DNA damage stimulus;GO:0006281//DNA repair;GO:0031297//replication fork processing	GO:0003677//DNA binding	GO:0005654//nucleoplasm;GO:0005694//chromosome
DSENSGDSGYPSEK	S12	0.81	0.0872971334798207	0.0187	eukaryotic elongation factor 2 kinase [Mus musculus]	100	0	O08796	EF2K	MOUSE	Eukaryotic elongation factor 2 kinase OS=Mus musculus GN=Eef2k PE=1 SV=1	Hs20549134	65.1	3e-10	KOG3614	Ca2+/Mg2+-permeable cation channels (LTRPC family)	PT	Inorganic ion transport and metabolism;Signal transduction mechanisms	K08292|1|0.0|1517|mmu:13631|elongation factor 2 kinase [EC:2.7.11.20]	GO:0061003//positive regulation of dendritic spine morphogenesis;GO:0031952//regulation of protein autophosphorylation;GO:1990637//response to prolactin;GO:0032869//cellular response to insulin stimulus;GO:0046777//protein autophosphorylation;GO:0043066//negative regulation of apoptotic process;GO:0071454//cellular response to anoxia;GO:0071277//cellular response to calcium ion;GO:0002931//respon…	GO:0005524//ATP binding;GO:0005509//calcium ion binding;GO:0008135//translation factor activity, RNA binding;GO:0004686//elongation factor-2 kinase activity;GO:0005516//calmodulin binding	GO:0005737//cytoplasm;GO:0014069//postsynaptic density;GO:0043197//dendritic spine
MDNHRDSENSGDSGYPSEK	S17	0.69	0.120110142290282	0.007215	eukaryotic elongation factor 2 kinase [Mus musculus]	100	0	O08796	EF2K	MOUSE	Eukaryotic elongation factor 2 kinase OS=Mus musculus GN=Eef2k PE=1 SV=1	Hs20549134	65.1	3e-10	KOG3614	Ca2+/Mg2+-permeable cation channels (LTRPC family)	PT	Inorganic ion transport and metabolism;Signal transduction mechanisms	K08292|1|0.0|1517|mmu:13631|elongation factor 2 kinase [EC:2.7.11.20]	GO:0061003//positive regulation of dendritic spine morphogenesis;GO:0031952//regulation of protein autophosphorylation;GO:1990637//response to prolactin;GO:0032869//cellular response to insulin stimulus;GO:0046777//protein autophosphorylation;GO:0043066//negative regulation of apoptotic process;GO:0071454//cellular response to anoxia;GO:0071277//cellular response to calcium ion;GO:0002931//respon…	GO:0005524//ATP binding;GO:0005509//calcium ion binding;GO:0008135//translation factor activity, RNA binding;GO:0004686//elongation factor-2 kinase activity;GO:0005516//calmodulin binding	GO:0005737//cytoplasm;GO:0014069//postsynaptic density;GO:0043197//dendritic spine
LDLGEDYPSGK	S9	0.77	0.105591466806559	0.01506	pre-mRNA-splicing factor ATP-dependent RNA helicase DHX15 isoform 2 [Mus musculus]	99.5	0	Q5RAZ4	DHX15	PONAB	Pre-mRNA-splicing factor ATP-dependent RNA helicase DHX15 OS=Pongo abelii GN=DHX15 PE=2 SV=2	At3g26560	693	0	KOG0922	DEAH-box RNA helicase	A	RNA processing and modification	K12820|1|0.0|1663|mmu:13204|pre-mRNA-splicing factor ATP-dependent RNA helicase DHX15/PRP43 [EC:3.6.4.13]	GO:0009636//response to toxic substance;GO:0000398//mRNA splicing, via spliceosome;GO:0043279//response to alkaloid	GO:0004004//ATP-dependent RNA helicase activity;GO:0004386//helicase activity;GO:0003725//double-stranded RNA binding;GO:0003676//nucleic acid binding;GO:0005524//ATP binding;GO:0003723//RNA binding	GO:0005737//cytoplasm;GO:0016607//nuclear speck;GO:0071008//U2-type post-mRNA release spliceosomal complex;GO:0005689//U12-type spliceosomal complex;GO:0005730//nucleolus;GO:0005681//spliceosomal complex
ILEQQNSSRTLEK	T10	0.52	0.345309111529684	0.01797	septin-7 isoform 2 [Mus musculus]	100	0	O55131	SEPT7	MOUSE	Septin-7 OS=Mus musculus GN=Sept7 PE=1 SV=1	Hs16604248	363	4e-123	KOG2655	Septin family protein (P-loop GTPase)	DZU	Cell cycle control, cell division, chromosome partitioning;Cytoskeleton;Intracellular trafficking, secretion, and vesicular transport	K16944|1|0.0|906|mmu:235072|septin 7	GO:0000281//mitotic cytokinesis;GO:0016476//regulation of embryonic cell shape;GO:0060997//dendritic spine morphogenesis;GO:0060271//cilium assembly;GO:0051291//protein heterooligomerization;GO:0048668//collateral sprouting;GO:0007283//spermatogenesis;GO:0030865//cortical cytoskeleton organization;GO:1902857//positive regulation of non-motile cilium assembly;GO:0031270//pseudopodium retraction	GO:0042802//identical protein binding;GO:0005525//GTP binding;GO:0045296//cadherin binding;GO:0046982//protein heterodimerization activity	GO:0015629//actin cytoskeleton;GO:0032160//septin filament array;GO:0097730//non-motile cilium;GO:0045202//synapse;GO:0001725//stress fiber;GO:0005819//spindle;GO:0005940//septin ring;GO:0043679//axon terminus;GO:0043209//myelin sheath;GO:0097227//sperm annulus;GO:0005634//nucleus;GO:0016020//membrane;GO:0043005//neuron projection;GO:0031105//septin complex;GO:0015630//microtubule cytoskeleton;GO…
GSPGGDLGAK	S2	0.79	0.14370081748635	0.04568	glycylpeptide N-tetradecanoyltransferase 2 isoform a [Mus musculus]	100	0	O70311	NMT2	MOUSE	Glycylpeptide N-tetradecanoyltransferase 2 OS=Mus musculus GN=Nmt2 PE=1 SV=1	ECU03g1350	188	2e-54	KOG2779	N-myristoyl transferase	I	Lipid transport and metabolism	K00671|1|0.0|1107|mmu:18108|glycylpeptide N-tetradecanoyltransferase [EC:2.3.1.97]	GO:0018008//N-terminal peptidyl-glycine N-myristoylation;GO:0006499//N-terminal protein myristoylation	GO:0004379//glycylpeptide N-tetradecanoyltransferase activity	GO:0005737//cytoplasm;GO:0005794//Golgi apparatus;GO:0005829//cytosol;GO:0019898//extrinsic component of membrane;GO:0005886//plasma membrane
SMGSQEDDSGNKPSSYS	Y16	0.71	0.187345811191683	0.03152	COP9 signalosome complex subunit 3 [Mus musculus]	100	0	O88543	CSN3	MOUSE	COP9 signalosome complex subunit 3 OS=Mus musculus GN=Cops3 PE=1 SV=3	SPAC821.02c	49.7	3e-06	KOG2582	COP9 signalosome, subunit CSN3	OT	Posttranslational modification, protein turnover, chaperones;Signal transduction mechanisms	K12177|1|0.0|879|mmu:26572|COP9 signalosome complex subunit 3	GO:0001701//in utero embryonic development;GO:0006283//transcription-coupled nucleotide-excision repair;GO:0000338//protein deneddylation;GO:0000715//nucleotide-excision repair, DNA damage recognition;GO:0006511//ubiquitin-dependent protein catabolic process;GO:0009416//response to light stimulus;GO:0007165//signal transduction;GO:0043687//post-translational protein modification		GO:0005737//cytoplasm;GO:0005634//nucleus;GO:0005654//nucleoplasm;GO:0005829//cytosol;GO:0008180//COP9 signalosome
SYINLPTVLPSSPSK	S12	0.73	0.136643406460685	0.01834	hypothetical protein [Mus musculus]	100	1e-175	P04184	KITH	MOUSE	Thymidine kinase, cytosolic OS=Mus musculus GN=Tk1 PE=1 SV=3	ECU01g0740i	49.7	6e-07	KOG3125	Thymidine kinase	F	Nucleotide transport and metabolism	K00857|1|8e-175|484|mmu:21877|thymidine kinase [EC:2.7.1.21]	GO:0071897//DNA biosynthetic process;GO:0051289//protein homotetramerization;GO:0000083//regulation of transcription involved in G1/S transition of mitotic cell cycle;GO:0006259//DNA metabolic process;GO:0046104//thymidine metabolic process	GO:0019206//nucleoside kinase activity;GO:0042802//identical protein binding;GO:0008270//zinc ion binding;GO:0004797//thymidine kinase activity;GO:0005524//ATP binding	GO:0005829//cytosol
IGEGTYGVVYK	T5,Y6	0.53	0.255177073478138	0.00893	cyclin-dependent kinase 1 [Mus musculus]	100	0	P11440	CDK1	MOUSE	Cyclin-dependent kinase 1 OS=Mus musculus GN=Cdk1 PE=1 SV=3	At1g20930	352	6e-122	KOG0594	Protein kinase PCTAIRE and related kinases	R	General function prediction only	K02087|1|0.0|609|mmu:12534|cyclin-dependent kinase 1 [EC:2.7.11.22 2.7.11.23]	GO:0018107//peptidyl-threonine phosphorylation;GO:0055015//ventricular cardiac muscle cell development;GO:0034501//protein localization to kinetochore;GO:0030154//cell differentiation;GO:0000083//regulation of transcription involved in G1/S transition of mitotic cell cycle;GO:0030261//chromosome condensation;GO:0060045//positive regulation of cardiac muscle cell proliferation;GO:0030855//epitheli…	GO:0004693//cyclin-dependent protein serine/threonine kinase activity;GO:0008353//RNA polymerase II carboxy-terminal domain kinase activity;GO:0030332//cyclin binding;GO:0097472//cyclin-dependent protein kinase activity;GO:0030544//Hsp70 protein binding;GO:0004674//protein serine/threonine kinase activity;GO:0004672//protein kinase activity;GO:0005524//ATP binding;GO:0035173//histone kinase activ…	GO:0016020//membrane;GO:0030496//midbody;GO:0000307//cyclin-dependent protein kinase holoenzyme complex;GO:0000784//nuclear chromosome, telomeric region;GO:0005876//spindle microtubule;GO:0005737//cytoplasm;GO:0072686//mitotic spindle;GO:0070062//extracellular exosome;GO:0005813//centrosome;GO:0005634//nucleus;GO:0005654//nucleoplasm;GO:0097125//cyclin B1-CDK1 complex;GO:0005759//mitochondrial ma…
IGEGTYGVVYK	T5	0.72	0.160475277892935	0.02466	cyclin-dependent kinase 1 [Mus musculus]	100	0	P11440	CDK1	MOUSE	Cyclin-dependent kinase 1 OS=Mus musculus GN=Cdk1 PE=1 SV=3	At1g20930	352	6e-122	KOG0594	Protein kinase PCTAIRE and related kinases	R	General function prediction only	K02087|1|0.0|609|mmu:12534|cyclin-dependent kinase 1 [EC:2.7.11.22 2.7.11.23]	GO:0018107//peptidyl-threonine phosphorylation;GO:0055015//ventricular cardiac muscle cell development;GO:0034501//protein localization to kinetochore;GO:0030154//cell differentiation;GO:0000083//regulation of transcription involved in G1/S transition of mitotic cell cycle;GO:0030261//chromosome condensation;GO:0060045//positive regulation of cardiac muscle cell proliferation;GO:0030855//epitheli…	GO:0004693//cyclin-dependent protein serine/threonine kinase activity;GO:0008353//RNA polymerase II carboxy-terminal domain kinase activity;GO:0030332//cyclin binding;GO:0097472//cyclin-dependent protein kinase activity;GO:0030544//Hsp70 protein binding;GO:0004674//protein serine/threonine kinase activity;GO:0004672//protein kinase activity;GO:0005524//ATP binding;GO:0035173//histone kinase activ…	GO:0016020//membrane;GO:0030496//midbody;GO:0000307//cyclin-dependent protein kinase holoenzyme complex;GO:0000784//nuclear chromosome, telomeric region;GO:0005876//spindle microtubule;GO:0005737//cytoplasm;GO:0072686//mitotic spindle;GO:0070062//extracellular exosome;GO:0005813//centrosome;GO:0005634//nucleus;GO:0005654//nucleoplasm;GO:0097125//cyclin B1-CDK1 complex;GO:0005759//mitochondrial ma…
IGEGTYGVVYK	Y6	0.58	0.152360134503785	0.003533	cyclin-dependent kinase 1 [Mus musculus]	100	0	P11440	CDK1	MOUSE	Cyclin-dependent kinase 1 OS=Mus musculus GN=Cdk1 PE=1 SV=3	At1g20930	352	6e-122	KOG0594	Protein kinase PCTAIRE and related kinases	R	General function prediction only	K02087|1|0.0|609|mmu:12534|cyclin-dependent kinase 1 [EC:2.7.11.22 2.7.11.23]	GO:0018107//peptidyl-threonine phosphorylation;GO:0055015//ventricular cardiac muscle cell development;GO:0034501//protein localization to kinetochore;GO:0030154//cell differentiation;GO:0000083//regulation of transcription involved in G1/S transition of mitotic cell cycle;GO:0030261//chromosome condensation;GO:0060045//positive regulation of cardiac muscle cell proliferation;GO:0030855//epitheli…	GO:0004693//cyclin-dependent protein serine/threonine kinase activity;GO:0008353//RNA polymerase II carboxy-terminal domain kinase activity;GO:0030332//cyclin binding;GO:0097472//cyclin-dependent protein kinase activity;GO:0030544//Hsp70 protein binding;GO:0004674//protein serine/threonine kinase activity;GO:0004672//protein kinase activity;GO:0005524//ATP binding;GO:0035173//histone kinase activ…	GO:0016020//membrane;GO:0030496//midbody;GO:0000307//cyclin-dependent protein kinase holoenzyme complex;GO:0000784//nuclear chromosome, telomeric region;GO:0005876//spindle microtubule;GO:0005737//cytoplasm;GO:0072686//mitotic spindle;GO:0070062//extracellular exosome;GO:0005813//centrosome;GO:0005634//nucleus;GO:0005654//nucleoplasm;GO:0097125//cyclin B1-CDK1 complex;GO:0005759//mitochondrial ma…
VASPVKRPK	S3	0.75	0.106666666666667	0.01236	DNA (cytosine-5)-methyltransferase 1 isoform 1 [Mus musculus]	100	0	P13864	DNMT1	MOUSE	DNA (cytosine-5)-methyltransferase 1 OS=Mus musculus GN=Dnmt1 PE=1 SV=5	Hs16306580_1	51.6	8e-06	KOG1633	F-box protein JEMMA and related proteins with JmjC, PHD, F-box and LRR domains	B	Chromatin structure and dynamics	K00558|1|0.0|3382|mmu:13433|DNA (cytosine-5)-methyltransferase 1 [EC:2.1.1.37]	GO:0000183//chromatin silencing at rDNA;GO:0032776//DNA methylation on cytosine;GO:0010628//positive regulation of gene expression;GO:0006306//DNA methylation;GO:0000122//negative regulation of transcription from RNA polymerase II promoter;GO:0090309//positive regulation of methylation-dependent chromatin silencing;GO:0016458//gene silencing;GO:0010468//regulation of gene expression;GO:0006351//t…	GO:0008270//zinc ion binding;GO:0003677//DNA binding;GO:0008168//methyltransferase activity;GO:0009008//DNA-methyltransferase activity;GO:0051718//DNA (cytosine-5-)-methyltransferase activity, acting on CpG substrates;GO:0003886//DNA (cytosine-5-)-methyltransferase activity;GO:0008327//methyl-CpG binding;GO:1990841//promoter-specific chromatin binding;GO:0003723//RNA binding;GO:0003682//chromatin…	GO:0005737//cytoplasm;GO:0005634//nucleus;GO:0005654//nucleoplasm;GO:0005657//replication fork;GO:0000792//heterochromatin;GO:0005721//pericentric heterochromatin
GTGASGSFKLNKK	S7	0.4	0.451634500630665	0.00984	histone H1.2 [Mus musculus]	100	2e-40	P15864	H12	MOUSE	Histone H1.2 OS=Mus musculus GN=Hist1h1c PE=1 SV=2	Hs5174449	56.2	2e-09	KOG4012	Histone H1	B	Chromatin structure and dynamics	K11275|1|7e-125|356|mmu:50708|histone H1/5	GO:0016584//nucleosome positioning;GO:0000122//negative regulation of transcription from RNA polymerase II promoter;GO:0080182//histone H3-K4 trimethylation;GO:0006357//regulation of transcription from RNA polymerase II promoter;GO:0098532//histone H3-K27 trimethylation;GO:0006334//nucleosome assembly	GO:0003677//DNA binding;GO:0031490//chromatin DNA binding;GO:0003723//RNA binding	GO:0005719//nuclear euchromatin;GO:0005634//nucleus;GO:0035327//transcriptionally active chromatin;GO:0000786//nucleosome
GTGASGSFK	S7	0.57	0.2125736663622	0.008174	histone H1.2 [Mus musculus]	100	2e-40	P15864	H12	MOUSE	Histone H1.2 OS=Mus musculus GN=Hist1h1c PE=1 SV=2	Hs5174449	56.2	2e-09	KOG4012	Histone H1	B	Chromatin structure and dynamics	K11275|1|7e-125|356|mmu:50708|histone H1/5	GO:0016584//nucleosome positioning;GO:0000122//negative regulation of transcription from RNA polymerase II promoter;GO:0080182//histone H3-K4 trimethylation;GO:0006357//regulation of transcription from RNA polymerase II promoter;GO:0098532//histone H3-K27 trimethylation;GO:0006334//nucleosome assembly	GO:0003677//DNA binding;GO:0031490//chromatin DNA binding;GO:0003723//RNA binding	GO:0005719//nuclear euchromatin;GO:0005634//nucleus;GO:0035327//transcriptionally active chromatin;GO:0000786//nucleosome
LGLKSLVSK	S5	0.65	0.138888231425137	0.006735	histone H1.2 [Mus musculus]	100	2e-40	P15864	H12	MOUSE	Histone H1.2 OS=Mus musculus GN=Hist1h1c PE=1 SV=2	Hs5174449	56.2	2e-09	KOG4012	Histone H1	B	Chromatin structure and dynamics	K11275|1|7e-125|356|mmu:50708|histone H1/5	GO:0016584//nucleosome positioning;GO:0000122//negative regulation of transcription from RNA polymerase II promoter;GO:0080182//histone H3-K4 trimethylation;GO:0006357//regulation of transcription from RNA polymerase II promoter;GO:0098532//histone H3-K27 trimethylation;GO:0006334//nucleosome assembly	GO:0003677//DNA binding;GO:0031490//chromatin DNA binding;GO:0003723//RNA binding	GO:0005719//nuclear euchromatin;GO:0005634//nucleus;GO:0035327//transcriptionally active chromatin;GO:0000786//nucleosome
GTGASGSFKLNK	S7	0.49	0.290413254505259	0.008421	histone H1.2 [Mus musculus]	100	2e-40	P15864	H12	MOUSE	Histone H1.2 OS=Mus musculus GN=Hist1h1c PE=1 SV=2	Hs5174449	56.2	2e-09	KOG4012	Histone H1	B	Chromatin structure and dynamics	K11275|1|7e-125|356|mmu:50708|histone H1/5	GO:0016584//nucleosome positioning;GO:0000122//negative regulation of transcription from RNA polymerase II promoter;GO:0080182//histone H3-K4 trimethylation;GO:0006357//regulation of transcription from RNA polymerase II promoter;GO:0098532//histone H3-K27 trimethylation;GO:0006334//nucleosome assembly	GO:0003677//DNA binding;GO:0031490//chromatin DNA binding;GO:0003723//RNA binding	GO:0005719//nuclear euchromatin;GO:0005634//nucleus;GO:0035327//transcriptionally active chromatin;GO:0000786//nucleosome
ASGPPVSELITK	S2	0.71	0.157152622738726	0.01918	histone H1.2 [Mus musculus]	100	2e-40	P15864	H12	MOUSE	Histone H1.2 OS=Mus musculus GN=Hist1h1c PE=1 SV=2	Hs5174449	56.2	2e-09	KOG4012	Histone H1	B	Chromatin structure and dynamics	K11275|1|7e-125|356|mmu:50708|histone H1/5	GO:0016584//nucleosome positioning;GO:0000122//negative regulation of transcription from RNA polymerase II promoter;GO:0080182//histone H3-K4 trimethylation;GO:0006357//regulation of transcription from RNA polymerase II promoter;GO:0098532//histone H3-K27 trimethylation;GO:0006334//nucleosome assembly	GO:0003677//DNA binding;GO:0031490//chromatin DNA binding;GO:0003723//RNA binding	GO:0005719//nuclear euchromatin;GO:0005634//nucleus;GO:0035327//transcriptionally active chromatin;GO:0000786//nucleosome
KASGPPVSELITK	S3	0.53	0.263371494417948	0.01033	histone H1.2 [Mus musculus]	100	2e-40	P15864	H12	MOUSE	Histone H1.2 OS=Mus musculus GN=Hist1h1c PE=1 SV=2	Hs5174449	56.2	2e-09	KOG4012	Histone H1	B	Chromatin structure and dynamics	K11275|1|7e-125|356|mmu:50708|histone H1/5	GO:0016584//nucleosome positioning;GO:0000122//negative regulation of transcription from RNA polymerase II promoter;GO:0080182//histone H3-K4 trimethylation;GO:0006357//regulation of transcription from RNA polymerase II promoter;GO:0098532//histone H3-K27 trimethylation;GO:0006334//nucleosome assembly	GO:0003677//DNA binding;GO:0031490//chromatin DNA binding;GO:0003723//RNA binding	GO:0005719//nuclear euchromatin;GO:0005634//nucleus;GO:0035327//transcriptionally active chromatin;GO:0000786//nucleosome
KATGAATPK	T7	0.39	0.129219147676184	0.0002225	histone H1.2 [Mus musculus]	100	2e-40	P15864	H12	MOUSE	Histone H1.2 OS=Mus musculus GN=Hist1h1c PE=1 SV=2	Hs5174449	56.2	2e-09	KOG4012	Histone H1	B	Chromatin structure and dynamics	K11275|1|7e-125|356|mmu:50708|histone H1/5	GO:0016584//nucleosome positioning;GO:0000122//negative regulation of transcription from RNA polymerase II promoter;GO:0080182//histone H3-K4 trimethylation;GO:0006357//regulation of transcription from RNA polymerase II promoter;GO:0098532//histone H3-K27 trimethylation;GO:0006334//nucleosome assembly	GO:0003677//DNA binding;GO:0031490//chromatin DNA binding;GO:0003723//RNA binding	GO:0005719//nuclear euchromatin;GO:0005634//nucleus;GO:0035327//transcriptionally active chromatin;GO:0000786//nucleosome
KVSADGAAK	S3	0.67	0.0948501919864169	0.002995	non-histone chromosomal protein HMG-14 [Mus musculus]	100	5e-32	P18608	HMGN1	MOUSE	Non-histone chromosomal protein HMG-14 OS=Mus musculus GN=Hmgn1 PE=1 SV=2	-	-	-	-	-	-	-	K11299|1|1e-58|179|mmu:15312|high-mobility group nucleosome-binding domain-containing protein 1	GO:0000720//pyrimidine dimer repair by nucleotide-excision repair;GO:0050678//regulation of epithelial cell proliferation;GO:0006283//transcription-coupled nucleotide-excision repair;GO:0006325//chromatin organization;GO:1901666//positive regulation of NAD+ ADP-ribosyltransferase activity;GO:0048597//post-embryonic camera-type eye morphogenesis;GO:0006357//regulation of transcription from RNA pol…	GO:0031492//nucleosomal DNA binding;GO:0003682//chromatin binding	GO:0005737//cytoplasm;GO:0005634//nucleus;GO:0000785//chromatin
VTDGISKSPEK	S8	0.82	0.0685910422545948	0.01053	microtubule-associated protein 2 isoform 3 [Mus musculus]	100	0	P20357	MTAP2	MOUSE	Microtubule-associated protein 2 OS=Mus musculus GN=Map2 PE=1 SV=2	CE24967	87.4	4e-17	KOG2418	Microtubule-associated protein TAU	Z	Cytoskeleton	K10430|1|0.0|3681|mmu:17756|microtubule-associated protein 2	GO:0016358//dendrite development;GO:0030010//establishment of cell polarity;GO:0071310//cellular response to organic substance;GO:0021954//central nervous system neuron development;GO:0007409//axonogenesis;GO:0050770//regulation of axonogenesis;GO:0001578//microtubule bundle formation;GO:0048813//dendrite morphogenesis	GO:0002162//dystroglycan binding;GO:0015631//tubulin binding;GO:0008017//microtubule binding;GO:0005516//calmodulin binding;GO:0005519//cytoskeletal regulatory protein binding	GO:0030425//dendrite;GO:0005874//microtubule;GO:0005875//microtubule associated complex;GO:0005737//cytoplasm;GO:0005730//nucleolus;GO:0043005//neuron projection;GO:0043025//neuronal cell body;GO:0034399//nuclear periphery;GO:0044297//cell body;GO:0014069//postsynaptic density;GO:0005829//cytosol;GO:0005622//intracellular;GO:0043198//dendritic shaft;GO:0097442//CA3 pyramidal cell dendrite
IGSTDNIK	S3	0.76	0.0965405368153145	0.01131	microtubule-associated protein 2 isoform 3 [Mus musculus]	100	0	P20357	MTAP2	MOUSE	Microtubule-associated protein 2 OS=Mus musculus GN=Map2 PE=1 SV=2	CE24967	87.4	4e-17	KOG2418	Microtubule-associated protein TAU	Z	Cytoskeleton	K10430|1|0.0|3681|mmu:17756|microtubule-associated protein 2	GO:0016358//dendrite development;GO:0030010//establishment of cell polarity;GO:0071310//cellular response to organic substance;GO:0021954//central nervous system neuron development;GO:0007409//axonogenesis;GO:0050770//regulation of axonogenesis;GO:0001578//microtubule bundle formation;GO:0048813//dendrite morphogenesis	GO:0002162//dystroglycan binding;GO:0015631//tubulin binding;GO:0008017//microtubule binding;GO:0005516//calmodulin binding;GO:0005519//cytoskeletal regulatory protein binding	GO:0030425//dendrite;GO:0005874//microtubule;GO:0005875//microtubule associated complex;GO:0005737//cytoplasm;GO:0005730//nucleolus;GO:0043005//neuron projection;GO:0043025//neuronal cell body;GO:0034399//nuclear periphery;GO:0044297//cell body;GO:0014069//postsynaptic density;GO:0005829//cytosol;GO:0005622//intracellular;GO:0043198//dendritic shaft;GO:0097442//CA3 pyramidal cell dendrite
IESVKLDFK	S3	0.6	0.247216255175271	0.01801	microtubule-associated protein 2 isoform 3 [Mus musculus]	100	0	P20357	MTAP2	MOUSE	Microtubule-associated protein 2 OS=Mus musculus GN=Map2 PE=1 SV=2	CE24967	87.4	4e-17	KOG2418	Microtubule-associated protein TAU	Z	Cytoskeleton	K10430|1|0.0|3681|mmu:17756|microtubule-associated protein 2	GO:0016358//dendrite development;GO:0030010//establishment of cell polarity;GO:0071310//cellular response to organic substance;GO:0021954//central nervous system neuron development;GO:0007409//axonogenesis;GO:0050770//regulation of axonogenesis;GO:0001578//microtubule bundle formation;GO:0048813//dendrite morphogenesis	GO:0002162//dystroglycan binding;GO:0015631//tubulin binding;GO:0008017//microtubule binding;GO:0005516//calmodulin binding;GO:0005519//cytoskeletal regulatory protein binding	GO:0030425//dendrite;GO:0005874//microtubule;GO:0005875//microtubule associated complex;GO:0005737//cytoplasm;GO:0005730//nucleolus;GO:0043005//neuron projection;GO:0043025//neuronal cell body;GO:0034399//nuclear periphery;GO:0044297//cell body;GO:0014069//postsynaptic density;GO:0005829//cytosol;GO:0005622//intracellular;GO:0043198//dendritic shaft;GO:0097442//CA3 pyramidal cell dendrite
SQGTYSDTK	S1	0.83	0.074965556829412	0.01624	microtubule-associated protein 2 isoform 3 [Mus musculus]	100	0	P20357	MTAP2	MOUSE	Microtubule-associated protein 2 OS=Mus musculus GN=Map2 PE=1 SV=2	CE24967	87.4	4e-17	KOG2418	Microtubule-associated protein TAU	Z	Cytoskeleton	K10430|1|0.0|3681|mmu:17756|microtubule-associated protein 2	GO:0016358//dendrite development;GO:0030010//establishment of cell polarity;GO:0071310//cellular response to organic substance;GO:0021954//central nervous system neuron development;GO:0007409//axonogenesis;GO:0050770//regulation of axonogenesis;GO:0001578//microtubule bundle formation;GO:0048813//dendrite morphogenesis	GO:0002162//dystroglycan binding;GO:0015631//tubulin binding;GO:0008017//microtubule binding;GO:0005516//calmodulin binding;GO:0005519//cytoskeletal regulatory protein binding	GO:0030425//dendrite;GO:0005874//microtubule;GO:0005875//microtubule associated complex;GO:0005737//cytoplasm;GO:0005730//nucleolus;GO:0043005//neuron projection;GO:0043025//neuronal cell body;GO:0034399//nuclear periphery;GO:0044297//cell body;GO:0014069//postsynaptic density;GO:0005829//cytosol;GO:0005622//intracellular;GO:0043198//dendritic shaft;GO:0097442//CA3 pyramidal cell dendrite
LSPSPSSR	S4	0.62	0.162495497416209	0.007284	lamin-B2 isoform 1 [Mus musculus]	100	0	P21619	LMNB2	MOUSE	Lamin-B2 OS=Mus musculus GN=Lmnb2 PE=1 SV=2	CE10838	173	6e-46	KOG0977	Nuclear envelope protein lamin, intermediate filament superfamily	DY	Cell cycle control, cell division, chromosome partitioning;Nuclear structure	K07611|1|0.0|1196|mmu:16907|lamin B		GO:0005198//structural molecule activity	GO:0005882//intermediate filament;GO:0005634//nucleus;GO:0005635//nuclear envelope;GO:0005638//lamin filament
SHSAEGGK	S3	0.82	0.103208177557714	0.03319	cell division cycle 2-like 1, isoform CRA_b, partial [Mus musculus]	100	0	P24788	CD11B	MOUSE	Cyclin-dependent kinase 11B OS=Mus musculus GN=Cdk11b PE=1 SV=2	Hs16357494	1137	0	KOG0663	Protein kinase PITSLRE and related kinases	R	General function prediction only	K08818|1|0.0|1584|mmu:12537|cell division cycle 2-like [EC:2.7.11.22]	GO:2001234//negative regulation of apoptotic signaling pathway;GO:0006468//protein phosphorylation;GO:0050684//regulation of mRNA processing;GO:0001824//blastocyst development;GO:0007049//cell cycle;GO:0007088//regulation of mitotic nuclear division;GO:0010468//regulation of gene expression	GO:0004674//protein serine/threonine kinase activity;GO:0004672//protein kinase activity;GO:0004693//cyclin-dependent protein serine/threonine kinase activity;GO:0005524//ATP binding	GO:0005634//nucleus;GO:0005654//nucleoplasm
KQTTSPASK	S5	0.59	0.107195852887064	0.001513	RecName: Full=Nucleolar transcription factor 1; AltName: Full=Upstream-binding factor 1; Short=UBF-1	100	0	P25976	UBF1	MOUSE	Nucleolar transcription factor 1 OS=Mus musculus GN=Ubtf PE=1 SV=1	Hs4504425	51.2	1e-06	KOG0381	HMG box-containing protein	R	General function prediction only	K09273|1|0.0|1381|rno:25574|upstream-binding transcription factor	GO:0000183//chromatin silencing at rDNA;GO:0006361//transcription initiation from RNA polymerase I promoter;GO:0006363//termination of RNA polymerase I transcription;GO:0006360//transcription from RNA polymerase I promoter;GO:0006356//regulation of transcription from RNA polymerase I promoter;GO:0006362//transcription elongation from RNA polymerase I promoter;GO:1990830//cellular response to leuk…	GO:0001164//RNA polymerase I CORE element sequence-specific DNA binding;GO:0001165//RNA polymerase I upstream control element sequence-specific DNA binding;GO:0003723//RNA binding;GO:0003677//DNA binding;GO:0003682//chromatin binding	GO:0005654//nucleoplasm;GO:0005730//nucleolus;GO:0001650//fibrillar center;GO:0005634//nucleus
KASQASQEY	S6	0.5	0.273130005674953	0.007928	histone H2AX [Mus musculus]	100	1e-82	P27661	H2AX	MOUSE	Histone H2AX OS=Mus musculus GN=H2afx PE=1 SV=2	Hs15617199	230	4e-79	KOG1756	Histone 2A	B	Chromatin structure and dynamics	K11251|1|8e-98|282|mmu:15270|histone H2A	GO:0071480//cellular response to gamma radiation;GO:0051321//meiotic cell cycle;GO:0021987//cerebral cortex development;GO:0006303//double-strand break repair via nonhomologous end joining;GO:0006302//double-strand break repair;GO:0000724//double-strand break repair via homologous recombination;GO:0006281//DNA repair;GO:0006974//cellular response to DNA damage stimulus;GO:0010212//response to ion…	GO:0042393//histone binding;GO:0019899//enzyme binding;GO:0003677//DNA binding;GO:0046982//protein heterodimerization activity;GO:0003684//damaged DNA binding	GO:0000786//nucleosome;GO:0000781//chromosome, telomeric region;GO:0000785//chromatin;GO:0001741//XY body;GO:0016607//nuclear speck;GO:0005813//centrosome;GO:0005634//nucleus;GO:0005654//nucleoplasm;GO:0005657//replication fork;GO:0005694//chromosome;GO:0000790//nuclear chromatin;GO:0000794//condensed nuclear chromosome;GO:0001673//male germ cell nucleus;GO:0070062//extracellular exosome;GO:00358…
KSSATVGPK	S3	0.68	0.139915232635782	0.0104	histone H2AX [Mus musculus]	100	1e-82	P27661	H2AX	MOUSE	Histone H2AX OS=Mus musculus GN=H2afx PE=1 SV=2	Hs15617199	230	4e-79	KOG1756	Histone 2A	B	Chromatin structure and dynamics	K11251|1|8e-98|282|mmu:15270|histone H2A	GO:0071480//cellular response to gamma radiation;GO:0051321//meiotic cell cycle;GO:0021987//cerebral cortex development;GO:0006303//double-strand break repair via nonhomologous end joining;GO:0006302//double-strand break repair;GO:0000724//double-strand break repair via homologous recombination;GO:0006281//DNA repair;GO:0006974//cellular response to DNA damage stimulus;GO:0010212//response to ion…	GO:0042393//histone binding;GO:0019899//enzyme binding;GO:0003677//DNA binding;GO:0046982//protein heterodimerization activity;GO:0003684//damaged DNA binding	GO:0000786//nucleosome;GO:0000781//chromosome, telomeric region;GO:0000785//chromatin;GO:0001741//XY body;GO:0016607//nuclear speck;GO:0005813//centrosome;GO:0005634//nucleus;GO:0005654//nucleoplasm;GO:0005657//replication fork;GO:0005694//chromosome;GO:0000790//nuclear chromatin;GO:0000794//condensed nuclear chromosome;GO:0001673//male germ cell nucleus;GO:0070062//extracellular exosome;GO:00358…
NQVVPESDSPVKR	S9	0.75	0.13033252655105	0.02214	ligase I, DNA, ATP-dependent, isoform CRA_c [Mus musculus]	100	0	P37913	DNLI1	MOUSE	DNA ligase 1 OS=Mus musculus GN=Lig1 PE=1 SV=2	SPAC20G8.01	298	5e-91	KOG0967	ATP-dependent DNA ligase I	L	Replication, recombination and repair	K10747|1|0.0|1870|mmu:16881|DNA ligase 1 [EC:6.5.1.1 6.5.1.6 6.5.1.7]	GO:0006310//DNA recombination;GO:0006284//base-excision repair;GO:0006303//double-strand break repair via nonhomologous end joining;GO:0006281//DNA repair;GO:0071897//DNA biosynthetic process;GO:0042542//response to hydrogen peroxide;GO:0051103//DNA ligation involved in DNA repair;GO:0006260//DNA replication;GO:0051301//cell division;GO:1903461//Okazaki fragment processing involved in mitotic DNA…	GO:0003910//DNA ligase (ATP) activity;GO:0003677//DNA binding;GO:0046872//metal ion binding;GO:0005524//ATP binding;GO:0003909//DNA ligase activity	GO:0043231//intracellular membrane-bounded organelle;GO:0005634//nucleus;GO:0005739//mitochondrion;GO:0005654//nucleoplasm
SASLENKK	S3	0.81	0.126806411013421	0.04916	tight junction protein ZO-1 isoform 1 [Mus musculus]	100	0	P39447	ZO1	MOUSE	Tight junction protein ZO-1 OS=Mus musculus GN=Tjp1 PE=1 SV=2	Hs4557529	135	2e-31	KOG0708	Membrane-associated guanylate kinase MAGUK (contains PDZ, SH3, HOOK and GUK domains)	F	Nucleotide transport and metabolism	K05701|1|0.0|3580|mmu:21872|tight junction protein 1	GO:0071000//response to magnetism;GO:0032496//response to lipopolysaccharide;GO:0001825//blastocyst formation;GO:0071333//cellular response to glucose stimulus;GO:0007605//sensory perception of sound;GO:0045471//response to ethanol;GO:0090557//establishment of endothelial intestinal barrier;GO:0042493//response to drug;GO:0043116//negative regulation of vascular permeability	GO:0008022//protein C-terminus binding;GO:0071253//connexin binding;GO:0019904//protein domain specific binding;GO:0045296//cadherin binding;GO:0005516//calmodulin binding	GO:0014704//intercalated disc;GO:0005923//bicellular tight junction;GO:0030054//cell junction;GO:0005921//gap junction;GO:0005737//cytoplasm;GO:0045177//apical part of cell;GO:0016020//membrane;GO:0031674//I band;GO:0016324//apical plasma membrane;GO:0070160//occluding junction;GO:0009986//cell surface;GO:0016327//apicolateral plasma membrane;GO:0016323//basolateral plasma membrane;GO:0005913//ce…
KSREDLSAQPVQTK	S2	0.62	0.265945990282024	0.02738	tight junction protein ZO-1 isoform 1 [Mus musculus]	100	0	P39447	ZO1	MOUSE	Tight junction protein ZO-1 OS=Mus musculus GN=Tjp1 PE=1 SV=2	Hs4557529	135	2e-31	KOG0708	Membrane-associated guanylate kinase MAGUK (contains PDZ, SH3, HOOK and GUK domains)	F	Nucleotide transport and metabolism	K05701|1|0.0|3580|mmu:21872|tight junction protein 1	GO:0071000//response to magnetism;GO:0032496//response to lipopolysaccharide;GO:0001825//blastocyst formation;GO:0071333//cellular response to glucose stimulus;GO:0007605//sensory perception of sound;GO:0045471//response to ethanol;GO:0090557//establishment of endothelial intestinal barrier;GO:0042493//response to drug;GO:0043116//negative regulation of vascular permeability	GO:0008022//protein C-terminus binding;GO:0071253//connexin binding;GO:0019904//protein domain specific binding;GO:0045296//cadherin binding;GO:0005516//calmodulin binding	GO:0014704//intercalated disc;GO:0005923//bicellular tight junction;GO:0030054//cell junction;GO:0005921//gap junction;GO:0005737//cytoplasm;GO:0045177//apical part of cell;GO:0016020//membrane;GO:0031674//I band;GO:0016324//apical plasma membrane;GO:0070160//occluding junction;GO:0009986//cell surface;GO:0016327//apicolateral plasma membrane;GO:0016323//basolateral plasma membrane;GO:0005913//ce…
LNDPFQPFPGNDSPK	S13	0.81	0.037037037037037	0.001619	epidermal growth factor receptor substrate 15 isoform A [Mus musculus]	100	0	P42567	EPS15	MOUSE	Epidermal growth factor receptor substrate 15 OS=Mus musculus GN=Eps15 PE=1 SV=1	CE25147	102	1e-21	KOG1954	Endocytosis/signaling protein EHD1	TU	Signal transduction mechanisms;Intracellular trafficking, secretion, and vesicular transport	K12472|1|0.0|1818|mmu:13858|epidermal growth factor receptor substrate 15	GO:0046718//viral entry into host cell;GO:0019065//receptor-mediated endocytosis of virus by host cell;GO:0048268//clathrin coat assembly;GO:0001921//positive regulation of receptor recycling;GO:0042127//regulation of cell proliferation;GO:0006895//Golgi to endosome transport;GO:0032456//endocytic recycling;GO:0015031//protein transport	GO:0017124//SH3 domain binding;GO:0031593//polyubiquitin modification-dependent protein binding;GO:0005509//calcium ion binding;GO:0042802//identical protein binding;GO:0045296//cadherin binding	GO:0060170//ciliary membrane;GO:0016235//aggresome;GO:0005905//clathrin-coated pit;GO:0030132//clathrin coat of coated pit;GO:0030136//clathrin-coated vesicle;GO:0016020//membrane;GO:0009925//basal plasma membrane;GO:0016324//apical plasma membrane;GO:0005886//plasma membrane;GO:0030122//AP-2 adaptor complex;GO:0043231//intracellular membrane-bounded organelle;GO:0005829//cytosol;GO:0031901//earl…
SETAPAAPAAPAPAEKTPVKK	T17	0.68	0.0584611790323057	0.0007706	histone H1.4 [Mus musculus]	100	3e-40	P43274	H14	MOUSE	Histone H1.4 OS=Mus musculus GN=Hist1h1e PE=1 SV=2	CE11442	57.4	6e-10	KOG4012	Histone H1	B	Chromatin structure and dynamics	K11275|1|6e-129|367|mmu:50709|histone H1/5	GO:0016584//nucleosome positioning;GO:0000122//negative regulation of transcription from RNA polymerase II promoter;GO:0080182//histone H3-K4 trimethylation;GO:0006357//regulation of transcription from RNA polymerase II promoter;GO:0098532//histone H3-K27 trimethylation;GO:0006334//nucleosome assembly	GO:0016208//AMP binding;GO:0003677//DNA binding;GO:0031490//chromatin DNA binding;GO:0032564//dATP binding;GO:0003723//RNA binding;GO:0043531//ADP binding;GO:0003690//double-stranded DNA binding;GO:0005525//GTP binding;GO:0005524//ATP binding;GO:0005509//calcium ion binding	GO:0005720//nuclear heterochromatin;GO:0070062//extracellular exosome;GO:0005634//nucleus;GO:0000786//nucleosome;GO:0000788//nuclear nucleosome
SETAPAAPAAPAPAEKTPVK	T17	0.41	0.139224610035708	0.0003679	histone H1.4 [Mus musculus]	100	3e-40	P43274	H14	MOUSE	Histone H1.4 OS=Mus musculus GN=Hist1h1e PE=1 SV=2	CE11442	57.4	6e-10	KOG4012	Histone H1	B	Chromatin structure and dynamics	K11275|1|6e-129|367|mmu:50709|histone H1/5	GO:0016584//nucleosome positioning;GO:0000122//negative regulation of transcription from RNA polymerase II promoter;GO:0080182//histone H3-K4 trimethylation;GO:0006357//regulation of transcription from RNA polymerase II promoter;GO:0098532//histone H3-K27 trimethylation;GO:0006334//nucleosome assembly	GO:0016208//AMP binding;GO:0003677//DNA binding;GO:0031490//chromatin DNA binding;GO:0032564//dATP binding;GO:0003723//RNA binding;GO:0043531//ADP binding;GO:0003690//double-stranded DNA binding;GO:0005525//GTP binding;GO:0005524//ATP binding;GO:0005509//calcium ion binding	GO:0005720//nuclear heterochromatin;GO:0070062//extracellular exosome;GO:0005634//nucleus;GO:0000786//nucleosome;GO:0000788//nuclear nucleosome
KTSGPPVSELITK	S3	0.62	0.127192534999231	0.003494	histone H1.4 [Mus musculus]	100	3e-40	P43274	H14	MOUSE	Histone H1.4 OS=Mus musculus GN=Hist1h1e PE=1 SV=2	CE11442	57.4	6e-10	KOG4012	Histone H1	B	Chromatin structure and dynamics	K11275|1|6e-129|367|mmu:50709|histone H1/5	GO:0016584//nucleosome positioning;GO:0000122//negative regulation of transcription from RNA polymerase II promoter;GO:0080182//histone H3-K4 trimethylation;GO:0006357//regulation of transcription from RNA polymerase II promoter;GO:0098532//histone H3-K27 trimethylation;GO:0006334//nucleosome assembly	GO:0016208//AMP binding;GO:0003677//DNA binding;GO:0031490//chromatin DNA binding;GO:0032564//dATP binding;GO:0003723//RNA binding;GO:0043531//ADP binding;GO:0003690//double-stranded DNA binding;GO:0005525//GTP binding;GO:0005524//ATP binding;GO:0005509//calcium ion binding	GO:0005720//nuclear heterochromatin;GO:0070062//extracellular exosome;GO:0005634//nucleus;GO:0000786//nucleosome;GO:0000788//nuclear nucleosome
SLVSKGTLVQTK	S4	0.71	0.0404435446722954	0.0003916	histone H1.4 [Mus musculus]	100	3e-40	P43274	H14	MOUSE	Histone H1.4 OS=Mus musculus GN=Hist1h1e PE=1 SV=2	CE11442	57.4	6e-10	KOG4012	Histone H1	B	Chromatin structure and dynamics	K11275|1|6e-129|367|mmu:50709|histone H1/5	GO:0016584//nucleosome positioning;GO:0000122//negative regulation of transcription from RNA polymerase II promoter;GO:0080182//histone H3-K4 trimethylation;GO:0006357//regulation of transcription from RNA polymerase II promoter;GO:0098532//histone H3-K27 trimethylation;GO:0006334//nucleosome assembly	GO:0016208//AMP binding;GO:0003677//DNA binding;GO:0031490//chromatin DNA binding;GO:0032564//dATP binding;GO:0003723//RNA binding;GO:0043531//ADP binding;GO:0003690//double-stranded DNA binding;GO:0005525//GTP binding;GO:0005524//ATP binding;GO:0005509//calcium ion binding	GO:0005720//nuclear heterochromatin;GO:0070062//extracellular exosome;GO:0005634//nucleus;GO:0000786//nucleosome;GO:0000788//nuclear nucleosome
GTGAAGSFK	S7	0.65	0.130995279737895	0.005699	histone H1.1 [Mus musculus]	100	9e-38	P43275	H11	MOUSE	Histone H1.1 OS=Mus musculus GN=Hist1h1a PE=1 SV=2	Hs22054523	55.1	2e-08	KOG0298	DEAD box-containing helicase-like transcription factor/DNA repair protein	L	Replication, recombination and repair	K11275|1|1e-129|368|mmu:80838|histone H1/5	GO:0007283//spermatogenesis;GO:0048260//positive regulation of receptor-mediated endocytosis;GO:0006334//nucleosome assembly	GO:0008201//heparin binding;GO:0031490//chromatin DNA binding;GO:0003677//DNA binding	GO:0005719//nuclear euchromatin;GO:0031982//vesicle;GO:0005634//nucleus;GO:0000786//nucleosome;GO:0000790//nuclear chromatin;GO:0009986//cell surface
GTGAAGSFKLNK	S7	0.5	0.314642654451045	0.0118	histone H1.1 [Mus musculus]	100	9e-38	P43275	H11	MOUSE	Histone H1.1 OS=Mus musculus GN=Hist1h1a PE=1 SV=2	Hs22054523	55.1	2e-08	KOG0298	DEAD box-containing helicase-like transcription factor/DNA repair protein	L	Replication, recombination and repair	K11275|1|1e-129|368|mmu:80838|histone H1/5	GO:0007283//spermatogenesis;GO:0048260//positive regulation of receptor-mediated endocytosis;GO:0006334//nucleosome assembly	GO:0008201//heparin binding;GO:0031490//chromatin DNA binding;GO:0003677//DNA binding	GO:0005719//nuclear euchromatin;GO:0031982//vesicle;GO:0005634//nucleus;GO:0000786//nucleosome;GO:0000790//nuclear chromatin;GO:0009986//cell surface
AITTKVSVK	S7	0.68	0.212761579501408	0.02952	histone H1.1 [Mus musculus]	100	9e-38	P43275	H11	MOUSE	Histone H1.1 OS=Mus musculus GN=Hist1h1a PE=1 SV=2	Hs22054523	55.1	2e-08	KOG0298	DEAD box-containing helicase-like transcription factor/DNA repair protein	L	Replication, recombination and repair	K11275|1|1e-129|368|mmu:80838|histone H1/5	GO:0007283//spermatogenesis;GO:0048260//positive regulation of receptor-mediated endocytosis;GO:0006334//nucleosome assembly	GO:0008201//heparin binding;GO:0031490//chromatin DNA binding;GO:0003677//DNA binding	GO:0005719//nuclear euchromatin;GO:0031982//vesicle;GO:0005634//nucleus;GO:0000786//nucleosome;GO:0000790//nuclear chromatin;GO:0009986//cell surface
AKASGAAK	S4	0.62	0.19664043288533	0.01174	histone H1.1 [Mus musculus]	100	9e-38	P43275	H11	MOUSE	Histone H1.1 OS=Mus musculus GN=Hist1h1a PE=1 SV=2	Hs22054523	55.1	2e-08	KOG0298	DEAD box-containing helicase-like transcription factor/DNA repair protein	L	Replication, recombination and repair	K11275|1|1e-129|368|mmu:80838|histone H1/5	GO:0007283//spermatogenesis;GO:0048260//positive regulation of receptor-mediated endocytosis;GO:0006334//nucleosome assembly	GO:0008201//heparin binding;GO:0031490//chromatin DNA binding;GO:0003677//DNA binding	GO:0005719//nuclear euchromatin;GO:0031982//vesicle;GO:0005634//nucleus;GO:0000786//nucleosome;GO:0000790//nuclear chromatin;GO:0009986//cell surface
SETAPAETAAPAPVEKSPAK	S17	0.56	0.0703626096928527	0.0002835	histone H1.5 [Mus musculus]	100	3e-36	P43276	H15	MOUSE	Histone H1.5 OS=Mus musculus GN=Hist1h1b PE=1 SV=2	CE07733	60.8	6e-11	KOG4012	Histone H1	B	Chromatin structure and dynamics	K11275|1|5e-133|378|mmu:56702|histone H1/5	GO:0007517//muscle organ development;GO:0000122//negative regulation of transcription from RNA polymerase II promoter;GO:0006325//chromatin organization;GO:0030307//positive regulation of cell growth;GO:0071169//establishment of protein localization to chromatin;GO:0050821//protein stabilization;GO:0051574//positive regulation of histone H3-K9 methylation;GO:0006334//nucleosome assembly	GO:0003677//DNA binding;GO:0031490//chromatin DNA binding;GO:0003723//RNA binding;GO:0042826//histone deacetylase binding	GO:0005720//nuclear heterochromatin;GO:0070062//extracellular exosome;GO:0005634//nucleus;GO:0000790//nuclear chromatin;GO:0000786//nucleosome
SETAPAETAAPAPVEKSPAKK	S17	0.6	0.119138209065192	0.002192	histone H1.5 [Mus musculus]	100	3e-36	P43276	H15	MOUSE	Histone H1.5 OS=Mus musculus GN=Hist1h1b PE=1 SV=2	CE07733	60.8	6e-11	KOG4012	Histone H1	B	Chromatin structure and dynamics	K11275|1|5e-133|378|mmu:56702|histone H1/5	GO:0007517//muscle organ development;GO:0000122//negative regulation of transcription from RNA polymerase II promoter;GO:0006325//chromatin organization;GO:0030307//positive regulation of cell growth;GO:0071169//establishment of protein localization to chromatin;GO:0050821//protein stabilization;GO:0051574//positive regulation of histone H3-K9 methylation;GO:0006334//nucleosome assembly	GO:0003677//DNA binding;GO:0031490//chromatin DNA binding;GO:0003723//RNA binding;GO:0042826//histone deacetylase binding	GO:0005720//nuclear heterochromatin;GO:0070062//extracellular exosome;GO:0005634//nucleus;GO:0000790//nuclear chromatin;GO:0000786//nucleosome
SETAPAAPAAPAPVEKTPVK	T17	0.6	0.124163870214594	0.002629	histone H1.3 [Mus musculus]	100	4e-29	P16402	H13	HUMAN	Histone H1.3 OS=Homo sapiens GN=HIST1H1D PE=1 SV=2	CE11442	58.9	2e-10	KOG4012	Histone H1	B	Chromatin structure and dynamics	K11275|1|1e-129|369|mmu:14957|histone H1/5	GO:0016584//nucleosome positioning;GO:0000122//negative regulation of transcription from RNA polymerase II promoter;GO:0080182//histone H3-K4 trimethylation;GO:0006357//regulation of transcription from RNA polymerase II promoter;GO:0098532//histone H3-K27 trimethylation;GO:0006334//nucleosome assembly	GO:0003677//DNA binding;GO:0031490//chromatin DNA binding;GO:0003723//RNA binding	GO:0005719//nuclear euchromatin;GO:0005634//nucleus;GO:0000790//nuclear chromatin;GO:0000786//nucleosome
AGSDAAASRPR	S3	0.74	0.152316216533295	0.02714	60S ribosomal protein L6 [Mus musculus]	100	5e-160	P47911	RL6	MOUSE	60S ribosomal protein L6 OS=Mus musculus GN=Rpl6 PE=1 SV=3	7302065	177	2e-54	KOG1694	60s ribosomal protein L6	J	Translation, ribosomal structure and biogenesis	K02934|1|0.0|592|mmu:19988|large subunit ribosomal protein L6e	GO:0002181//cytoplasmic translation;GO:0000027//ribosomal large subunit assembly;GO:0006412//translation	GO:0000049//tRNA binding;GO:0045296//cadherin binding;GO:0003735//structural constituent of ribosome;GO:0003723//RNA binding;GO:1990932//5.8S rRNA binding;GO:0003729//mRNA binding	GO:0005737//cytoplasm;GO:0031672//A band;GO:0005925//focal adhesion;GO:0005840//ribosome;GO:0005730//nucleolus;GO:0036464//cytoplasmic ribonucleoprotein granule;GO:0005634//nucleus;GO:0016020//membrane;GO:0022625//cytosolic large ribosomal subunit
KAGSDAAASRPR	S4	0.58	0.143735620694251	0.003165	60S ribosomal protein L6 [Mus musculus]	100	5e-160	P47911	RL6	MOUSE	60S ribosomal protein L6 OS=Mus musculus GN=Rpl6 PE=1 SV=3	7302065	177	2e-54	KOG1694	60s ribosomal protein L6	J	Translation, ribosomal structure and biogenesis	K02934|1|0.0|592|mmu:19988|large subunit ribosomal protein L6e	GO:0002181//cytoplasmic translation;GO:0000027//ribosomal large subunit assembly;GO:0006412//translation	GO:0000049//tRNA binding;GO:0045296//cadherin binding;GO:0003735//structural constituent of ribosome;GO:0003723//RNA binding;GO:1990932//5.8S rRNA binding;GO:0003729//mRNA binding	GO:0005737//cytoplasm;GO:0031672//A band;GO:0005925//focal adhesion;GO:0005840//ribosome;GO:0005730//nucleolus;GO:0036464//cytoplasmic ribonucleoprotein granule;GO:0005634//nucleus;GO:0016020//membrane;GO:0022625//cytosolic large ribosomal subunit
GFSLEELR	S3	0.61	0.262295081967213	0.02429	60S ribosomal protein L13 [Mus musculus]	100	1e-132	P47963	RL13	MOUSE	60S ribosomal protein L13 OS=Mus musculus GN=Rpl13 PE=1 SV=3	YDL082w	149	5e-45	KOG3295	60S Ribosomal protein L13	J	Translation, ribosomal structure and biogenesis	K02873|1|3e-152|425|xla:100049095|large subunit ribosomal protein L13e	GO:0097421//liver regeneration;GO:0006412//translation	GO:0003735//structural constituent of ribosome;GO:0003723//RNA binding	GO:0005840//ribosome;GO:0022625//cytosolic large ribosomal subunit;GO:0005634//nucleus;GO:0016020//membrane
STSLQPEDFIK	S1	0.69	0.140593870688016	0.01088	breast cancer type 1 susceptibility protein homolog [Mus musculus]	100	0	P48754	BRCA1	MOUSE	Breast cancer type 1 susceptibility protein homolog OS=Mus musculus GN=Brca1 PE=1 SV=3	Hs6552319	526	2e-166	KOG4362	Transcriptional regulator BRCA1	LK	Replication, recombination and repair;Transcription	K10605|1|0.0|3745|mmu:12189|breast cancer type 1 susceptibility protein [EC:2.3.2.27]	GO:0006310//DNA recombination;GO:0085020//protein K6-linked ubiquitination;GO:0006281//DNA repair;GO:0071356//cellular response to tumor necrosis factor;GO:0071681//cellular response to indole-3-methanol;GO:0006974//cellular response to DNA damage stimulus;GO:0051865//protein autoubiquitination;GO:0007098//centrosome cycle;GO:0007049//cell cycle	GO:0070063//RNA polymerase binding;GO:0019899//enzyme binding;GO:0004842//ubiquitin-protein transferase activity;GO:0003723//RNA binding;GO:0003677//DNA binding;GO:0003684//damaged DNA binding;GO:0008270//zinc ion binding	GO:0031436//BRCA1-BARD1 complex;GO:0005813//centrosome;GO:0070531//BRCA1-A complex;GO:0005694//chromosome
EDSQRPGAHLTVK	S3	0.49	0.462459967086721	0.02995	mCG15678, isoform CRA_d, partial [Mus musculus]	100	5e-144	P09651	ROA1	HUMAN	Heterogeneous nuclear ribonucleoprotein A1 OS=Homo sapiens GN=HNRNPA1 PE=1 SV=5	Hs17433768	374	2e-131	KOG0118	FOG: RRM domain	R	General function prediction only	K12741|1|0.0|636|ssc:768103|heterogeneous nuclear ribonucleoprotein A1/A3	GO:0051168//nuclear export;GO:0030324//lung development;GO:0008584//male gonad development;GO:0010628//positive regulation of gene expression;GO:0051028//mRNA transport;GO:0032211//negative regulation of telomere maintenance via telomerase;GO:0008543//fibroblast growth factor receptor signaling pathway;GO:0000381//regulation of alternative mRNA splicing, via spliceosome;GO:0000380//alternative mR…	GO:0061752//telomeric repeat-containing RNA binding;GO:0033592//RNA strand annealing activity;GO:0019904//protein domain specific binding;GO:0036002//pre-mRNA binding;GO:0003730//mRNA 3'-UTR binding;GO:0098505//G-rich strand telomeric DNA binding;GO:0042802//identical protein binding;GO:0008134//transcription factor binding;GO:0003697//single-stranded DNA binding;GO:1990825//sequence-specific mRN…	GO:0005737//cytoplasm;GO:0005634//nucleus;GO:0016020//membrane;GO:0030529//intracellular ribonucleoprotein complex;GO:0005654//nucleoplasm;GO:0019013//viral nucleocapsid;GO:1990826//nucleoplasmic periphery of the nuclear pore complex;GO:0070062//extracellular exosome;GO:0005829//cytosol;GO:0071013//catalytic step 2 spliceosome;GO:0005681//spliceosomal complex
YFDSGDYNMAK	S4	0.62	0.32315200085518	0.04505	cAMP-regulated phosphoprotein 19, isoform CRA_c, partial [Mus musculus]	100	7e-68	Q712U5	ARP19	RAT	cAMP-regulated phosphoprotein 19 OS=Rattus norvegicus GN=Arpp19 PE=1 SV=3	SPAC10F6.16	49.7	2e-08	KOG4076	Regulator of ATP-sensitive K+ channels Alpha-endosulfine/ARPP-19 and related cAMP-regulated phosphoproteins	TU	Signal transduction mechanisms;Intracellular trafficking, secretion, and vesicular transport	K02539|1|8e-19|84.7|pmaj:107198998|myeloid leukemia cell differntiation protein MCL-1	GO:0000278//mitotic cell cycle;GO:0035308//negative regulation of protein dephosphorylation;GO:0000086//G2/M transition of mitotic cell cycle;GO:0046579//positive regulation of Ras protein signal transduction;GO:0007212//dopamine receptor signaling pathway;GO:0045722//positive regulation of gluconeogenesis;GO:0051301//cell division;GO:0007049//cell cycle	GO:0051721//protein phosphatase 2A binding;GO:0019212//phosphatase inhibitor activity;GO:0015459//potassium channel regulator activity;GO:0004864//protein phosphatase inhibitor activity;GO:0005102//receptor binding;GO:0019888//protein phosphatase regulator activity	GO:0005737//cytoplasm
YFDSGDYNMAK	S4	0.68	0.2	0.02511	cAMP-regulated phosphoprotein 19, isoform CRA_c, partial [Mus musculus]	100	7e-68	Q712U5	ARP19	RAT	cAMP-regulated phosphoprotein 19 OS=Rattus norvegicus GN=Arpp19 PE=1 SV=3	SPAC10F6.16	49.7	2e-08	KOG4076	Regulator of ATP-sensitive K+ channels Alpha-endosulfine/ARPP-19 and related cAMP-regulated phosphoproteins	TU	Signal transduction mechanisms;Intracellular trafficking, secretion, and vesicular transport	K02539|1|8e-19|84.7|pmaj:107198998|myeloid leukemia cell differntiation protein MCL-1	GO:0000278//mitotic cell cycle;GO:0035308//negative regulation of protein dephosphorylation;GO:0000086//G2/M transition of mitotic cell cycle;GO:0046579//positive regulation of Ras protein signal transduction;GO:0007212//dopamine receptor signaling pathway;GO:0045722//positive regulation of gluconeogenesis;GO:0051301//cell division;GO:0007049//cell cycle	GO:0051721//protein phosphatase 2A binding;GO:0019212//phosphatase inhibitor activity;GO:0015459//potassium channel regulator activity;GO:0004864//protein phosphatase inhibitor activity;GO:0005102//receptor binding;GO:0019888//protein phosphatase regulator activity	GO:0005737//cytoplasm
KKSHTGEAAAVR	S3	0.76	0.139560548918398	0.02953	bcl-2-like protein 13 [Mus musculus]	100	0	P59017	B2L13	MOUSE	Bcl-2-like protein 13 OS=Mus musculus GN=Bcl2l13 PE=1 SV=2	-	-	-	-	-	-	-	K15485|1|0.0|868|mmu:94044|Bcl-2-like protein 13	GO:0006915//apoptotic process;GO:0042981//regulation of apoptotic process		GO:0016021//integral component of membrane;GO:0005739//mitochondrion;GO:0031966//mitochondrial membrane
SLTEGEMK	S1	0.82	0.0751319580201111	0.01562	RecName: Full=SAM and SH3 domain-containing protein 1	100	0	P59808	SASH1	MOUSE	SAM and SH3 domain-containing protein 1 OS=Mus musculus GN=Sash1 PE=1 SV=1	7300820	140	6e-35	KOG4384	Uncharacterized SAM domain protein	R	General function prediction only	-	GO:1900044//regulation of protein K63-linked ubiquitination;GO:0010595//positive regulation of endothelial cell migration;GO:1902498//regulation of protein autoubiquitination;GO:0031666//positive regulation of lipopolysaccharide-mediated signaling pathway;GO:0045766//positive regulation of angiogenesis;GO:1901224//positive regulation of NIK/NF-kappaB signaling;GO:1900745//positive regulation of p…	GO:0008022//protein C-terminus binding;GO:0031435//mitogen-activated protein kinase kinase kinase binding;GO:0019901//protein kinase binding;GO:0032947//protein complex scaffold activity	GO:0043234//protein complex;GO:0016020//membrane
TCSFGGFDLTNR	S3	0.74	0.024527559697034	0.0001331	RecName: Full=SAM and SH3 domain-containing protein 1	100	0	P59808	SASH1	MOUSE	SAM and SH3 domain-containing protein 1 OS=Mus musculus GN=Sash1 PE=1 SV=1	7300820	140	6e-35	KOG4384	Uncharacterized SAM domain protein	R	General function prediction only	-	GO:1900044//regulation of protein K63-linked ubiquitination;GO:0010595//positive regulation of endothelial cell migration;GO:1902498//regulation of protein autoubiquitination;GO:0031666//positive regulation of lipopolysaccharide-mediated signaling pathway;GO:0045766//positive regulation of angiogenesis;GO:1901224//positive regulation of NIK/NF-kappaB signaling;GO:1900745//positive regulation of p…	GO:0008022//protein C-terminus binding;GO:0031435//mitogen-activated protein kinase kinase kinase binding;GO:0019901//protein kinase binding;GO:0032947//protein complex scaffold activity	GO:0043234//protein complex;GO:0016020//membrane
MDSGFGSDFGGTGGGK	S7	0.76	0.0465201829727992	0.001319	mitochondrial import inner membrane translocase subunit Tim13 [Mus musculus]	100	4e-55	P62076	TIM13	RAT	Mitochondrial import inner membrane translocase subunit Tim13 OS=Rattus norvegicus GN=Timm13 PE=3 SV=1	SPAC13G6.04	45.4	3e-07	KOG3489	Mitochondrial import inner membrane translocase, subunit TIM8	U	Intracellular trafficking, secretion, and vesicular transport	K17781|1|3e-66|199|rno:252928|mitochondrial import inner membrane translocase subunit TIM13	GO:0045039//protein import into mitochondrial inner membrane;GO:0015031//protein transport;GO:0072321//chaperone-mediated protein transport	GO:0008565//protein transporter activity;GO:0046872//metal ion binding	GO:0042719//mitochondrial intermembrane space protein transporter complex;GO:0005739//mitochondrion;GO:0001650//fibrillar center;GO:0005743//mitochondrial inner membrane
ASTSKSESSQK	S6,S9	0.78	0.0641025641025641	0.004682	40S ribosomal protein S6 [Mus musculus]	100	6e-153	P62755	RS6	RAT	40S ribosomal protein S6 OS=Rattus norvegicus GN=Rps6 PE=1 SV=1	YPL090c	286	8e-98	KOG1646	40S ribosomal protein S6	J	Translation, ribosomal structure and biogenesis	K02991|1|0.0|501|pale:102891633|small subunit ribosomal protein S6e	GO:0022605//oogenesis stage;GO:0000184//nuclear-transcribed mRNA catabolic process, nonsense-mediated decay;GO:0019083//viral transcription;GO:0000082//G1/S transition of mitotic cell cycle;GO:0006614//SRP-dependent cotranslational protein targeting to membrane;GO:0000028//ribosomal small subunit assembly;GO:0042593//glucose homeostasis;GO:0006924//activation-induced cell death of T cells;GO:0032…	GO:0003735//structural constituent of ribosome;GO:0019901//protein kinase binding;GO:0003723//RNA binding;GO:0003729//mRNA binding	GO:0015935//small ribosomal subunit;GO:0030425//dendrite;GO:0036464//cytoplasmic ribonucleoprotein granule;GO:0022627//cytosolic small ribosomal subunit;GO:0005737//cytoplasm;GO:0005654//nucleoplasm;GO:0005730//nucleolus;GO:0005634//nucleus;GO:0030529//intracellular ribonucleoprotein complex;GO:0044297//cell body;GO:0016020//membrane;GO:0048471//perinuclear region of cytoplasm;GO:0005844//polysom…
FVNVVPTFGK	T7	0.74	0.125033297155738	0.01716	arsenite-resistance protein, partial [Bufo gargarizans]	100	3e-20	P62864	RS30	RAT	40S ribosomal protein S30 OS=Rattus norvegicus GN=Fau PE=1 SV=1	YLR287c-a	58.9	2e-13	KOG0009	Ubiquitin-like/40S ribosomal S30 protein fusion	JO	Translation, ribosomal structure and biogenesis;Posttranslational modification, protein turnover, chaperones	K02983|1|3e-35|120|npr:108785246|small subunit ribosomal protein S30e	GO:0006412//translation	GO:0003735//structural constituent of ribosome	GO:0005840//ribosome
SGFTDHSVR	S7	0.82	0.121930103769029	0.04839	RecName: Full=5'-3' exoribonuclease 1; Short=mXRN1; AltName: Full=Protein Dhm2; AltName: Full=Strand-exchange protein 1 homolog	100	0	P97789	XRN1	MOUSE	5'-3' exoribonuclease 1 OS=Mus musculus GN=Xrn1 PE=1 SV=1	YGL173c	439	7e-128	KOG2045	5'-3' exonuclease XRN1/KEM1/SEP1 involved in DNA strand exchange and mRNA turnover	LD	Replication, recombination and repair;Cell cycle control, cell division, chromosome partitioning	K12618|1|0.0|3586|mmu:24127|5'-3' exoribonuclease 1 [EC:3.1.13.-]	GO:0071044//histone mRNA catabolic process;GO:0071028//nuclear mRNA surveillance;GO:0071409//cellular response to cycloheximide;GO:0017148//negative regulation of translation;GO:0033574//response to testosterone;GO:0000956//nuclear-transcribed mRNA catabolic process;GO:1905795//cellular response to puromycin;GO:0016075//rRNA catabolic process	GO:0008409//5'-3' exonuclease activity;GO:0004534//5'-3' exoribonuclease activity;GO:0003723//RNA binding	GO:0005737//cytoplasm;GO:0005829//cytosol;GO:0000932//P-body;GO:0030425//dendrite;GO:0005886//plasma membrane;GO:0045202//synapse;GO:0043025//neuronal cell body;GO:0005634//nucleus
DQDMSSPTTMK	S5	0.83	0.0727570056431575	0.01734	nuclear factor 1 B-type isoform 1 [Mus musculus]	100	0	P97863	NFIB	MOUSE	Nuclear factor 1 B-type OS=Mus musculus GN=Nfib PE=1 SV=2	CE02083	225	3e-63	KOG3663	Nuclear factor I	K	Transcription	K09169|1|0.0|1174|mmu:18028|nuclear factor I/B	GO:0030324//lung development;GO:0021740//principal sensory nucleus of trigeminal nerve development;GO:0010001//glial cell differentiation;GO:1902894//negative regulation of pri-miRNA transcription from RNA polymerase II promoter;GO:0061141//lung ciliated cell differentiation;GO:2000791//negative regulation of mesenchymal cell proliferation involved in lung development;GO:0000122//negative regulat…	GO:0001077//transcriptional activator activity, RNA polymerase II proximal promoter sequence-specific DNA binding;GO:0003677//DNA binding;GO:0000981//RNA polymerase II transcription factor activity, sequence-specific DNA binding;GO:0001106//RNA polymerase II transcription corepressor activity;GO:0003700//DNA binding transcription factor activity;GO:0000978//RNA polymerase II proximal promoter seq…	GO:0044300//cerebellar mossy fiber;GO:0005634//nucleus;GO:0001650//fibrillar center
AYTHQVVTR	T3	0.83	0.0571495962681032	0.00842	cyclin-dependent kinase 7 [Mus musculus]	100	0	Q03147	CDK7	MOUSE	Cyclin-dependent kinase 7 OS=Mus musculus GN=Cdk7 PE=1 SV=2	Hs16936528	271	2e-89	KOG0594	Protein kinase PCTAIRE and related kinases	R	General function prediction only	K02202|1|0.0|715|mmu:12572|cyclin-dependent kinase 7 [EC:2.7.11.22 2.7.11.23]	GO:0006281//DNA repair;GO:0006366//transcription from RNA polymerase II promoter;GO:0051301//cell division;GO:0050821//protein stabilization;GO:0045944//positive regulation of transcription from RNA polymerase II promoter;GO:0007049//cell cycle	GO:0008094//DNA-dependent ATPase activity;GO:0008022//protein C-terminus binding;GO:0016301//kinase activity;GO:0004672//protein kinase activity;GO:0004693//cyclin-dependent protein serine/threonine kinase activity;GO:0008353//RNA polymerase II carboxy-terminal domain kinase activity;GO:0005524//ATP binding	GO:0005737//cytoplasm;GO:0005634//nucleus;GO:0070985//TFIIK complex;GO:0019907//cyclin-dependent protein kinase activating kinase holoenzyme complex;GO:0005675//holo TFIIH complex;GO:0048471//perinuclear region of cytoplasm
TNTMNGSK	T3	0.79	0.111931829648014	0.02707	RecName: Full=Protein enabled homolog; AltName: Full=NPC-derived proline-rich protein 1; Short=NDPP-1	100	7e-109	Q03173	ENAH	MOUSE	Protein enabled homolog OS=Mus musculus GN=Enah PE=1 SV=2	7302515_2	53.9	6e-07	KOG4590	Signal transduction protein Enabled, contains WH1 domain	T	Signal transduction mechanisms	K05746|1|0.0|691|cfr:102510942|enabled	-	-	-
VLTPELYAELR	T3	0.81	0.0500761350825997	0.003572	creatine kinase B-type [Mus musculus]	100	0	Q04447	KCRB	MOUSE	Creatine kinase B-type OS=Mus musculus GN=Ckb PE=1 SV=1	CE28230	246	2e-77	KOG3581	Creatine kinases	C	Energy production and conversion	K00933|1|0.0|794|mmu:12709|creatine kinase [EC:2.7.3.2]	GO:0030644//cellular chloride ion homeostasis;GO:0007420//brain development;GO:0021762//substantia nigra development;GO:0021549//cerebellum development	GO:0016301//kinase activity;GO:0004111//creatine kinase activity;GO:0031625//ubiquitin protein ligase binding;GO:0005524//ATP binding	GO:0043209//myelin sheath;GO:0005634//nucleus;GO:0005739//mitochondrion;GO:0030425//dendrite;GO:0043025//neuronal cell body;GO:0005829//cytosol;GO:0070062//extracellular exosome
ELAEAQDDSILK	S9	0.75	0.110935600379163	0.01432	ATP synthase subunit e, mitochondrial [Mus musculus]	100	9e-34	Q06185	ATP5I	MOUSE	ATP synthase subunit e, mitochondrial OS=Mus musculus GN=Atp5i PE=1 SV=2	7299873	53.5	6e-11	KOG4326	Mitochondrial F1F0-ATP synthase, subunit e	C	Energy production and conversion	K02129|1|2e-43|139|mmu:11958|F-type H+-transporting ATPase subunit e	GO:0015986//ATP synthesis coupled proton transport	GO:0016887//ATPase activity;GO:0015078//hydrogen ion transmembrane transporter activity	GO:0000276//mitochondrial proton-transporting ATP synthase complex, coupling factor F(o);GO:0005739//mitochondrion;GO:0005753//mitochondrial proton-transporting ATP synthase complex
TFSTQYSLK	S7	0.8	0.128998546503439	0.04384	metal regulatory transcription factor 1 [Mus musculus]	100	0	Q07243	MTF1	MOUSE	Metal regulatory transcription factor 1 OS=Mus musculus GN=Mtf1 PE=1 SV=2	Hs7019579	142	4e-35	KOG1721	FOG: Zn-finger	R	General function prediction only	K20828|1|3e-55|207|adf:107348144|zinc finger protein 143/76	GO:0010038//response to metal ion;GO:0045944//positive regulation of transcription from RNA polymerase II promoter;GO:0045893//positive regulation of transcription, DNA-templated;GO:0046686//response to cadmium ion;GO:0006979//response to oxidative stress	GO:0046872//metal ion binding;GO:0001047//core promoter binding;GO:0003700//DNA binding transcription factor activity;GO:0035035//histone acetyltransferase binding;GO:0001077//transcriptional activator activity, RNA polymerase II proximal promoter sequence-specific DNA binding;GO:0003676//nucleic acid binding;GO:0003677//DNA binding;GO:0000978//RNA polymerase II proximal promoter sequence-specifi…	GO:0005634//nucleus;GO:0005654//nucleoplasm
ANATNSPEGNK	S6	0.7	0.19030199214994	0.02899	PREDICTED: zinc finger protein 800 isoform X1 [Mus musculus]	100	0	Q0VEE6	ZN800	MOUSE	Zinc finger protein 800 OS=Mus musculus GN=Znf800 PE=1 SV=1	Hs19923153	51.6	4e-06	KOG1721	FOG: Zn-finger	R	General function prediction only	-	GO:0006355//regulation of transcription, DNA-templated;GO:0006351//transcription, DNA-templated	GO:0003676//nucleic acid binding;GO:0003677//DNA binding;GO:0046872//metal ion binding	GO:0005634//nucleus
SASSLDDVFLPK	S1	0.8	0.0496645125948428	0.00303	PREDICTED: protein FAM193B isoform X1 [Mus musculus]	100	0	Q3U2K0	F193B	MOUSE	Protein FAM193B OS=Mus musculus GN=Fam193b PE=1 SV=2	-	-	-	-	-	-	-	K13116|1|1e-76|277|sgh:107595781|ATP-dependent RNA helicase DDX41 [EC:3.6.4.13]			GO:0005654//nucleoplasm;GO:0005737//cytoplasm;GO:0005634//nucleus
SASQDLIK	S1	0.65	0.226025421671836	0.02507	LIM and calponin homology domains-containing protein 1 isoform 1 [Mus musculus]	100	0	Q3UH68	LIMC1	MOUSE	LIM and calponin homology domains-containing protein 1 OS=Mus musculus GN=Limch1 PE=1 SV=2	Hs20551618	58.9	2e-08	KOG2046	Calponin	Z	Cytoskeleton	K06084|1|8e-108|371|xla:100037140|F-box protein 20	-	-	-
KQSAGPNSPTGGGGGGGSGGTR	S8	0.81	0.0485108675522152	0.003252	zinc finger SWIM domain-containing protein 8 isoform 1 [Mus musculus]	100	0	Q3UHH1	ZSWM8	MOUSE	Zinc finger SWIM domain-containing protein 8 OS=Mus musculus GN=Zswim8 PE=1 SV=1	Hs14728450	53.9	2e-06	KOG3615	Uncharacterized conserved protein	S	Function unknown	K01231|1|3e-57|226|nfu:107374983|alpha-mannosidase II [EC:3.2.1.114]	-	-	-
DNSDPAKPGNER	S3	0.74	0.117964153500375	0.01362	hepatoma-derived growth factor-related protein 2 isoform 2 [Mus musculus]	100	0	Q3UMU9	HDGR2	MOUSE	Hepatoma-derived growth factor-related protein 2 OS=Mus musculus GN=Hdgfl2 PE=1 SV=1	7301896	68.2	1e-11	KOG1904	Transcription coactivator	K	Transcription	K16641|1|2e-48|174|pret:103472495|hepatoma-derived growth factor	GO:0030307//positive regulation of cell growth	GO:0003682//chromatin binding	GO:0005634//nucleus
METVSNASSSSNPSSPGR	S15	0.75	0.133014891821712	0.02338	sister chromatid cohesion protein PDS5 homolog B isoform 1 [Mus musculus]	100	0	Q4VA53	PDS5B	MOUSE	Sister chromatid cohesion protein PDS5 homolog B OS=Mus musculus GN=Pds5b PE=1 SV=1	At1g80810	117	6e-26	KOG1525	Sister chromatid cohesion complex Cohesin, subunit PDS5	D	Cell cycle control, cell division, chromosome partitioning	K11267|1|0.0|2994|mmu:100710|sister chromatid cohesion protein PDS5	GO:0042127//regulation of cell proliferation;GO:0008285//negative regulation of cell proliferation;GO:0006281//DNA repair;GO:0007064//mitotic sister chromatid cohesion;GO:0051301//cell division	GO:0003677//DNA binding	GO:0005634//nucleus;GO:0005654//nucleoplasm;GO:0000785//chromatin
QDSLASAK	S3	0.76	0.123363814637067	0.0198	sorting nexin-33 [Mus musculus]	100	0	Q4VAA7	SNX33	MOUSE	Sorting nexin-33 OS=Mus musculus GN=Snx33 PE=1 SV=1	Hs22045020	62.4	5e-10	KOG2273	Membrane coat complex Retromer, subunit VPS5/SNX1, Sorting nexins, and related PX domain-containing proteins	U	Intracellular trafficking, secretion, and vesicular transport	K17923|1|0.0|1202|mmu:235406|sorting nexin-9/18/33	GO:0007032//endosome organization;GO:0016197//endosomal transport;GO:0036089//cleavage furrow formation;GO:0017038//protein import;GO:0006897//endocytosis;GO:0097320//plasma membrane tubulation;GO:0000281//mitotic cytokinesis;GO:0044351//macropinocytosis;GO:2000010//positive regulation of protein localization to cell surface;GO:0051044//positive regulation of membrane protein ectodomain proteolys…	GO:0035091//phosphatidylinositol binding;GO:0042802//identical protein binding	GO:0031410//cytoplasmic vesicle;GO:0005829//cytosol;GO:0016020//membrane;GO:0019898//extrinsic component of membrane;GO:0030659//cytoplasmic vesicle membrane
NDSWGSFDLR	S3	0.8	0.09517450283284	0.01828	mKIAA1321 protein, partial [Mus musculus]	100	0	Q5F2E7	NUFP2	MOUSE	Nuclear fragile X mental retardation-interacting protein 2 OS=Mus musculus GN=Nufip2 PE=1 SV=1	-	-	-	-	-	-	-	-		GO:0003723//RNA binding	GO:0005737//cytoplasm;GO:0010494//cytoplasmic stress granule;GO:0016604//nuclear body;GO:0005634//nucleus;GO:0016020//membrane;GO:0005654//nucleoplasm;GO:0042788//polysomal ribosome;GO:0005829//cytosol
DSNPYATLPR	T7	0.8	0.113192314226718	0.03145	PREDICTED: girdin isoform X6 [Mus musculus]	100	0	Q5SNZ0	GRDN	MOUSE	Girdin OS=Mus musculus GN=Ccdc88a PE=1 SV=2	7292323	266	1e-71	KOG4643	Uncharacterized coiled-coil protein	S	Function unknown	K20478|1|5e-09|68.6|dpa:109538521|golgin subfamily B member 1	GO:0032148//activation of protein kinase B activity;GO:0030032//lamellipodium assembly;GO:0032956//regulation of actin cytoskeleton organization;GO:0061024//membrane organization;GO:0030705//cytoskeleton-dependent intracellular transport;GO:0006260//DNA replication;GO:0045724//positive regulation of cilium assembly;GO:0016477//cell migration;GO:0042127//regulation of cell proliferation;GO:0031929…	GO:0043422//protein kinase B binding;GO:0003779//actin binding;GO:0051959//dynein light intermediate chain binding;GO:0042803//protein homodimerization activity;GO:0008017//microtubule binding;GO:0035091//phosphatidylinositol binding	GO:0005783//endoplasmic reticulum;GO:0005737//cytoplasm;GO:0036064//ciliary basal body;GO:0031410//cytoplasmic vesicle;GO:0016020//membrane;GO:0005814//centriole;GO:0005794//Golgi apparatus;GO:0030027//lamellipodium;GO:0031252//cell leading edge;GO:0005886//plasma membrane;GO:0005829//cytosol;GO:0005813//centrosome
KKSPIVNER	S3	0.78	0.042047256690103	0.00131	serine/threonine-protein kinase PRP4 homolog [Mus musculus]	100	0	Q61136	PRP4B	MOUSE	Serine/threonine-protein kinase PRP4 homolog OS=Mus musculus GN=Prpf4b PE=1 SV=3	7298142	188	2e-49	KOG0667	Dual-specificity tyrosine-phosphorylation regulated kinase	R	General function prediction only	K08827|1|0.0|2034|mmu:19134|serine/threonine-protein kinase PRP4 [EC:2.7.11.1]	GO:0006468//protein phosphorylation;GO:0008380//RNA splicing;GO:0006397//mRNA processing	GO:0004674//protein serine/threonine kinase activity;GO:0003723//RNA binding;GO:0004672//protein kinase activity;GO:0005524//ATP binding	GO:0016607//nuclear speck;GO:0071013//catalytic step 2 spliceosome;GO:0005634//nucleus;GO:0005694//chromosome
AVEFSSGAKSPSK	S10	0.83	0.0716846556961007	0.0151	RecName: Full=Adenomatous polyposis coli protein; Short=Protein APC; Short=mAPC	100	0	Q61315	APC	MOUSE	Adenomatous polyposis coli protein OS=Mus musculus GN=Apc PE=1 SV=1	CE18016	154	8e-37	KOG2122	Beta-catenin-binding protein APC, contains ARM repeats	TZ	Signal transduction mechanisms;Cytoskeleton	K02085|1|0.0|5308|mmu:11789|adenomatosis polyposis coli protein	GO:0030335//positive regulation of cell migration;GO:0007026//negative regulation of microtubule depolymerization;GO:0051260//protein homooligomerization;GO:0000281//mitotic cytokinesis;GO:0030178//negative regulation of Wnt signaling pathway;GO:0043065//positive regulation of apoptotic process;GO:0016477//cell migration;GO:0090090//negative regulation of canonical Wnt signaling pathway;GO:000828…	GO:0070840//dynein complex binding;GO:0042802//identical protein binding;GO:0019887//protein kinase regulator activity;GO:0051010//microtubule plus-end binding;GO:0008013//beta-catenin binding;GO:0019901//protein kinase binding;GO:0031625//ubiquitin protein ligase binding;GO:0045295//gamma-catenin binding	GO:0016342//catenin complex;GO:0005874//microtubule;GO:0005923//bicellular tight junction;GO:0005737//cytoplasm;GO:0005813//centrosome;GO:0005634//nucleus;GO:0030877//beta-catenin destruction complex;GO:0048471//perinuclear region of cytoplasm;GO:0016328//lateral plasma membrane;GO:0030027//lamellipodium;GO:0005913//cell-cell adherens junction;GO:0032587//ruffle membrane;GO:0000776//kinetochore
GSLDESSLGFGYPK	S2	0.8	0.0507060235742047	0.003078	TNF receptor-associated factor 4 [Mus musculus]	100	0	Q61382	TRAF4	MOUSE	TNF receptor-associated factor 4 OS=Mus musculus GN=Traf4 PE=1 SV=2	HsM10863939	184	3e-52	KOG0297	TNF receptor-associated factor	T	Signal transduction mechanisms	K09848|1|0.0|972|mmu:22032|TNF receptor-associated factor 4	GO:0030323//respiratory tube development;GO:0042981//regulation of apoptotic process;GO:0007250//activation of NF-kappaB-inducing kinase activity;GO:0006915//apoptotic process;GO:0007585//respiratory gaseous exchange;GO:0046330//positive regulation of JNK cascade;GO:0090073//positive regulation of protein homodimerization activity;GO:0045860//positive regulation of protein kinase activity	GO:0005164//tumor necrosis factor receptor binding;GO:0008270//zinc ion binding;GO:0042802//identical protein binding;GO:0050699//WW domain binding;GO:0019901//protein kinase binding;GO:0031625//ubiquitin protein ligase binding;GO:0031996//thioesterase binding	GO:0005923//bicellular tight junction;GO:0005737//cytoplasm;GO:0005634//nucleus;GO:0048471//perinuclear region of cytoplasm;GO:0005856//cytoskeleton;GO:0005886//plasma membrane;GO:0005622//intracellular
GSTFSPDLK	S5	0.72	0.110021543914081	0.009071	RecName: Full=Zinc finger protein 638; AltName: Full=Nuclear protein 220; AltName: Full=Zinc finger matrin-like protein	100	0	Q61464	ZN638	MOUSE	Zinc finger protein 638 OS=Mus musculus GN=Znf638 PE=1 SV=2	-	-	-	-	-	-	-	K13213|1|3e-14|85.1|cmk:103177266|matrin 3	GO:0006355//regulation of transcription, DNA-templated;GO:0006351//transcription, DNA-templated;GO:0008380//RNA splicing	GO:0008270//zinc ion binding;GO:0003677//DNA binding;GO:0003723//RNA binding	GO:0016607//nuclear speck;GO:0043231//intracellular membrane-bounded organelle;GO:0005634//nucleus;GO:0005654//nucleoplasm
KSSFSNSADDIK	S3	0.65	0.184027738827936	0.01528	chromobox protein homolog 5 [Mus musculus]	100	2e-130	Q61686	CBX5	MOUSE	Chromobox protein homolog 5 OS=Mus musculus GN=Cbx5 PE=1 SV=1	CE06164	90.9	1e-22	KOG1911	Heterochromatin-associated protein HP1 and related CHROMO domain proteins	B	Chromatin structure and dynamics	K11587|1|2e-138|389|rno:300266|chromobox protein 5	GO:0000122//negative regulation of transcription from RNA polymerase II promoter;GO:0045892//negative regulation of transcription, DNA-templated	GO:0035064//methylated histone binding;GO:0044877//macromolecular complex binding;GO:0070491//repressing transcription factor binding;GO:0043021//ribonucleoprotein complex binding;GO:0042826//histone deacetylase binding;GO:0042803//protein homodimerization activity;GO:0030674//protein binding, bridging;GO:0003682//chromatin binding	GO:0000784//nuclear chromosome, telomeric region;GO:0016605//PML body;GO:0005634//nucleus;GO:0005654//nucleoplasm;GO:0017053//transcriptional repressor complex;GO:0005721//pericentric heterochromatin;GO:0000792//heterochromatin;GO:0000776//kinetochore;GO:0005720//nuclear heterochromatin;GO:0000118//histone deacetylase complex;GO:0032991//macromolecular complex;GO:0005730//nucleolus;GO:1990904//ri…
VCDQTSKFSPK	S9	0.75	0.0503896962318374	0.00137	transcriptional regulator ATRX [Mus musculus]	100	0	Q61687	ATRX	MOUSE	Transcriptional regulator ATRX OS=Mus musculus GN=Atrx PE=1 SV=3	7295868	171	1e-42	KOG0390	DNA repair protein, SNF2 family	L	Replication, recombination and repair	K10779|1|0.0|5096|mmu:22589|transcriptional regulator ATRX [EC:3.6.4.12]	GO:1901582//positive regulation of telomeric RNA transcription from RNA pol II promoter;GO:0060009//Sertoli cell development;GO:0035264//multicellular organism growth;GO:0072520//seminiferous tubule development;GO:0035128//post-embryonic forelimb morphogenesis;GO:0030330//DNA damage response, signal transduction by p53 class mediator;GO:1900112//regulation of histone H3-K9 trimethylation;GO:00459…	GO:0042393//histone binding;GO:0035064//methylated histone binding;GO:0003677//DNA binding;GO:0046872//metal ion binding;GO:0005524//ATP binding;GO:0070087//chromo shadow domain binding;GO:0015616//DNA translocase activity;GO:0004386//helicase activity;GO:0003682//chromatin binding	GO:0031933//telomeric heterochromatin;GO:0031618//nuclear pericentric heterochromatin;GO:0000780//condensed nuclear chromosome, centromeric region;GO:0000784//nuclear chromosome, telomeric region;GO:0000228//nuclear chromosome;GO:0016605//PML body;GO:0016604//nuclear body;GO:0070603//SWI/SNF superfamily-type complex;GO:0005634//nucleus;GO:0005654//nucleoplasm;GO:0000792//heterochromatin;GO:199070…
QASQELDVK	S3	0.75	0.109332110776773	0.01374	transcriptional regulator ATRX [Mus musculus]	100	0	Q61687	ATRX	MOUSE	Transcriptional regulator ATRX OS=Mus musculus GN=Atrx PE=1 SV=3	7295868	171	1e-42	KOG0390	DNA repair protein, SNF2 family	L	Replication, recombination and repair	K10779|1|0.0|5096|mmu:22589|transcriptional regulator ATRX [EC:3.6.4.12]	GO:1901582//positive regulation of telomeric RNA transcription from RNA pol II promoter;GO:0060009//Sertoli cell development;GO:0035264//multicellular organism growth;GO:0072520//seminiferous tubule development;GO:0035128//post-embryonic forelimb morphogenesis;GO:0030330//DNA damage response, signal transduction by p53 class mediator;GO:1900112//regulation of histone H3-K9 trimethylation;GO:00459…	GO:0042393//histone binding;GO:0035064//methylated histone binding;GO:0003677//DNA binding;GO:0046872//metal ion binding;GO:0005524//ATP binding;GO:0070087//chromo shadow domain binding;GO:0015616//DNA translocase activity;GO:0004386//helicase activity;GO:0003682//chromatin binding	GO:0031933//telomeric heterochromatin;GO:0031618//nuclear pericentric heterochromatin;GO:0000780//condensed nuclear chromosome, centromeric region;GO:0000784//nuclear chromosome, telomeric region;GO:0000228//nuclear chromosome;GO:0016605//PML body;GO:0016604//nuclear body;GO:0070603//SWI/SNF superfamily-type complex;GO:0005634//nucleus;GO:0005654//nucleoplasm;GO:0000792//heterochromatin;GO:199070…
GGSLPKVEAK	S3	0.69	0.246991595849469	0.0484	nucleophosmin isoform 1 [Mus musculus]	99.32	1e-175	P13084	NPM	RAT	Nucleophosmin OS=Rattus norvegicus GN=Npm1 PE=1 SV=1	-	-	-	-	-	-	-	K11276|1|0.0|594|mmu:18148|nucleophosmin 1	GO:0007569//cell aging;GO:0006884//cell volume homeostasis;GO:0003300//cardiac muscle hypertrophy;GO:0016049//cell growth	GO:0042393//histone binding;GO:0033613//activating transcription factor binding;GO:0001047//core promoter binding;GO:0003677//DNA binding;GO:0005524//ATP binding	GO:0005737//cytoplasm;GO:0015934//large ribosomal subunit;GO:0005813//centrosome;GO:0005829//cytosol;GO:0001652//granular component;GO:0005925//focal adhesion
SGEGEVSGLLR	S1	0.81	0.0314754290962517	0.0009995	transcription intermediary factor 1-beta [Mus musculus]	100	0	Q62318	TIF1B	MOUSE	Transcription intermediary factor 1-beta OS=Mus musculus GN=Trim28 PE=1 SV=3	Hs13376780	92.8	5e-19	KOG2177	Predicted E3 ubiquitin ligase	O	Posttranslational modification, protein turnover, chaperones	K08882|1|0.0|1714|mmu:21849|tripartite motif-containing protein 28 [EC:2.3.2.27]	GO:0060028//convergent extension involved in axis elongation;GO:1902187//negative regulation of viral release from host cell;GO:0043388//positive regulation of DNA binding;GO:0046777//protein autophosphorylation;GO:0001701//in utero embryonic development;GO:0000122//negative regulation of transcription from RNA polymerase II promoter;GO:1901536//negative regulation of DNA demethylation;GO:0090309…	GO:0008270//zinc ion binding;GO:0003677//DNA binding;GO:0043565//sequence-specific DNA binding;GO:1990841//promoter-specific chromatin binding;GO:0003714//transcription corepressor activity;GO:0003713//transcription coactivator activity;GO:0035851//Krueppel-associated box domain binding;GO:0004672//protein kinase activity;GO:0070087//chromo shadow domain binding;GO:0001105//RNA polymerase II tran…	GO:0090575//RNA polymerase II transcription factor complex;GO:0000785//chromatin;GO:0005719//nuclear euchromatin;GO:0005634//nucleus;GO:0005654//nucleoplasm;GO:0005720//nuclear heterochromatin
KSSLPNSK	S3	0.8	0.0656623050874877	0.006489	RecName: Full=Receptor-type tyrosine-protein phosphatase delta; Short=Protein-tyrosine phosphatase delta; Short=R-PTP-delta; Flags: Precursor	100	0	Q64487	PTPRD	MOUSE	Receptor-type tyrosine-protein phosphatase delta OS=Mus musculus GN=Ptprd PE=1 SV=3	Hs19743925	1578	0	KOG4228	Protein tyrosine phosphatase	T	Signal transduction mechanisms	K06777|1|0.0|3915|nle:100591501|receptor-type tyrosine-protein phosphatase delta [EC:3.1.3.48]	-	-	-
KASGSENEGDYNPGR	S3	0.77	0.13088225094445	0.02684	DNA topoisomerase 2-beta [Mus musculus]	100	0	Q64511	TOP2B	MOUSE	DNA topoisomerase 2-beta OS=Mus musculus GN=Top2b PE=1 SV=2	CE25068	805	0	KOG0355	DNA topoisomerase type II	B	Chromatin structure and dynamics	K03164|1|0.0|3335|mmu:21974|DNA topoisomerase II [EC:5.99.1.3]	GO:0001764//neuron migration;GO:0006265//DNA topological change;GO:0007409//axonogenesis;GO:0000819//sister chromatid segregation;GO:0000712//resolution of meiotic recombination intermediates;GO:0030900//forebrain development;GO:0044774//mitotic DNA integrity checkpoint	GO:0008022//protein C-terminus binding;GO:0005080//protein kinase C binding;GO:0019899//enzyme binding;GO:0003916//DNA topoisomerase activity;GO:0003677//DNA binding;GO:0003918//DNA topoisomerase type II (ATP-hydrolyzing) activity;GO:0043021//ribonucleoprotein complex binding;GO:0046872//metal ion binding;GO:0042826//histone deacetylase binding;GO:0005524//ATP binding;GO:0046982//protein heterodi…	GO:0005730//nucleolus;GO:0005634//nucleus;GO:0030529//intracellular ribonucleoprotein complex;GO:0005654//nucleoplasm;GO:0005829//cytosol
FDYVPTDTTPR	T8	0.68	0.243203461890312	0.044	mKIAA0852 protein, partial [Mus musculus]	100	0	Q69ZX6	MOR2A	MOUSE	MORC family CW-type zinc finger protein 2A OS=Mus musculus GN=Morc2a PE=1 SV=2	At4g24970	91.7	2e-18	KOG1845	MORC family ATPases	D	Cell cycle control, cell division, chromosome partitioning	-		GO:0008270//zinc ion binding	GO:0005634//nucleus;GO:0005829//cytosol
HSGSLINHR	S4	0.83	0.103386194601406	0.03797	zinc finger protein 646 [Mus musculus]	69.46	0	O15015	ZN646	HUMAN	Zinc finger protein 646 OS=Homo sapiens GN=ZNF646 PE=1 SV=1	Hs22050981	143	2e-33	KOG1721	FOG: Zn-finger	R	General function prediction only	K09228|1|1e-90|335|npr:108801961|KRAB domain-containing zinc finger protein	-	-	-
SFSKEVEER	S3	0.58	0.373637134310933	0.04496	eukaryotic translation initiation factor 4 gamma 1 isoform a [Mus musculus]	100	0	Q6NZJ6	IF4G1	MOUSE	Eukaryotic translation initiation factor 4 gamma 1 OS=Mus musculus GN=Eif4g1 PE=1 SV=1	CE02277	140	8e-33	KOG0401	Translation initiation factor 4F, ribosome/mRNA-bridging subunit (eIF-4G)	J	Translation, ribosomal structure and biogenesis	K03260|1|0.0|3258|mmu:208643|translation initiation factor 4G	GO:1905606//regulation of presynapse assembly;GO:0030324//lung development;GO:0030307//positive regulation of cell growth;GO:0010801//negative regulation of peptidyl-threonine phosphorylation;GO:0045666//positive regulation of neuron differentiation;GO:0034645//cellular macromolecule biosynthetic process;GO:0010942//positive regulation of cell death;GO:0033138//positive regulation of peptidyl-ser…	GO:0042802//identical protein binding;GO:0005524//ATP binding;GO:0008135//translation factor activity, RNA binding;GO:0008190//eukaryotic initiation factor 4E binding;GO:0045296//cadherin binding;GO:0003723//RNA binding;GO:0003743//translation initiation factor activity;GO:0003729//mRNA binding	GO:0005737//cytoplasm;GO:0005634//nucleus;GO:0016020//membrane;GO:0005844//polysome;GO:0016281//eukaryotic translation initiation factor 4F complex
HSLTGHSDIR	S2	0.83	0.111916274621936	0.04631	serine/threonine-protein kinase SIK3 [Mus musculus]	99.92	0	Q6P4S6	SIK3	MOUSE	Serine/threonine-protein kinase SIK3 OS=Mus musculus GN=Sik3 PE=1 SV=3	CE27768	409	3e-122	KOG0586	Serine/threonine protein kinase	R	General function prediction only	K19009|1|0.0|2812|mmu:70661|serine/threonine-protein kinase SIK3 [EC:2.7.11.1]	GO:0048705//skeletal system morphogenesis;GO:0006468//protein phosphorylation;GO:0035108//limb morphogenesis;GO:0001958//endochondral ossification;GO:0060351//cartilage development involved in endochondral bone morphogenesis;GO:0035264//multicellular organism growth;GO:0032880//regulation of protein localization	GO:0000287//magnesium ion binding;GO:0004674//protein serine/threonine kinase activity;GO:0005524//ATP binding	GO:0005737//cytoplasm
VSQVSLESLEK	S5	0.8	0.110537040493521	0.03079	nestin [Mus musculus]	100	0	Q6P5H2	NEST	MOUSE	Nestin OS=Mus musculus GN=Nes PE=1 SV=1	-	-	-	-	-	-	-	K07609|1|0.0|3643|mmu:18008|nestin	GO:0032091//negative regulation of protein binding;GO:0007420//brain development;GO:0007399//nervous system development;GO:0000086//G2/M transition of mitotic cell cycle;GO:0031076//embryonic camera-type eye development;GO:0043524//negative regulation of neuron apoptotic process;GO:0030844//positive regulation of intermediate filament depolymerization;GO:2000179//positive regulation of neural pre…	GO:0019215//intermediate filament binding;GO:0005198//structural molecule activity	GO:0005737//cytoplasm;GO:0005882//intermediate filament;GO:0031012//extracellular matrix
SIELEHFEER	S1	0.63	0.307584482144065	0.04548	serine/threonine-protein kinase DCLK2 isoform 2 [Mus musculus]	100	0	Q6PGN3	DCLK2	MOUSE	Serine/threonine-protein kinase DCLK2 OS=Mus musculus GN=Dclk2 PE=1 SV=1	Hs14196445	237	1e-69	KOG0032	Ca2+/calmodulin-dependent protein kinase, EF-Hand protein superfamily	T	Signal transduction mechanisms	K08805|1|0.0|1562|mmu:70762|doublecortin-like kinase 1/2 [EC:2.7.11.1]	GO:0018105//peptidyl-serine phosphorylation;GO:0018107//peptidyl-threonine phosphorylation;GO:1900181//negative regulation of protein localization to nucleus;GO:0021766//hippocampus development;GO:0000226//microtubule cytoskeleton organization;GO:0035556//intracellular signal transduction;GO:0021860//pyramidal neuron development	GO:0004674//protein serine/threonine kinase activity;GO:0004672//protein kinase activity;GO:0005524//ATP binding	GO:0005737//cytoplasm;GO:0005856//cytoskeleton
TNSMSFLPVVK	S3	0.6	0.228217732293819	0.01489	nesprin-2 [Mus musculus]	100	0	Q6ZWQ0	SYNE2	MOUSE	Nesprin-2 OS=Mus musculus GN=Syne2 PE=1 SV=2	Hs4505877	206	1e-51	KOG0516	Dystonin, GAS (Growth-arrest-specific protein), and related proteins	Z	Cytoskeleton	K19346|1|0.0|1.402e+04|mmu:319565|nesprin-2	GO:0034504//protein localization to nucleus;GO:0031022//nuclear migration along microfilament;GO:0007163//establishment or maintenance of cell polarity;GO:0090286//cytoskeletal anchoring at nuclear membrane;GO:1902017//regulation of cilium assembly;GO:0010761//fibroblast migration;GO:0030335//positive regulation of cell migration;GO:0021817//nucleokinesis involved in cell motility in cerebral cor…	GO:0003779//actin binding;GO:0051015//actin filament binding	GO:0016235//aggresome;GO:0031527//filopodium membrane;GO:0005925//focal adhesion;GO:0030018//Z disc;GO:0005737//cytoplasm;GO:0045111//intermediate filament cytoskeleton;GO:0070062//extracellular exosome;GO:0031981//nuclear lumen;GO:0005634//nucleus;GO:0005635//nuclear envelope;GO:0005739//mitochondrion;GO:0005654//nucleoplasm;GO:0031258//lamellipodium membrane;GO:0031965//nuclear membrane;GO:0034…
SGSVYEPLK	S3	0.7	0.212257810315311	0.03838	phosphorylase b kinase regulatory subunit beta [Mus musculus]	100	0	Q7TSH2	KPBB	MOUSE	Phosphorylase b kinase regulatory subunit beta OS=Mus musculus GN=Phkb PE=1 SV=1	CE26870	419	2e-127	KOG3635	Phosphorylase kinase	G	Carbohydrate transport and metabolism	K07190|1|0.0|2251|mmu:102093|phosphorylase kinase alpha/beta subunit	GO:0005977//glycogen metabolic process	GO:0004689//phosphorylase kinase activity;GO:0005516//calmodulin binding	GO:0005886//plasma membrane;GO:0005964//phosphorylase kinase complex
AVSREDSVKPGAHLTVK	S7	0.57	0.349645067617222	0.03429	heterogeneous nuclear ribonucleoprotein A3 isoform a [Mus musculus]	100	2e-131	P51991	ROA3	HUMAN	Heterogeneous nuclear ribonucleoprotein A3 OS=Homo sapiens GN=HNRNPA3 PE=1 SV=2	Hs17458873	323	5e-109	KOG0118	FOG: RRM domain	R	General function prediction only	K12741|1|0.0|730|cdk:105098495|heterogeneous nuclear ribonucleoprotein A1/A3	GO:0051028//mRNA transport;GO:0006397//mRNA processing;GO:0008380//RNA splicing	GO:0051033//RNA transmembrane transporter activity;GO:0003723//RNA binding;GO:0003729//mRNA binding	GO:0005737//cytoplasm;GO:1990124//messenger ribonucleoprotein complex;GO:0035770//ribonucleoprotein granule;GO:0005634//nucleus;GO:0030529//intracellular ribonucleoprotein complex;GO:0005654//nucleoplasm;GO:0019013//viral nucleocapsid;GO:0043005//neuron projection;GO:0071013//catalytic step 2 spliceosome;GO:0005681//spliceosomal complex
EDSVKPGAHLTVK	S3	0.53	0.393650327575452	0.02911	heterogeneous nuclear ribonucleoprotein A3 isoform a [Mus musculus]	100	2e-131	P51991	ROA3	HUMAN	Heterogeneous nuclear ribonucleoprotein A3 OS=Homo sapiens GN=HNRNPA3 PE=1 SV=2	Hs17458873	323	5e-109	KOG0118	FOG: RRM domain	R	General function prediction only	K12741|1|0.0|730|cdk:105098495|heterogeneous nuclear ribonucleoprotein A1/A3	GO:0051028//mRNA transport;GO:0006397//mRNA processing;GO:0008380//RNA splicing	GO:0051033//RNA transmembrane transporter activity;GO:0003723//RNA binding;GO:0003729//mRNA binding	GO:0005737//cytoplasm;GO:1990124//messenger ribonucleoprotein complex;GO:0035770//ribonucleoprotein granule;GO:0005634//nucleus;GO:0030529//intracellular ribonucleoprotein complex;GO:0005654//nucleoplasm;GO:0019013//viral nucleocapsid;GO:0043005//neuron projection;GO:0071013//catalytic step 2 spliceosome;GO:0005681//spliceosomal complex
GISSSNEGVEEPSK	S3	0.81	0.0624215877088254	0.006735	CDKN2A-interacting protein [Mus musculus]	100	0	Q8BI72	CARF	MOUSE	CDKN2A-interacting protein OS=Mus musculus GN=Cdkn2aip PE=1 SV=1	-	-	-	-	-	-	-	-	GO:0006974//cellular response to DNA damage stimulus;GO:0030308//negative regulation of cell growth;GO:0009967//positive regulation of signal transduction;GO:0031647//regulation of protein stability;GO:0030307//positive regulation of cell growth;GO:0007165//signal transduction	GO:0003723//RNA binding;GO:0002039//p53 binding	GO:0005730//nucleolus;GO:0005634//nucleus;GO:0005654//nucleoplasm;GO:0001652//granular component
HSASDPGPAPVVNSSSR	S14	0.69	0.202520318812357	0.03204	transport and Golgi organization protein 1 homolog precursor [Mus musculus]	100	0	Q8BI84	TGO1	MOUSE	-	-	-	-	-	-	-	-	K17482|1|6e-28|123|bom:102275550|spermatogenic leucine zipper protein 1	GO:0030336//negative regulation of cell migration;GO:0006888//ER to Golgi vesicle-mediated transport;GO:0090110//cargo loading into COPII-coated vesicle;GO:0006887//exocytosis;GO:0030199//collagen fibril organization;GO:0042060//wound healing;GO:0042953//lipoprotein transport;GO:0002687//positive regulation of leukocyte migration;GO:0007162//negative regulation of cell adhesion;GO:0030501//positi…	GO:0042954//lipoprotein transporter activity	GO:0070971//endoplasmic reticulum exit site;GO:0016020//membrane;GO:0016021//integral component of membrane;GO:0005789//endoplasmic reticulum membrane;GO:0000139//Golgi membrane
SEQPLSQVLPSLSPEHK	S11	0.8	0.0837652938302103	0.01467	PREDICTED: serine/arginine repetitive matrix protein 2 isoform X1 [Mus musculus]	100	0	Q8BTI8	SRRM2	MOUSE	Serine/arginine repetitive matrix protein 2 OS=Mus musculus GN=Srrm2 PE=1 SV=3	At3g49600_1	92.8	3e-18	KOG1869	Splicing coactivator SRm160/300, subunit SRm300	A	RNA processing and modification	K13172|1|0.0|4789|mmu:75956|serine/arginine repetitive matrix protein 2	GO:0008380//RNA splicing;GO:0006397//mRNA processing	GO:0047485//protein N-terminus binding;GO:0070742//C2H2 zinc finger domain binding;GO:0003723//RNA binding	GO:0016607//nuclear speck;GO:0071013//catalytic step 2 spliceosome;GO:0015030//Cajal body
SYSVGASGSSSR	S7	0.68	0.195919763135916	0.0245	cleavage and polyadenylation specificity factor subunit 7 isoform 1 [Mus musculus]	100	0	Q8BTV2	CPSF7	MOUSE	Cleavage and polyadenylation specificity factor subunit 7 OS=Mus musculus GN=Cpsf7 PE=1 SV=2	At3g23830	53.1	3e-08	KOG0118	FOG: RRM domain	R	General function prediction only	K14398|1|0.0|950|mmu:269061|cleavage and polyadenylation specificity factor subunit 6/7	GO:0051262//protein tetramerization;GO:0006397//mRNA processing	GO:0003723//RNA binding	GO:0005634//nucleus;GO:0016020//membrane;GO:0005849//mRNA cleavage factor complex
GIGTPPNTTPIKNGSPEIK	S15	0.8	0.127193386265136	0.03914	histone-lysine N-methyltransferase NSD2 isoform 2 [Mus musculus]	100	0	Q8BVE8	NSD2	MOUSE	Histone-lysine N-methyltransferase NSD2 OS=Mus musculus GN=Nsd2 PE=1 SV=2	Hs13699813	203	2e-54	KOG1081	Transcription factor NSD1 and related SET domain proteins	K	Transcription	K11424|1|0.0|2836|mmu:107823|histone-lysine N-methyltransferase NSD2 [EC:2.1.1.43]	GO:0070201//regulation of establishment of protein localization;GO:0003289//atrial septum primum morphogenesis;GO:0000122//negative regulation of transcription from RNA polymerase II promoter;GO:0003149//membranous septum morphogenesis;GO:0003290//atrial septum secundum morphogenesis;GO:0060348//bone development;GO:0006355//regulation of transcription, DNA-templated;GO:0034770//histone H4-K20 met…	GO:0018024//histone-lysine N-methyltransferase activity;GO:0046872//metal ion binding;GO:0043565//sequence-specific DNA binding;GO:0003682//chromatin binding	GO:0005634//nucleus;GO:0005694//chromosome
AAVLSDSEDDAGNASAK	S7	0.81	0.0510249967746984	0.004344	protein IWS1 homolog [Mus musculus]	100	0	Q8C1D8	IWS1	MOUSE	Protein IWS1 homolog OS=Mus musculus GN=Iws1 PE=1 SV=1	ECU08g0440	80.5	9e-17	KOG1793	Uncharacterized conserved protein	S	Function unknown	K17498|1|0.0|1528|mmu:73473|transcription factor SPN1	GO:0050684//regulation of mRNA processing;GO:0032784//regulation of DNA-templated transcription, elongation;GO:2001253//regulation of histone H3-K36 trimethylation;GO:0010793//regulation of mRNA export from nucleus;GO:0006351//transcription, DNA-templated;GO:0090239//regulation of histone H4 acetylation;GO:0051028//mRNA transport;GO:0008380//RNA splicing;GO:0006397//mRNA processing		GO:0005634//nucleus;GO:0005654//nucleoplasm
RDSFSENEK	S3	0.76	0.0872561324515002	0.007883	pre-mRNA-splicing factor CWC22 homolog isoform 1 [Mus musculus]	100	0	Q8C5N3	CWC22	MOUSE	Pre-mRNA-splicing factor CWC22 homolog OS=Mus musculus GN=Cwc22 PE=1 SV=1	YLR336c	61.6	4e-09	KOG2141	Protein involved in high osmolarity signaling pathway	T	Signal transduction mechanisms	K13100|1|0.0|1867|mmu:80744|pre-mRNA-splicing factor CWC22	GO:0000398//mRNA splicing, via spliceosome	GO:0003723//RNA binding	GO:0016607//nuclear speck;GO:0005829//cytosol;GO:0071006//U2-type catalytic step 1 spliceosome;GO:0071013//catalytic step 2 spliceosome;GO:0005681//spliceosomal complex
ISSVSEVMK	S3	0.75	0.0678031268652618	0.003268	MICOS complex subunit Mic60 isoform 1 [Mus musculus]	100	0	Q8CAQ8	MIC60	MOUSE	MICOS complex subunit Mic60 OS=Mus musculus GN=Immt PE=1 SV=1	CE19013	136	7e-33	KOG1854	Mitochondrial inner membrane protein (mitofilin)	M	Cell wall/membrane/envelope biogenesis	K17785|1|0.0|1558|mmu:76614|mitofilin	GO:0042407//cristae formation;GO:0051560//mitochondrial calcium ion homeostasis	GO:0003723//RNA binding	GO:0043209//myelin sheath;GO:0016020//membrane;GO:0005739//mitochondrion;GO:0005743//mitochondrial inner membrane;GO:0061617//MICOS complex
SHSLSIR	S5	0.71	0.15874488855035	0.0197	WD repeat-containing protein 37 isoform a [Mus musculus]	100	0	Q8CBE3	WDR37	MOUSE	WD repeat-containing protein 37 OS=Mus musculus GN=Wdr37 PE=1 SV=1	Hs16306498	83.2	1e-16	KOG0281	Beta-TrCP (transducin repeats containing)/Slimb proteins	S	Function unknown	K21358|1|2e-53|200|egl:EGR_01572|serine/threonine-protein kinase ULK3 [EC:2.7.11.1]!K19760|3|3e-26|116|cin:100181614|dynein assembly factor with WDR repeat domains 1	GO:0000460//maturation of 5.8S rRNA;GO:0000470//maturation of LSU-rRNA		GO:0030687//preribosome, large subunit precursor;GO:0070545//PeBoW complex
GFFEGSIASK	S6	0.73	0.175726493677215	0.03676	coatomer subunit alpha [Mus musculus]	100	0	Q8CIE6	COPA	MOUSE	Coatomer subunit alpha OS=Mus musculus GN=Copa PE=1 SV=2	CE18673	269	1e-74	KOG0276	Vesicle coat complex COPI, beta' subunit	U	Intracellular trafficking, secretion, and vesicular transport	K05236|1|0.0|2556|mmu:12847|coatomer subunit alpha	GO:0006891//intra-Golgi vesicle-mediated transport;GO:0006890//retrograde vesicle-mediated transport, Golgi to ER;GO:0006888//ER to Golgi vesicle-mediated transport;GO:0030157//pancreatic juice secretion;GO:0006886//intracellular protein transport;GO:0016192//vesicle-mediated transport	GO:0005179//hormone activity;GO:0005198//structural molecule activity	GO:0005737//cytoplasm;GO:0005615//extracellular space;GO:0070062//extracellular exosome;GO:0016020//membrane;GO:0000139//Golgi membrane;GO:0030126//COPI vesicle coat
IISIFSGTEK	S6	0.72	0.160331250355752	0.02543	serine/threonine-protein kinase PAK 2 precursor [Mus musculus]	99.81	0	Q64303	PAK2	RAT	Serine/threonine-protein kinase PAK 2 OS=Rattus norvegicus GN=Pak2 PE=1 SV=1	CE21615	362	2e-121	KOG0578	p21-activated serine/threonine protein kinase	T	Signal transduction mechanisms	K04410|1|0.0|1077|mmu:224105|p21-activated kinase 2 [EC:2.7.11.1]	GO:0018105//peptidyl-serine phosphorylation;GO:0016310//phosphorylation;GO:2001238//positive regulation of extrinsic apoptotic signaling pathway;GO:0032147//activation of protein kinase activity;GO:0030036//actin cytoskeleton organization;GO:0046777//protein autophosphorylation;GO:0023014//signal transduction by protein phosphorylation;GO:0043408//regulation of MAPK cascade;GO:0007346//regulation…	GO:0031267//small GTPase binding;GO:0004674//protein serine/threonine kinase activity;GO:0004672//protein kinase activity;GO:0005524//ATP binding;GO:0019901//protein kinase binding;GO:0030296//protein tyrosine kinase activator activity;GO:0045296//cadherin binding;GO:0048365//Rac GTPase binding;GO:0042802//identical protein binding	GO:0005737//cytoplasm;GO:0005634//nucleus;GO:0016020//membrane;GO:0048471//perinuclear region of cytoplasm;GO:0030141//secretory granule;GO:0005829//cytosol
SEGAPSPVKK	S6	0.8	0.0684649874636633	0.00836	protein ELYS [Mus musculus]	100	0	Q8CJF7	ELYS	MOUSE	Protein ELYS OS=Mus musculus GN=Ahctf1 PE=1 SV=1	-	-	-	-	-	-	-	-	GO:0000910//cytokinesis;GO:0006355//regulation of transcription, DNA-templated;GO:0051292//nuclear pore complex assembly;GO:0006351//transcription, DNA-templated;GO:0015031//protein transport;GO:0030097//hemopoiesis;GO:0051028//mRNA transport	GO:0003700//DNA binding transcription factor activity;GO:0003677//DNA binding	GO:0005737//cytoplasm;GO:0070062//extracellular exosome;GO:0031080//nuclear pore outer ring;GO:0005634//nucleus;GO:0031965//nuclear membrane;GO:0034399//nuclear periphery;GO:0005654//nucleoplasm;GO:0000785//chromatin;GO:0016363//nuclear matrix;GO:0000777//condensed chromosome kinetochore
ISSNDSLPSFR	S9	0.7	0.177156678942758	0.02401	rho GTPase-activating protein 18 [Mus musculus]	100	0	Q8K0Q5	RHG18	MOUSE	Rho GTPase-activating protein 18 OS=Mus musculus GN=Arhgap18 PE=1 SV=1	CE06641	89	7e-18	KOG1453	Chimaerin and related Rho GTPase activating proteins	T	Signal transduction mechanisms	K20639|1|0.0|1365|mmu:73910|Rho GTPase-activating protein 18/28/40	GO:0030833//regulation of actin filament polymerization;GO:0051056//regulation of small GTPase mediated signal transduction;GO:0032956//regulation of actin cytoskeleton organization;GO:0008360//regulation of cell shape;GO:2000145//regulation of cell motility;GO:0007165//signal transduction;GO:0007264//small GTPase mediated signal transduction	GO:0005096//GTPase activator activity;GO:0045296//cadherin binding	GO:0005737//cytoplasm;GO:0016607//nuclear speck;GO:0005829//cytosol;GO:0005886//plasma membrane
SSCGSPPDLWK	S5	0.82	0.0306748466257668	0.001022	chromosome alignment-maintaining phosphoprotein 1 [Mus musculus]	100	0	Q8K327	CHAP1	MOUSE	Chromosome alignment-maintaining phosphoprotein 1 OS=Mus musculus GN=Champ1 PE=1 SV=1	-	-	-	-	-	-	-	K22593|1|0.0|1594|mmu:101994|chromosome alignment-maintaining phosphoprotein 1	GO:0034501//protein localization to kinetochore;GO:0051315//attachment of mitotic spindle microtubules to kinetochore;GO:0035372//protein localization to microtubule;GO:0031134//sister chromatid biorientation	GO:0003676//nucleic acid binding;GO:0046872//metal ion binding	GO:0005737//cytoplasm;GO:0005819//spindle;GO:0005634//nucleus;GO:0005654//nucleoplasm;GO:0000793//condensed chromosome;GO:0016604//nuclear body;GO:0000777//condensed chromosome kinetochore
KLLDEALSPSSK	S8	0.73	0.17596345961618	0.03348	chromosome alignment-maintaining phosphoprotein 1 [Mus musculus]	100	0	Q8K327	CHAP1	MOUSE	Chromosome alignment-maintaining phosphoprotein 1 OS=Mus musculus GN=Champ1 PE=1 SV=1	-	-	-	-	-	-	-	K22593|1|0.0|1594|mmu:101994|chromosome alignment-maintaining phosphoprotein 1	GO:0034501//protein localization to kinetochore;GO:0051315//attachment of mitotic spindle microtubules to kinetochore;GO:0035372//protein localization to microtubule;GO:0031134//sister chromatid biorientation	GO:0003676//nucleic acid binding;GO:0046872//metal ion binding	GO:0005737//cytoplasm;GO:0005819//spindle;GO:0005634//nucleus;GO:0005654//nucleoplasm;GO:0000793//condensed chromosome;GO:0016604//nuclear body;GO:0000777//condensed chromosome kinetochore
KLSVDNNTSATDYK	S3	0.78	0.0874242416473452	0.01132	supervillin isoform a [Mus musculus]	100	0	Q8K4L3	SVIL	MOUSE	Supervillin OS=Mus musculus GN=Svil PE=1 SV=1	Hs7706763	117	4e-26	KOG0443	Actin regulatory proteins (gelsolin/villin family)	Z	Cytoskeleton	K10369|1|0.0|4480|mmu:225115|supervillin	GO:0007010//cytoskeleton organization;GO:0007519//skeletal muscle tissue development;GO:0032467//positive regulation of cytokinesis	GO:0051015//actin filament binding	GO:0005737//cytoplasm;GO:0071437//invadopodium;GO:0036449//microtubule minus-end;GO:0002102//podosome;GO:0015629//actin cytoskeleton;GO:0030496//midbody;GO:0005634//nucleus;GO:0032154//cleavage furrow;GO:0005886//plasma membrane;GO:0005925//focal adhesion;GO:0005829//cytosol;GO:0043034//costamere
ILDTSSLTQSAPASPTNK	S10,S14	0.82	0.062183164799912	0.008782	RecName: Full=Regulatory-associated protein of mTOR; Short=Raptor; AltName: Full=p150 target of rapamycin (TOR)-scaffold protein	100	0	Q8K4Q0	RPTOR	MOUSE	Regulatory-associated protein of mTOR OS=Mus musculus GN=Rptor PE=1 SV=1	At5g08390	57.4	1e-07	KOG0267	Microtubule severing protein katanin p80 subunit B (contains WD40 repeats)	D	Cell cycle control, cell division, chromosome partitioning	K07204|1|0.0|2781|rno:287871|regulatory associated protein of mTOR	GO:0033138//positive regulation of peptidyl-serine phosphorylation;GO:0030307//positive regulation of cell growth;GO:0010800//positive regulation of peptidyl-threonine phosphorylation;GO:0046676//negative regulation of insulin secretion;GO:0071902//positive regulation of protein serine/threonine kinase activity;GO:0038202//TORC1 signaling;GO:0016049//cell growth;GO:0010506//regulation of autophag…	GO:0001030//RNA polymerase III type 1 promoter DNA binding;GO:0001031//RNA polymerase III type 2 promoter DNA binding;GO:0001032//RNA polymerase III type 3 promoter DNA binding;GO:0001156//TFIIIC-class transcription factor binding;GO:0071889//14-3-3 protein binding;GO:0032403//protein complex binding;GO:0019901//protein kinase binding;GO:0030291//protein serine/threonine kinase inhibitor activity…	GO:0030425//dendrite;GO:0005737//cytoplasm;GO:0005765//lysosomal membrane;GO:0031931//TORC1 complex;GO:0005654//nucleoplasm;GO:0010494//cytoplasmic stress granule;GO:0043025//neuronal cell body;GO:0005829//cytosol;GO:0005764//lysosome
MNSLTFK	S3	0.67	0.242833747123422	0.04023	RecName: Full=Dedicator of cytokinesis protein 7; AltName: Full=Protein moonlight	100	0	Q8R1A4	DOCK7	MOUSE	Dedicator of cytokinesis protein 7 OS=Mus musculus GN=Dock7 PE=1 SV=3	Hs22048498	186	2e-50	KOG1997	PH domain-containing protein	T	Signal transduction mechanisms	K21852|1|0.0|4264|mmu:67299|dedicator of cytokinesis protein 6/7/8	GO:0007264//small GTPase mediated signal transduction;GO:0033138//positive regulation of peptidyl-serine phosphorylation;GO:0090630//activation of GTPase activity;GO:0000226//microtubule cytoskeleton organization;GO:0007409//axonogenesis;GO:0045200//establishment of neuroblast polarity;GO:1904754//positive regulation of vascular associated smooth muscle cell migration	GO:0005085//guanyl-nucleotide exchange factor activity;GO:0048365//Rac GTPase binding	GO:0005622//intracellular;GO:0005925//focal adhesion;GO:0008180//COP9 signalosome
SMSIDDTPR	S1	0.77	0.0976188076517721	0.01312	RecName: Full=Dedicator of cytokinesis protein 7; AltName: Full=Protein moonlight	100	0	Q8R1A4	DOCK7	MOUSE	Dedicator of cytokinesis protein 7 OS=Mus musculus GN=Dock7 PE=1 SV=3	Hs22048498	186	2e-50	KOG1997	PH domain-containing protein	T	Signal transduction mechanisms	K21852|1|0.0|4264|mmu:67299|dedicator of cytokinesis protein 6/7/8	GO:0007264//small GTPase mediated signal transduction;GO:0033138//positive regulation of peptidyl-serine phosphorylation;GO:0090630//activation of GTPase activity;GO:0000226//microtubule cytoskeleton organization;GO:0007409//axonogenesis;GO:0045200//establishment of neuroblast polarity;GO:1904754//positive regulation of vascular associated smooth muscle cell migration	GO:0005085//guanyl-nucleotide exchange factor activity;GO:0048365//Rac GTPase binding	GO:0005622//intracellular;GO:0005925//focal adhesion;GO:0008180//COP9 signalosome
MNSLTFKK	S3	0.78	0.0798020443667934	0.008066	RecName: Full=Dedicator of cytokinesis protein 7; AltName: Full=Protein moonlight	100	0	Q8R1A4	DOCK7	MOUSE	Dedicator of cytokinesis protein 7 OS=Mus musculus GN=Dock7 PE=1 SV=3	Hs22048498	186	2e-50	KOG1997	PH domain-containing protein	T	Signal transduction mechanisms	K21852|1|0.0|4264|mmu:67299|dedicator of cytokinesis protein 6/7/8	GO:0007264//small GTPase mediated signal transduction;GO:0033138//positive regulation of peptidyl-serine phosphorylation;GO:0090630//activation of GTPase activity;GO:0000226//microtubule cytoskeleton organization;GO:0007409//axonogenesis;GO:0045200//establishment of neuroblast polarity;GO:1904754//positive regulation of vascular associated smooth muscle cell migration	GO:0005085//guanyl-nucleotide exchange factor activity;GO:0048365//Rac GTPase binding	GO:0005622//intracellular;GO:0005925//focal adhesion;GO:0008180//COP9 signalosome
SQSLKSIPEK	S3,S6	0.8	0.0799833907346274	0.01182	volume-regulated anion channel subunit LRRC8C [Mus musculus]	100	0	Q8R502	LRC8C	MOUSE	Volume-regulated anion channel subunit LRRC8C OS=Mus musculus GN=Lrrc8c PE=1 SV=1	Hs8923909_1	101	2e-21	KOG0619	FOG: Leucine rich repeat	R	General function prediction only	K22038|1|0.0|1653|mmu:100604|volume-regulated anion channel	GO:0007165//signal transduction;GO:0098656//anion transmembrane transport;GO:0045444//fat cell differentiation	GO:0005225//volume-sensitive anion channel activity	GO:0005737//cytoplasm;GO:0005783//endoplasmic reticulum;GO:0016020//membrane;GO:0005789//endoplasmic reticulum membrane;GO:0034702//ion channel complex;GO:0005887//integral component of plasma membrane;GO:0005886//plasma membrane
AQSYDIQAWK	S3	0.77	0.0410685410411478	0.001082	RecName: Full=PH-interacting protein; Short=PHIP; AltName: Full=IRS-1 PH domain-binding protein; AltName: Full=Neuronal differentiation-related protein; Short=NDRP; AltName: Full=WD repeat-containing protein 11	100	0	Q8VDD9	PHIP	MOUSE	PH-interacting protein OS=Mus musculus GN=Phip PE=1 SV=2	7292465	115	4e-25	KOG0274	Cdc4 and related F-box and WD-40 proteins	R	General function prediction only	K11797|1|0.0|3799|mmu:83946|PH-interacting protein	GO:0022604//regulation of cell morphogenesis;GO:0008286//insulin receptor signaling pathway;GO:2001237//negative regulation of extrinsic apoptotic signaling pathway;GO:0007010//cytoskeleton organization;GO:0045944//positive regulation of transcription from RNA polymerase II promoter	GO:0005158//insulin receptor binding;GO:0070577//lysine-acetylated histone binding	GO:0070062//extracellular exosome
QSLALPLSTK	S2	0.78	0.11660105700623	0.02385	E3 ubiquitin-protein ligase UHRF1 isoform A [Mus musculus]	100	0	Q8VDF2	UHRF1	MOUSE	E3 ubiquitin-protein ligase UHRF1 OS=Mus musculus GN=Uhrf1 PE=1 SV=2	Hs4505197	55.8	2e-07	KOG4443	Putative transcription factor HALR/MLL3, involved in embryonic development	R	General function prediction only	K10638|1|0.0|1634|mmu:18140|E3 ubiquitin-protein ligase UHRF1 [EC:2.3.2.27]	GO:0032776//DNA methylation on cytosine;GO:0010390//histone monoubiquitination;GO:0090308//regulation of methylation-dependent chromatin silencing;GO:0007049//cell cycle;GO:0010216//maintenance of DNA methylation;GO:0000122//negative regulation of transcription from RNA polymerase II promoter;GO:0006281//DNA repair;GO:0016574//histone ubiquitination;GO:0032270//positive regulation of cellular pro…	GO:0042393//histone binding;GO:0035064//methylated histone binding;GO:0031493//nucleosomal histone binding;GO:0008270//zinc ion binding;GO:0061630//ubiquitin protein ligase activity;GO:0000987//proximal promoter sequence-specific DNA binding;GO:0042802//identical protein binding;GO:0008327//methyl-CpG binding;GO:0004842//ubiquitin-protein transferase activity;GO:0044729//hemi-methylated DNA-bindi…	GO:0005634//nucleus;GO:0005654//nucleoplasm;GO:0005657//replication fork;GO:0016363//nuclear matrix;GO:0000792//heterochromatin;GO:0000790//nuclear chromatin;GO:0000791//euchromatin;GO:0005720//nuclear heterochromatin
FGGSGSQVDSAR	S4	0.81	0.0635532724752284	0.00774	26S proteasome non-ATPase regulatory subunit 2 [Mus musculus]	100	0	Q8VDM4	PSMD2	MOUSE	26S proteasome non-ATPase regulatory subunit 2 OS=Mus musculus GN=Psmd2 PE=1 SV=1	YIL075c	72.8	1e-12	KOG2062	26S proteasome regulatory complex, subunit RPN2/PSMD1	O	Posttranslational modification, protein turnover, chaperones	K03028|1|0.0|1874|mmu:21762|26S proteasome regulatory subunit N1	GO:0043161//proteasome-mediated ubiquitin-dependent protein catabolic process;GO:0042176//regulation of protein catabolic process	GO:0030234//enzyme regulator activity	GO:0005838//proteasome regulatory particle;GO:0070062//extracellular exosome;GO:0022624//proteasome accessory complex;GO:0005634//nucleus;GO:0016020//membrane;GO:0000502//proteasome complex;GO:0034515//proteasome storage granule;GO:0008540//proteasome regulatory particle, base subcomplex
TASFSESR	S3	0.83	0.0816352986130222	0.02358	ATP-citrate synthase isoform 2 [Mus musculus]	100	0	Q91V92	ACLY	MOUSE	ATP-citrate synthase OS=Mus musculus GN=Acly PE=1 SV=1	At1g60810	354	1e-111	KOG1254	ATP-citrate lyase	C	Energy production and conversion	K01648|1|0.0|2262|mmu:104112|ATP citrate (pro-S)-lyase [EC:2.3.3.8]	GO:0006084//acetyl-CoA metabolic process;GO:0006633//fatty acid biosynthetic process;GO:0006629//lipid metabolic process;GO:0006085//acetyl-CoA biosynthetic process;GO:0006107//oxaloacetate metabolic process;GO:0006101//citrate metabolic process;GO:0008610//lipid biosynthetic process	GO:0048037//cofactor binding;GO:0003878//ATP citrate synthase activity;GO:0046872//metal ion binding;GO:0016829//lyase activity;GO:0005524//ATP binding	GO:0005737//cytoplasm;GO:0070062//extracellular exosome;GO:0005829//cytosol;GO:0016020//membrane;GO:0005739//mitochondrion;GO:0005654//nucleoplasm;GO:0005886//plasma membrane;GO:0009346//citrate lyase complex
GSGGGQGSTNYGKSQR	S14	0.62	0.328375372121005	0.0481	heterogeneous nuclear ribonucleoprotein A/B isoform 2 [Mus musculus]	100	2e-150	Q99020	ROAA	MOUSE	Heterogeneous nuclear ribonucleoprotein A/B OS=Mus musculus GN=Hnrnpab PE=1 SV=1	Hs13654587	164	3e-48	KOG0118	FOG: RRM domain	R	General function prediction only	K13044|1|0.0|584|mmu:15384|heterogeneous nuclear ribonucleoprotein A/B/D	GO:0071230//cellular response to amino acid stimulus;GO:0060341//regulation of cellular localization;GO:0000122//negative regulation of transcription from RNA polymerase II promoter;GO:0001837//epithelial to mesenchymal transition;GO:1904580//regulation of intracellular mRNA localization;GO:0045893//positive regulation of transcription, DNA-templated;GO:0006351//transcription, DNA-templated	GO:1990837//sequence-specific double-stranded DNA binding;GO:0003723//RNA binding;GO:0003677//DNA binding;GO:0032403//protein complex binding;GO:0008134//transcription factor binding	GO:0005737//cytoplasm;GO:0071598//neuronal ribonucleoprotein granule;GO:1990124//messenger ribonucleoprotein complex;GO:0005634//nucleus;GO:0030425//dendrite;GO:0005654//nucleoplasm;GO:0090575//RNA polymerase II transcription factor complex;GO:0019013//viral nucleocapsid;GO:0030529//intracellular ribonucleoprotein complex
FSSQQASTK	S7	0.7	0.223378511015884	0.04494	PC4 and SFRS1-interacting protein isoform 1 [Mus musculus]	100	0	Q99JF8	PSIP1	MOUSE	PC4 and SFRS1-interacting protein OS=Mus musculus GN=Psip1 PE=1 SV=1	7301896	66.2	4e-11	KOG1904	Transcription coactivator	K	Transcription	K16641|1|4e-50|176|lco:104927566|hepatoma-derived growth factor	GO:0000395//mRNA 5'-splice site recognition;GO:0045944//positive regulation of transcription from RNA polymerase II promoter;GO:0009408//response to heat;GO:0006979//response to oxidative stress	GO:0033613//activating transcription factor binding;GO:0097100//supercoiled DNA binding;GO:0001105//RNA polymerase II transcription coactivator activity;GO:0003723//RNA binding;GO:0003682//chromatin binding	GO:0005720//nuclear heterochromatin;GO:0034399//nuclear periphery;GO:0005634//nucleus;GO:0005654//nucleoplasm;GO:0035327//transcriptionally active chromatin
SGDEMIFDPTMSK	S12	0.73	0.179659688576817	0.03888	eukaryotic translation initiation factor 2 subunit 2 [Mus musculus]	100	0	Q99L45	IF2B	MOUSE	Eukaryotic translation initiation factor 2 subunit 2 OS=Mus musculus GN=Eif2s2 PE=1 SV=1	ECU06g0210	90.5	7e-21	KOG2768	Translation initiation factor 2, beta subunit (eIF-2beta)	J	Translation, ribosomal structure and biogenesis	K03238|1|0.0|676|mmu:67204|translation initiation factor 2 subunit 2	GO:0001701//in utero embryonic development;GO:0008584//male gonad development;GO:0002176//male germ cell proliferation	GO:0003723//RNA binding;GO:0046872//metal ion binding;GO:0003743//translation initiation factor activity	GO:0005737//cytoplasm;GO:0005850//eukaryotic translation initiation factor 2 complex
SGDEMIFDPTMSK	S12	0.64	0.25242960033443	0.03073	eukaryotic translation initiation factor 2 subunit 2 [Mus musculus]	100	0	Q99L45	IF2B	MOUSE	Eukaryotic translation initiation factor 2 subunit 2 OS=Mus musculus GN=Eif2s2 PE=1 SV=1	ECU06g0210	90.5	7e-21	KOG2768	Translation initiation factor 2, beta subunit (eIF-2beta)	J	Translation, ribosomal structure and biogenesis	K03238|1|0.0|676|mmu:67204|translation initiation factor 2 subunit 2	GO:0001701//in utero embryonic development;GO:0008584//male gonad development;GO:0002176//male germ cell proliferation	GO:0003723//RNA binding;GO:0046872//metal ion binding;GO:0003743//translation initiation factor activity	GO:0005737//cytoplasm;GO:0005850//eukaryotic translation initiation factor 2 complex
SGDEMIFDPTMSKK	S12	0.73	0.194208659866603	0.04299	eukaryotic translation initiation factor 2 subunit 2 [Mus musculus]	100	0	Q99L45	IF2B	MOUSE	Eukaryotic translation initiation factor 2 subunit 2 OS=Mus musculus GN=Eif2s2 PE=1 SV=1	ECU06g0210	90.5	7e-21	KOG2768	Translation initiation factor 2, beta subunit (eIF-2beta)	J	Translation, ribosomal structure and biogenesis	K03238|1|0.0|676|mmu:67204|translation initiation factor 2 subunit 2	GO:0001701//in utero embryonic development;GO:0008584//male gonad development;GO:0002176//male germ cell proliferation	GO:0003723//RNA binding;GO:0046872//metal ion binding;GO:0003743//translation initiation factor activity	GO:0005737//cytoplasm;GO:0005850//eukaryotic translation initiation factor 2 complex
SGDEMIFDPTMSK	S1,S12	0.73	0.0441594774995369	0.0006589	eukaryotic translation initiation factor 2 subunit 2 [Mus musculus]	100	0	Q99L45	IF2B	MOUSE	Eukaryotic translation initiation factor 2 subunit 2 OS=Mus musculus GN=Eif2s2 PE=1 SV=1	ECU06g0210	90.5	7e-21	KOG2768	Translation initiation factor 2, beta subunit (eIF-2beta)	J	Translation, ribosomal structure and biogenesis	K03238|1|0.0|676|mmu:67204|translation initiation factor 2 subunit 2	GO:0001701//in utero embryonic development;GO:0008584//male gonad development;GO:0002176//male germ cell proliferation	GO:0003723//RNA binding;GO:0046872//metal ion binding;GO:0003743//translation initiation factor activity	GO:0005737//cytoplasm;GO:0005850//eukaryotic translation initiation factor 2 complex
SGDEMIFDPTMSK	S1	0.72	0.0842069550964496	0.003803	eukaryotic translation initiation factor 2 subunit 2 [Mus musculus]	100	0	Q99L45	IF2B	MOUSE	Eukaryotic translation initiation factor 2 subunit 2 OS=Mus musculus GN=Eif2s2 PE=1 SV=1	ECU06g0210	90.5	7e-21	KOG2768	Translation initiation factor 2, beta subunit (eIF-2beta)	J	Translation, ribosomal structure and biogenesis	K03238|1|0.0|676|mmu:67204|translation initiation factor 2 subunit 2	GO:0001701//in utero embryonic development;GO:0008584//male gonad development;GO:0002176//male germ cell proliferation	GO:0003723//RNA binding;GO:0046872//metal ion binding;GO:0003743//translation initiation factor activity	GO:0005737//cytoplasm;GO:0005850//eukaryotic translation initiation factor 2 complex
SGDEMIFDPTMSKK	S12	0.67	0.264870901561031	0.04592	eukaryotic translation initiation factor 2 subunit 2 [Mus musculus]	100	0	Q99L45	IF2B	MOUSE	Eukaryotic translation initiation factor 2 subunit 2 OS=Mus musculus GN=Eif2s2 PE=1 SV=1	ECU06g0210	90.5	7e-21	KOG2768	Translation initiation factor 2, beta subunit (eIF-2beta)	J	Translation, ribosomal structure and biogenesis	K03238|1|0.0|676|mmu:67204|translation initiation factor 2 subunit 2	GO:0001701//in utero embryonic development;GO:0008584//male gonad development;GO:0002176//male germ cell proliferation	GO:0003723//RNA binding;GO:0046872//metal ion binding;GO:0003743//translation initiation factor activity	GO:0005737//cytoplasm;GO:0005850//eukaryotic translation initiation factor 2 complex
SGDEMIFDPTMSKK	S12	0.67	0.17910447761194	0.01757	eukaryotic translation initiation factor 2 subunit 2 [Mus musculus]	100	0	Q99L45	IF2B	MOUSE	Eukaryotic translation initiation factor 2 subunit 2 OS=Mus musculus GN=Eif2s2 PE=1 SV=1	ECU06g0210	90.5	7e-21	KOG2768	Translation initiation factor 2, beta subunit (eIF-2beta)	J	Translation, ribosomal structure and biogenesis	K03238|1|0.0|676|mmu:67204|translation initiation factor 2 subunit 2	GO:0001701//in utero embryonic development;GO:0008584//male gonad development;GO:0002176//male germ cell proliferation	GO:0003723//RNA binding;GO:0046872//metal ion binding;GO:0003743//translation initiation factor activity	GO:0005737//cytoplasm;GO:0005850//eukaryotic translation initiation factor 2 complex
LGLSQEEP	S4	0.82	0.0702179333880957	0.01126	maspardin [Mus musculus]	100	0	Q9CQC8	SPG21	MOUSE	Maspardin OS=Mus musculus GN=Spg21 PE=1 SV=1	-	-	-	-	-	-	-	K19367|1|0.0|644|mmu:27965|maspardin		GO:0042609//CD4 receptor binding	GO:0030140//trans-Golgi network transport vesicle;GO:0005829//cytosol;GO:0043231//intracellular membrane-bounded organelle
VLLSQYSLE	S7	0.68	0.191741247211843	0.02385	RecName: Full=Lipoma HMGIC fusion partner-like 3 protein	100	1e-152	Q9CTN8	LHPL3	MOUSE	Lipoma HMGIC fusion partner-like 3 protein OS=Mus musculus GN=Lhfpl3 PE=2 SV=2	7291881	54.3	1e-08	KOG4026	Uncharacterized conserved protein	S	Function unknown	K18631|1|2e-30|123|dpl:KGM_206517|tektin-4			GO:0016021//integral component of membrane
AVSREDSARPGAHAK	S7	0.46	0.619031029619556	0.04742	heterogeneous nuclear ribonucleoprotein A0 [Mus musculus]	100	3e-117	Q9CX86	ROA0	MOUSE	Heterogeneous nuclear ribonucleoprotein A0 OS=Mus musculus GN=Hnrnpa0 PE=1 SV=1	Hs14043072	224	5e-71	KOG0118	FOG: RRM domain	R	General function prediction only	K12894|1|0.0|587|mmu:77134|heterogeneous nuclear ribonucleoprotein A0	GO:0006954//inflammatory response;GO:0070935//3'-UTR-mediated mRNA stabilization;GO:0032496//response to lipopolysaccharide	GO:0017091//AU-rich element binding;GO:0019901//protein kinase binding;GO:0003723//RNA binding	GO:0030529//intracellular ribonucleoprotein complex;GO:0005654//nucleoplasm
EDSARPGAHAK	S3	0.46	0.610162299424252	0.04245	heterogeneous nuclear ribonucleoprotein A0 [Mus musculus]	100	3e-117	Q9CX86	ROA0	MOUSE	Heterogeneous nuclear ribonucleoprotein A0 OS=Mus musculus GN=Hnrnpa0 PE=1 SV=1	Hs14043072	224	5e-71	KOG0118	FOG: RRM domain	R	General function prediction only	K12894|1|0.0|587|mmu:77134|heterogeneous nuclear ribonucleoprotein A0	GO:0006954//inflammatory response;GO:0070935//3'-UTR-mediated mRNA stabilization;GO:0032496//response to lipopolysaccharide	GO:0017091//AU-rich element binding;GO:0019901//protein kinase binding;GO:0003723//RNA binding	GO:0030529//intracellular ribonucleoprotein complex;GO:0005654//nucleoplasm
RHSGQDVHVVLK	S3	0.81	0.103000769886814	0.02669	NSFL1 cofactor p47 isoform b [Mus musculus]	100	0	Q9CZ44	NSF1C	MOUSE	NSFL1 cofactor p47 OS=Mus musculus GN=Nsfl1c PE=1 SV=1	At4g04210	133	1e-35	KOG2086	Protein tyrosine phosphatase SHP1/Cofactor for p97 ATPase-mediated vesicle membrane fusion	Y	Nuclear structure	K14012|1|0.0|755|mmu:386649|UBX domain-containing protein 1	GO:0031468//nuclear envelope reassembly;GO:0007030//Golgi organization;GO:0043161//proteasome-mediated ubiquitin-dependent protein catabolic process;GO:0000045//autophagosome assembly;GO:0061025//membrane fusion	GO:0051117//ATPase binding;GO:0019888//protein phosphatase regulator activity;GO:0005543//phospholipid binding;GO:0008289//lipid binding;GO:0043130//ubiquitin binding	GO:0005795//Golgi stack;GO:0045111//intermediate filament cytoskeleton;GO:0005634//nucleus;GO:0005654//nucleoplasm;GO:0005886//plasma membrane;GO:1990730//VCP-NSFL1C complex;GO:0005694//chromosome;GO:0005829//cytosol
QLSALHR	S3	0.72	0.064472338862188	0.001745	60S ribosomal protein L15 [Mus musculus]	100	1e-130	P61314	RL15	RAT	60S ribosomal protein L15 OS=Rattus norvegicus GN=Rpl15 PE=1 SV=2	At4g16720	266	4e-91	KOG1678	60s ribosomal protein L15	J	Translation, ribosomal structure and biogenesis	K02877|1|4e-149|417|gja:107118857|large subunit ribosomal protein L15e	GO:0000184//nuclear-transcribed mRNA catabolic process, nonsense-mediated decay;GO:0006614//SRP-dependent cotranslational protein targeting to membrane;GO:0006412//translation;GO:0045471//response to ethanol;GO:0019083//viral transcription;GO:0002181//cytoplasmic translation;GO:0006413//translational initiation;GO:0006364//rRNA processing	GO:0045296//cadherin binding;GO:0003735//structural constituent of ribosome;GO:0003723//RNA binding	GO:0031672//A band;GO:0005840//ribosome;GO:0022625//cytosolic large ribosomal subunit;GO:0070062//extracellular exosome;GO:0005634//nucleus;GO:0016020//membrane;GO:0005829//cytosol
RNTLQLHR	T3	0.66	0.129131612319009	0.006409	60S ribosomal protein L15 [Mus musculus]	100	1e-130	P61314	RL15	RAT	60S ribosomal protein L15 OS=Rattus norvegicus GN=Rpl15 PE=1 SV=2	At4g16720	266	4e-91	KOG1678	60s ribosomal protein L15	J	Translation, ribosomal structure and biogenesis	K02877|1|4e-149|417|gja:107118857|large subunit ribosomal protein L15e	GO:0000184//nuclear-transcribed mRNA catabolic process, nonsense-mediated decay;GO:0006614//SRP-dependent cotranslational protein targeting to membrane;GO:0006412//translation;GO:0045471//response to ethanol;GO:0019083//viral transcription;GO:0002181//cytoplasmic translation;GO:0006413//translational initiation;GO:0006364//rRNA processing	GO:0045296//cadherin binding;GO:0003735//structural constituent of ribosome;GO:0003723//RNA binding	GO:0031672//A band;GO:0005840//ribosome;GO:0022625//cytosolic large ribosomal subunit;GO:0070062//extracellular exosome;GO:0005634//nucleus;GO:0016020//membrane;GO:0005829//cytosol
MGLAMGGAGGASFDR	S12	0.83	0.0473348465206464	0.004451	hypothetical protein [Mus musculus]	100	0	Q9D0E1	HNRPM	MOUSE	Heterogeneous nuclear ribonucleoprotein M OS=Mus musculus GN=Hnrnpm PE=1 SV=3	SPAC57A7.04c	72.4	1e-12	KOG0123	Polyadenylate-binding protein (RRM superfamily)	AJ	RNA processing and modification;Translation, ribosomal structure and biogenesis	K12887|1|0.0|1442|mmu:76936|heterogeneous nuclear ribonucleoprotein M	GO:1990831//cellular response to carcinoembryonic antigen;GO:1900182//positive regulation of protein localization to nucleus;GO:0071222//cellular response to lipopolysaccharide;GO:0000380//alternative mRNA splicing, via spliceosome;GO:0000398//mRNA splicing, via spliceosome;GO:1904591//positive regulation of protein import	GO:0048306//calcium-dependent protein binding;GO:0003723//RNA binding;GO:1990405//protein antigen binding;GO:0019904//protein domain specific binding	GO:0070062//extracellular exosome;GO:0009986//cell surface;GO:0016020//membrane;GO:0031012//extracellular matrix;GO:0005654//nucleoplasm;GO:0042382//paraspeckles;GO:0016363//nuclear matrix;GO:0071013//catalytic step 2 spliceosome;GO:0005681//spliceosomal complex
SNSLPHSAVSNAASK	S3	0.76	0.150498589082341	0.03716	WD repeat-containing protein 20 [Mus musculus]	100	0	Q9D5R2	WDR20	MOUSE	WD repeat-containing protein 20 OS=Mus musculus GN=Wdr20 PE=2 SV=1	7299285	57.4	2e-08	KOG4155	FOG: WD40 repeat	R	General function prediction only	K06100|1|3e-112|370|aam:106490508|symplekin!K04799|5|2e-25|114|sanh:107700495|flap endonuclease-1 [EC:3.-.-.-]	-	-	-
AQLGLGHSYSR	S8	0.55	0.334145504593163	0.02336	nucleolar protein 56 [Mus musculus]	100	0	Q9D6Z1	NOP56	MOUSE	Nucleolar protein 56 OS=Mus musculus GN=Nop56 PE=1 SV=2	At5g27120	329	7e-106	KOG2572	Ribosome biogenesis protein - Nop58p/Nop5p	AJ	RNA processing and modification;Translation, ribosomal structure and biogenesis	K14564|1|0.0|1178|mmu:67134|nucleolar protein 56	GO:0000154//rRNA modification	GO:0045296//cadherin binding;GO:0003723//RNA binding;GO:1990226//histone methyltransferase binding;GO:0030515//snoRNA binding	GO:0005737//cytoplasm;GO:0005654//nucleoplasm;GO:0032040//small-subunit processome;GO:0031428//box C/D snoRNP complex;GO:0005732//small nucleolar ribonucleoprotein complex;GO:0016020//membrane;GO:0001650//fibrillar center;GO:0070761//pre-snoRNP complex
ILKSPEIQR	S4	0.79	0.0699006933948276	0.007431	60S ribosomal protein L4 [Mus musculus]	100	0	Q9D8E6	RL4	MOUSE	60S ribosomal protein L4 OS=Mus musculus GN=Rpl4 PE=1 SV=3	Hs17437314	309	1e-103	KOG1475	Ribosomal protein RPL1/RPL2/RL4L4	A	RNA processing and modification	K02930|1|0.0|853|mmu:67891|large subunit ribosomal protein L4e	GO:0002181//cytoplasmic translation;GO:0006412//translation	GO:0003735//structural constituent of ribosome;GO:0003723//RNA binding	GO:0005737//cytoplasm;GO:0005791//rough endoplasmic reticulum;GO:0005840//ribosome;GO:0005730//nucleolus;GO:0070062//extracellular exosome;GO:0005634//nucleus;GO:0016020//membrane;GO:0030529//intracellular ribonucleoprotein complex;GO:0005925//focal adhesion;GO:0022625//cytosolic large ribosomal subunit
IDFIPVSPAPSPTR	S7,S11	0.79	0.0748505395438781	0.00901	protein FAM122A [Mus musculus]	100	3e-155	Q9DB52	F122A	MOUSE	Protein FAM122A OS=Mus musculus GN=Fam122a PE=1 SV=1	-	-	-	-	-	-	-	-	-	-	-
MTDSKYFTTNK	S4	0.69	0.216665454894581	0.03697	AP-2 complex subunit beta isoform b [Mus musculus]	100	0	Q9DBG3	AP2B1	MOUSE	AP-2 complex subunit beta OS=Mus musculus GN=Ap2b1 PE=1 SV=1	SPBC947.02	568	0	KOG1061	Vesicle coat complex AP-1/AP-2/AP-4, beta subunit	U	Intracellular trafficking, secretion, and vesicular transport	K11825|1|0.0|1928|mmu:71770|AP-2 complex subunit beta-1	GO:0032802//low-density lipoprotein particle receptor catabolic process;GO:0003281//ventricular septum development;GO:0072583//clathrin-dependent endocytosis;GO:0061024//membrane organization;GO:0048268//clathrin coat assembly;GO:0099590//neurotransmitter receptor internalization;GO:0060976//coronary vasculature development;GO:0006886//intracellular protein transport;GO:0099003//vesicle-mediated …	GO:0005048//signal sequence binding;GO:0008565//protein transporter activity;GO:0032403//protein complex binding;GO:0030276//clathrin binding	GO:0060076//excitatory synapse;GO:0030131//clathrin adaptor complex;GO:0030119//AP-type membrane coat adaptor complex;GO:0030118//clathrin coat;GO:0030666//endocytic vesicle membrane;GO:0036020//endolysosome membrane;GO:0016020//membrane;GO:0030669//clathrin-coated endocytic vesicle membrane;GO:0045334//clathrin-coated endocytic vesicle;GO:0005887//integral component of plasma membrane;GO:0005886…
SDSGFAIQAYK	S3	0.63	0.285544058042008	0.03879	putative monooxygenase p33MONOX isoform 1 [Mus musculus]	100	0	Q9DBN4	P33MX	MOUSE	Putative monooxygenase p33MONOX OS=Mus musculus GN=P33monox PE=1 SV=1	Hs17487396	70.1	4e-13	KOG3083	Prohibitin	O	Posttranslational modification, protein turnover, chaperones	-		GO:0016491//oxidoreductase activity	GO:0005737//cytoplasm
STQGVTLTDLQEAEK	T2	0.81	0.088167373782651	0.01838	PREDICTED: protein phosphatase 1 regulatory subunit 12A isoform X1 [Mus musculus]	100	0	Q9DBR7	MYPT1	MOUSE	Protein phosphatase 1 regulatory subunit 12A OS=Mus musculus GN=Ppp1r12a PE=1 SV=2	CE11616	168	3e-44	KOG0505	Myosin phosphatase, regulatory subunit	OT	Posttranslational modification, protein turnover, chaperones;Signal transduction mechanisms	K06270|1|0.0|2011|mmu:17931|protein phosphatase 1 regulatory subunit 12A	GO:0006470//protein dephosphorylation;GO:0030155//regulation of cell adhesion;GO:0035690//cellular response to drug;GO:0007165//signal transduction;GO:0043086//negative regulation of catalytic activity;GO:0007098//centrosome cycle;GO:0000278//mitotic cell cycle;GO:0035508//positive regulation of myosin-light-chain-phosphatase activity;GO:0035507//regulation of myosin-light-chain-phosphatase activ…	GO:0004857//enzyme inhibitor activity;GO:0071889//14-3-3 protein binding;GO:0019208//phosphatase regulator activity;GO:0019901//protein kinase binding	GO:0015629//actin cytoskeleton;GO:0005925//focal adhesion;GO:0072357//PTW/PP1 phosphatase complex;GO:0030018//Z disc;GO:0005813//centrosome;GO:0031672//A band;GO:0000776//kinetochore;GO:0005829//cytosol;GO:0043292//contractile fiber
SASSFVQTSFK	S9	0.8	0.132572727918712	0.04873	E3 SUMO-protein ligase RanBP2 [Mus musculus]	100	0	Q9ERU9	RBP2	MOUSE	E3 SUMO-protein ligase RanBP2 OS=Mus musculus GN=Ranbp2 PE=1 SV=2	7294404	229	1e-68	KOG0865	Cyclophilin type peptidyl-prolyl cis-trans isomerase	O	Posttranslational modification, protein turnover, chaperones	K12172|1|0.0|6353|mmu:19386|E3 SUMO-protein ligase RanBP2 [EC:2.3.2.-]	GO:0006457//protein folding;GO:0000082//G1/S transition of mitotic cell cycle;GO:0033133//positive regulation of glucokinase activity;GO:0051028//mRNA transport;GO:0043547//positive regulation of GTPase activity;GO:0051642//centrosome localization;GO:0006405//RNA export from nucleus;GO:0006606//protein import into nucleus;GO:0006607//NLS-bearing protein import into nucleus;GO:0007051//spindle org…	GO:0019789//SUMO transferase activity;GO:0003755//peptidyl-prolyl cis-trans isomerase activity;GO:0032403//protein complex binding;GO:0046872//metal ion binding;GO:0016874//ligase activity;GO:0008536//Ran GTPase binding;GO:0003723//RNA binding	GO:0044614//nuclear pore cytoplasmic filaments;GO:0005813//centrosome;GO:0005634//nucleus;GO:0005635//nuclear envelope;GO:0005739//mitochondrion;GO:1990723//cytoplasmic periphery of the nuclear pore complex;GO:0031965//nuclear membrane;GO:0005643//nuclear pore;GO:0005642//annulate lamellae;GO:0005622//intracellular;GO:0044615//nuclear pore nuclear basket;GO:0042405//nuclear inclusion body
SQSMDIDGVSCEK	S3	0.8	0.131475125536899	0.04255	mKIAA0684 protein, partial [Mus musculus]	100	0	Q9ES00	UBE4B	MOUSE	Ubiquitin conjugation factor E4 B OS=Mus musculus GN=Ube4b PE=1 SV=3	ECU04g1210	122	1e-27	KOG2042	Ubiquitin fusion degradation protein-2	O	Posttranslational modification, protein turnover, chaperones	K10597|1|0.0|2432|mmu:63958|ubiquitin conjugation factor E4 B [EC:2.3.2.27]	GO:0006457//protein folding;GO:0009411//response to UV;GO:0031175//neuron projection development;GO:0000209//protein polyubiquitination;GO:0006513//protein monoubiquitination;GO:0043161//proteasome-mediated ubiquitin-dependent protein catabolic process;GO:0003222//ventricular trabecula myocardium morphogenesis;GO:0051865//protein autoubiquitination;GO:0042787//protein ubiquitination involved in u…	GO:0019899//enzyme binding;GO:0051082//unfolded protein binding;GO:0005524//ATP binding;GO:0034450//ubiquitin-ubiquitin ligase activity;GO:0051117//ATPase binding;GO:0061630//ubiquitin protein ligase activity	GO:0005737//cytoplasm;GO:0005634//nucleus;GO:0000151//ubiquitin ligase complex
TVLESGGETGDGDNDTTK	S5	0.62	0.190493894534309	0.01074	H/ACA ribonucleoprotein complex subunit 4 [Mus musculus]	100	0	Q9ESX5	DKC1	MOUSE	H/ACA ribonucleoprotein complex subunit 4 OS=Mus musculus GN=Dkc1 PE=1 SV=4	Hs21040257	70.9	7e-13	KOG2529	Pseudouridine synthase	J	Translation, ribosomal structure and biogenesis	K11131|1|0.0|1050|mmu:245474|H/ACA ribonucleoprotein complex subunit 4 [EC:5.4.99.-]	GO:0031118//rRNA pseudouridine synthesis;GO:0033979//box H/ACA snoRNA metabolic process;GO:1904851//positive regulation of establishment of protein localization to telomere;GO:1904874//positive regulation of telomerase RNA localization to Cajal body;GO:0090669//telomerase RNA stabilization;GO:1904872//regulation of telomerase RNA localization to Cajal body;GO:0001522//pseudouridine synthesis;GO:0…	GO:0034513//box H/ACA snoRNA binding;GO:0009982//pseudouridine synthase activity;GO:0070034//telomerase RNA binding;GO:0003723//RNA binding;GO:0003720//telomerase activity	GO:0090661//box H/ACA telomerase RNP complex;GO:0005730//nucleolus;GO:0005634//nucleus;GO:0030529//intracellular ribonucleoprotein complex;GO:0019013//viral nucleocapsid;GO:0001650//fibrillar center;GO:0031429//box H/ACA snoRNP complex;GO:0015030//Cajal body;GO:0005697//telomerase holoenzyme complex
SPGSNSK	S1	0.74	0.1563029547264	0.0311	general transcription factor II I, isoform CRA_f, partial [Mus musculus]	100	0	Q9ESZ8	GTF2I	MOUSE	General transcription factor II-I OS=Mus musculus GN=Gtf2i PE=1 SV=3	Hs20542501_2	73.6	2e-13	KOG3003	Molecular chaperone of the GrpE family	O	Posttranslational modification, protein turnover, chaperones	K03121|1|0.0|2031|mmu:14886|transcription initiation factor TFII-I	GO:0051481//negative regulation of cytosolic calcium ion concentration;GO:0014886//transition between slow and fast fiber;GO:0006366//transcription from RNA polymerase II promoter;GO:0016525//negative regulation of angiogenesis	GO:0051019//mitogen-activated protein kinase binding;GO:0003677//DNA binding;GO:0000981//RNA polymerase II transcription factor activity, sequence-specific DNA binding	GO:0005737//cytoplasm;GO:0016020//membrane;GO:0005634//nucleus;GO:0005654//nucleoplasm;GO:0042995//cell projection;GO:0043025//neuronal cell body
EHTTSSSVSK	S5	0.46	0.563485967309101	0.03749	spliceosome-associated protein CWC15 homolog [Mus musculus]	100	5e-95	Q9JHS9	CWC15	MOUSE	Spliceosome-associated protein CWC15 homolog OS=Mus musculus GN=Cwc15 PE=1 SV=1	SPBC337.06c	57	2e-09	KOG3228	Uncharacterized conserved protein	S	Function unknown	K12863|1|4e-167|464|mmu:66070|protein CWC15	GO:0000398//mRNA splicing, via spliceosome	GO:0003723//RNA binding	GO:0016607//nuclear speck;GO:0005634//nucleus;GO:0005739//mitochondrion;GO:0005654//nucleoplasm;GO:0071013//catalytic step 2 spliceosome;GO:0005681//spliceosomal complex
EHTTSSSVSK	S7	0.7	0.230274135499456	0.04988	spliceosome-associated protein CWC15 homolog [Mus musculus]	100	5e-95	Q9JHS9	CWC15	MOUSE	Spliceosome-associated protein CWC15 homolog OS=Mus musculus GN=Cwc15 PE=1 SV=1	SPBC337.06c	57	2e-09	KOG3228	Uncharacterized conserved protein	S	Function unknown	K12863|1|4e-167|464|mmu:66070|protein CWC15	GO:0000398//mRNA splicing, via spliceosome	GO:0003723//RNA binding	GO:0016607//nuclear speck;GO:0005634//nucleus;GO:0005739//mitochondrion;GO:0005654//nucleoplasm;GO:0071013//catalytic step 2 spliceosome;GO:0005681//spliceosomal complex
ESASSSSSVKK	S8	0.7	0.204625361918387	0.03392	DNA methyltransferase 1-associated protein 1 [Mus musculus]	100	0	Q9JI44	DMAP1	MOUSE	DNA methyltransferase 1-associated protein 1 OS=Mus musculus GN=Dmap1 PE=1 SV=1	YGR002c	95.1	1e-20	KOG2656	DNA methyltransferase 1-associated protein-1	BK	Chromatin structure and dynamics;Transcription	K11324|1|0.0|959|mmu:66233|DNA methyltransferase 1-associated protein 1	GO:0045471//response to ethanol;GO:0006338//chromatin remodeling;GO:0000122//negative regulation of transcription from RNA polymerase II promoter;GO:0043968//histone H2A acetylation;GO:0040008//regulation of growth;GO:0043967//histone H4 acetylation;GO:0045892//negative regulation of transcription, DNA-templated;GO:0006351//transcription, DNA-templated;GO:0006281//DNA repair;GO:0042993//positive …	GO:0003714//transcription corepressor activity;GO:0001103//RNA polymerase II repressing transcription factor binding;GO:0008168//methyltransferase activity	GO:0005737//cytoplasm;GO:0005634//nucleus;GO:0005654//nucleoplasm;GO:0005657//replication fork;GO:0005829//cytosol;GO:0035267//NuA4 histone acetyltransferase complex
ETSFQKGSPASK	S8	0.79	0.0469798367839643	0.002163	junctional adhesion molecule B precursor [Mus musculus]	100	0	Q9JI59	JAM2	MOUSE	Junctional adhesion molecule B OS=Mus musculus GN=Jam2 PE=1 SV=1	Hs20533846	55.5	4e-08	KOG2408	Peroxidase/oxygenase	R	General function prediction only	K06735|1|0.0|627|mmu:67374|junctional adhesion molecule 2	GO:0007162//negative regulation of cell adhesion	GO:0046982//protein heterodimerization activity	GO:0016021//integral component of membrane;GO:0005923//bicellular tight junction;GO:0005886//plasma membrane
EASGDAGEKSPR	S10	0.72	0.129918659262984	0.01392	nucleolar RNA helicase 2 [Mus musculus]	100	0	Q9JIK5	DDX21	MOUSE	Nucleolar RNA helicase 2 OS=Mus musculus GN=Ddx21 PE=1 SV=3	At3g01540	219	3e-61	KOG0331	ATP-dependent RNA helicase	A	RNA processing and modification	K16911|1|0.0|1742|mmu:56200|ATP-dependent RNA helicase DDX21 [EC:3.6.4.13]	GO:0043330//response to exogenous dsRNA;GO:0009615//response to virus;GO:0006366//transcription from RNA polymerase II promoter;GO:0010501//RNA secondary structure unwinding;GO:0001649//osteoblast differentiation;GO:0006364//rRNA processing	GO:0035198//miRNA binding;GO:0004004//ATP-dependent RNA helicase activity;GO:0004386//helicase activity;GO:0097322//7SK snRNA binding;GO:0003724//RNA helicase activity;GO:0003725//double-stranded RNA binding;GO:0003723//RNA binding;GO:0005524//ATP binding;GO:0019843//rRNA binding;GO:0030515//snoRNA binding	GO:0005737//cytoplasm;GO:0016020//membrane;GO:0005730//nucleolus;GO:0005634//nucleus;GO:0005654//nucleoplasm
GKEANGDAGEKSPK	S12	0.6	0.167520847022323	0.006069	nucleolar RNA helicase 2 [Mus musculus]	100	0	Q9JIK5	DDX21	MOUSE	Nucleolar RNA helicase 2 OS=Mus musculus GN=Ddx21 PE=1 SV=3	At3g01540	219	3e-61	KOG0331	ATP-dependent RNA helicase	A	RNA processing and modification	K16911|1|0.0|1742|mmu:56200|ATP-dependent RNA helicase DDX21 [EC:3.6.4.13]	GO:0043330//response to exogenous dsRNA;GO:0009615//response to virus;GO:0006366//transcription from RNA polymerase II promoter;GO:0010501//RNA secondary structure unwinding;GO:0001649//osteoblast differentiation;GO:0006364//rRNA processing	GO:0035198//miRNA binding;GO:0004004//ATP-dependent RNA helicase activity;GO:0004386//helicase activity;GO:0097322//7SK snRNA binding;GO:0003724//RNA helicase activity;GO:0003725//double-stranded RNA binding;GO:0003723//RNA binding;GO:0005524//ATP binding;GO:0019843//rRNA binding;GO:0030515//snoRNA binding	GO:0005737//cytoplasm;GO:0016020//membrane;GO:0005730//nucleolus;GO:0005634//nucleus;GO:0005654//nucleoplasm
EIITEEPSEEEADMPKPK	S8	0.81	0.100344685847227	0.02491	nucleolar RNA helicase 2 [Mus musculus]	100	0	Q9JIK5	DDX21	MOUSE	Nucleolar RNA helicase 2 OS=Mus musculus GN=Ddx21 PE=1 SV=3	At3g01540	219	3e-61	KOG0331	ATP-dependent RNA helicase	A	RNA processing and modification	K16911|1|0.0|1742|mmu:56200|ATP-dependent RNA helicase DDX21 [EC:3.6.4.13]	GO:0043330//response to exogenous dsRNA;GO:0009615//response to virus;GO:0006366//transcription from RNA polymerase II promoter;GO:0010501//RNA secondary structure unwinding;GO:0001649//osteoblast differentiation;GO:0006364//rRNA processing	GO:0035198//miRNA binding;GO:0004004//ATP-dependent RNA helicase activity;GO:0004386//helicase activity;GO:0097322//7SK snRNA binding;GO:0003724//RNA helicase activity;GO:0003725//double-stranded RNA binding;GO:0003723//RNA binding;GO:0005524//ATP binding;GO:0019843//rRNA binding;GO:0030515//snoRNA binding	GO:0005737//cytoplasm;GO:0016020//membrane;GO:0005730//nucleolus;GO:0005634//nucleus;GO:0005654//nucleoplasm
EANGDAGEKSPK	S10	0.75	0.131544885881586	0.02113	nucleolar RNA helicase 2 [Mus musculus]	100	0	Q9JIK5	DDX21	MOUSE	Nucleolar RNA helicase 2 OS=Mus musculus GN=Ddx21 PE=1 SV=3	At3g01540	219	3e-61	KOG0331	ATP-dependent RNA helicase	A	RNA processing and modification	K16911|1|0.0|1742|mmu:56200|ATP-dependent RNA helicase DDX21 [EC:3.6.4.13]	GO:0043330//response to exogenous dsRNA;GO:0009615//response to virus;GO:0006366//transcription from RNA polymerase II promoter;GO:0010501//RNA secondary structure unwinding;GO:0001649//osteoblast differentiation;GO:0006364//rRNA processing	GO:0035198//miRNA binding;GO:0004004//ATP-dependent RNA helicase activity;GO:0004386//helicase activity;GO:0097322//7SK snRNA binding;GO:0003724//RNA helicase activity;GO:0003725//double-stranded RNA binding;GO:0003723//RNA binding;GO:0005524//ATP binding;GO:0019843//rRNA binding;GO:0030515//snoRNA binding	GO:0005737//cytoplasm;GO:0016020//membrane;GO:0005730//nucleolus;GO:0005634//nucleus;GO:0005654//nucleoplasm
SMEDPFFVVK	S1	0.75	0.134006937077068	0.02384	syntaxin-6 [Mus musculus]	100	3e-156	Q9JKK1	STX6	MOUSE	Syntaxin-6 OS=Mus musculus GN=Stx6 PE=1 SV=1	SPBC36B7.07	53.5	3e-08	KOG3202	SNARE protein TLG1/Syntaxin 6	U	Intracellular trafficking, secretion, and vesicular transport	K08498|1|0.0|515|mmu:58244|syntaxin 6	GO:0006906//vesicle fusion;GO:1903827//regulation of cellular protein localization;GO:0032880//regulation of protein localization;GO:0090161//Golgi ribbon formation;GO:0006886//intracellular protein transport;GO:0048193//Golgi vesicle transport;GO:0048278//vesicle docking;GO:0042147//retrograde transport, endosome to Golgi;GO:0007032//endosome organization;GO:0016192//vesicle-mediated transport;G…	GO:0005484//SNAP receptor activity;GO:0019905//syntaxin binding;GO:0000149//SNARE binding	GO:0008021//synaptic vesicle;GO:0055037//recycling endosome;GO:0030285//integral component of synaptic vesicle membrane;GO:0031201//SNARE complex;GO:0016021//integral component of membrane;GO:0016020//membrane;GO:0005654//nucleoplasm;GO:0048471//perinuclear region of cytoplasm;GO:0005794//Golgi apparatus;GO:0032588//trans-Golgi network membrane;GO:0043195//terminal bouton;GO:0005829//cytosol;GO:0…
SLASLVEIK	S1	0.71	0.0704225352112676	0.002097	RecName: Full=Kinesin-like protein KIF21B; AltName: Full=Kinesin-like protein KIF6	100	0	Q9QXL1	KI21B	MOUSE	Kinesin-like protein KIF21B OS=Mus musculus GN=Kif21b PE=1 SV=2	CE16631	288	7e-80	KOG0244	Kinesin-like protein	Z	Cytoskeleton	K10395|1|0.0|3329|mmu:16565|kinesin family member 4/21/27	GO:0007018//microtubule-based movement	GO:0008017//microtubule binding;GO:0003777//microtubule motor activity;GO:0016887//ATPase activity;GO:0005524//ATP binding	GO:0031410//cytoplasmic vesicle;GO:0030426//growth cone;GO:0030425//dendrite;GO:0030424//axon;GO:0005871//kinesin complex;GO:0005874//microtubule
LSSPVLHR	S3	0.75	0.0869226987360353	0.006953	drebrin isoform 1 [Mus musculus]	100	0	Q9QXS6	DREB	MOUSE	Drebrin OS=Mus musculus GN=Dbn1 PE=1 SV=4	SPAPJ760.02c	80.1	5e-15	KOG3655	Drebrins and related actin binding proteins	Z	Cytoskeleton	K20520|1|1e-136|407|tgu:100224486|drebrin-like protein	GO:1900026//positive regulation of substrate adhesion-dependent cell spreading;GO:0071481//cellular response to X-ray;GO:0045773//positive regulation of axon extension;GO:0061003//positive regulation of dendritic spine morphogenesis;GO:1904113//negative regulation of muscle filament sliding;GO:0090327//negative regulation of locomotion involved in locomotory behavior;GO:0060134//prepulse inhibiti…	GO:0003779//actin binding;GO:0051015//actin filament binding;GO:0005522//profilin binding;GO:0008092//cytoskeletal protein binding;GO:0045296//cadherin binding	GO:0015629//actin cytoskeleton;GO:0060076//excitatory synapse;GO:0030426//growth cone;GO:0030175//filopodium;GO:0005921//gap junction;GO:0005737//cytoplasm;GO:0016020//membrane;GO:0044309//neuron spine;GO:0044308//axonal spine;GO:0048471//perinuclear region of cytoplasm;GO:0043025//neuronal cell body;GO:0032279//asymmetric synapse;GO:1902737//dendritic filopodium;GO:0030027//lamellipodium;GO:0044…
SNTISTVDLNK	T3	0.79	0.142079009527621	0.0461	GRB2-associated-binding protein 1 isoform 2 [Mus musculus]	100	0	Q9QYY0	GAB1	MOUSE	GRB2-associated-binding protein 1 OS=Mus musculus GN=Gab1 PE=1 SV=2	Hs11037057	54.3	5e-07	KOG4229	Myosin VII, myosin IXB and related myosins	N	Cell motility	K09593|1|0.0|1422|mmu:14388|GRB2-associated-binding protein 1	GO:0000187//activation of MAPK activity;GO:0007507//heart development;GO:0007257//activation of JUN kinase activity;GO:0060711//labyrinthine layer development;GO:0043410//positive regulation of MAPK cascade;GO:0048008//platelet-derived growth factor receptor signaling pathway;GO:0030334//regulation of cell migration;GO:0007173//epidermal growth factor receptor signaling pathway;GO:0007165//signal…	GO:0004871//signal transducer activity	GO:0005737//cytoplasm
AAAELLQSQGSQAGGSQTLKR	T18	0.64	0.25057278174431	0.03101	septin-6 isoform X1 [Mus caroli]	100	0	Q9R1T4	SEPT6	MOUSE	Septin-6 OS=Mus musculus GN=Sept6 PE=1 SV=4	CE24405	377	2e-127	KOG3859	Septins (P-loop GTPases)	D	Cell cycle control, cell division, chromosome partitioning	K16939|1|0.0|902|mmu:56526|septin 6/8/11	GO:0030154//cell differentiation;GO:0007283//spermatogenesis;GO:0051301//cell division;GO:0007049//cell cycle	GO:0005525//GTP binding	GO:0032173//septin collar;GO:0008021//synaptic vesicle;GO:0031105//septin complex;GO:0005819//spindle;GO:0005940//septin ring;GO:0043679//axon terminus;GO:0097227//sperm annulus;GO:0030496//midbody;GO:0032154//cleavage furrow;GO:0000777//condensed chromosome kinetochore
LGTGGGGSPDKSPSAQELK	S8	0.79	0.0759066840095644	0.009375	STIP1 homology and U box-containing protein 1 [Mus musculus]	100	0	Q9WUD1	CHIP	MOUSE	STIP1 homology and U box-containing protein 1 OS=Mus musculus GN=Stub1 PE=1 SV=1	At1g62740	66.6	7e-12	KOG0548	Molecular co-chaperone STI1	O	Posttranslational modification, protein turnover, chaperones	K09561|1|0.0|632|mmu:56424|STIP1 homology and U-box containing protein 1 [EC:2.3.2.27]	GO:0006457//protein folding;GO:0032436//positive regulation of proteasomal ubiquitin-dependent protein catabolic process;GO:0000209//protein polyubiquitination;GO:0032091//negative regulation of protein binding;GO:0043161//proteasome-mediated ubiquitin-dependent protein catabolic process;GO:0051865//protein autoubiquitination;GO:0042787//protein ubiquitination involved in ubiquitin-dependent prot…	GO:1904264//ubiquitin protein ligase activity involved in ERAD pathway;GO:0031072//heat shock protein binding;GO:0019899//enzyme binding;GO:0001664//G-protein coupled receptor binding;GO:0061630//ubiquitin protein ligase activity;GO:0030544//Hsp70 protein binding;GO:0030911//TPR domain binding;GO:0051879//Hsp90 protein binding;GO:0042803//protein homodimerization activity;GO:0034450//ubiquitin-ub…	GO:0005783//endoplasmic reticulum;GO:0042405//nuclear inclusion body;GO:0030018//Z disc;GO:0005737//cytoplasm;GO:0070062//extracellular exosome;GO:0031371//ubiquitin conjugating enzyme complex;GO:0005654//nucleoplasm;GO:0005829//cytosol;GO:0000151//ubiquitin ligase complex
HLGLPVFNTVK	T9	0.75	0.174355957741627	0.04533	succinate--CoA ligase [ADP/GDP-forming] subunit alpha, mitochondrial precursor [Mus musculus]	100	0	Q9WUM5	SUCA	MOUSE	Succinate--CoA ligase [ADP/GDP-forming] subunit alpha, mitochondrial OS=Mus musculus GN=Suclg1 PE=1 SV=4	CE07719	91.3	1e-19	KOG1254	ATP-citrate lyase	C	Energy production and conversion	K01899|1|0.0|700|mmu:56451|succinyl-CoA synthetase alpha subunit [EC:6.2.1.4 6.2.1.5]	GO:0006099//tricarboxylic acid cycle	GO:0000166//nucleotide binding;GO:0048037//cofactor binding;GO:0003723//RNA binding;GO:0004775//succinate-CoA ligase (ADP-forming) activity;GO:0004776//succinate-CoA ligase (GDP-forming) activity	GO:0070062//extracellular exosome;GO:0005829//cytosol;GO:0005739//mitochondrion;GO:0005743//mitochondrial inner membrane;GO:0005886//plasma membrane;GO:0005759//mitochondrial matrix
SAGGHPGSGPQLGTGR	S1	0.77	0.140940252632992	0.03254	PDZ domain-containing protein GIPC1 [Mus musculus]	100	0	Q9Z0G0	GIPC1	MOUSE	PDZ domain-containing protein GIPC1 OS=Mus musculus GN=Gipc1 PE=1 SV=1	CE03329	190	1e-57	KOG3938	RGS-GAIP interacting protein GIPC, contains PDZ domain	TU	Signal transduction mechanisms;Intracellular trafficking, secretion, and vesicular transport	K20056|1|0.0|671|mmu:67903|PDZ domain-containing protein GIPC	GO:0032435//negative regulation of proteasomal ubiquitin-dependent protein catabolic process;GO:0048167//regulation of synaptic plasticity;GO:0032467//positive regulation of cytokinesis;GO:0007186//G-protein coupled receptor signaling pathway;GO:0043542//endothelial cell migration;GO:0006605//protein targeting;GO:0014047//glutamate secretion;GO:0007268//chemical synaptic transmission;GO:0030511//…	GO:0017022//myosin binding;GO:0003779//actin binding;GO:0042803//protein homodimerization activity;GO:0005096//GTPase activator activity;GO:0030165//PDZ domain binding;GO:0045296//cadherin binding;GO:0005102//receptor binding	GO:0008021//synaptic vesicle;GO:0030139//endocytic vesicle;GO:0005903//brush border;GO:0005737//cytoplasm;GO:0070062//extracellular exosome;GO:0031410//cytoplasmic vesicle;GO:0016020//membrane;GO:0005938//cell cortex;GO:0012506//vesicle membrane;GO:0043197//dendritic spine;GO:0043198//dendritic shaft;GO:0005829//cytosol
GPGASVHDR	S5	0.8	0.125943298078621	0.03817	large proline-rich protein BAG6 isoform 1 [Mus musculus]	100	0	Q9Z1R2	BAG6	MOUSE	Large proline-rich protein BAG6 OS=Mus musculus GN=Bag6 PE=1 SV=1	YMR276w	51.2	5e-06	KOG0010	Ubiquitin-like protein	OR	Posttranslational modification, protein turnover, chaperones;General function prediction only	-	GO:0042127//regulation of cell proliferation;GO:0030324//lung development;GO:0032435//negative regulation of proteasomal ubiquitin-dependent protein catabolic process;GO:0061857//endoplasmic reticulum stress-induced pre-emptive quality control;GO:0030154//cell differentiation;GO:0045861//negative regulation of proteolysis;GO:0050821//protein stabilization;GO:0009790//embryo development;GO:0042981…	GO:1990381//ubiquitin-specific protease binding;GO:0015643//toxic substance binding;GO:0031593//polyubiquitin modification-dependent protein binding;GO:0030544//Hsp70 protein binding;GO:0070628//proteasome binding;GO:0043022//ribosome binding;GO:0042802//identical protein binding;GO:0031625//ubiquitin protein ligase binding;GO:0051787//misfolded protein binding;GO:0005102//receptor binding	GO:0005737//cytoplasm;GO:0070062//extracellular exosome;GO:0005634//nucleus;GO:0016020//membrane;GO:0005654//nucleoplasm;GO:0071818//BAT3 complex;GO:0005829//cytosol;GO:0043231//intracellular membrane-bounded organelle
SASFSQGTR	S3	0.76	0.139835200735319	0.03076	RecName: Full=GRB2-associated-binding protein 2; AltName: Full=GRB2-associated binder 2; AltName: Full=Growth factor receptor bound protein 2-associated protein 2; AltName: Full=PH domain-containing adaptor molecule p97	100	0	Q9Z1S8	GAB2	MOUSE	GRB2-associated-binding protein 2 OS=Mus musculus GN=Gab2 PE=1 SV=2	-	-	-	-	-	-	-	K08091|1|0.0|1372|mmu:14389|growth factor receptor bound protein 2-associated protein 2	GO:0008284//positive regulation of cell proliferation;GO:0016477//cell migration;GO:0010634//positive regulation of epithelial cell migration;GO:0007229//integrin-mediated signaling pathway;GO:0030316//osteoclast differentiation;GO:0043306//positive regulation of mast cell degranulation;GO:0035556//intracellular signal transduction;GO:0048015//phosphatidylinositol-mediated signaling	GO:0005547//phosphatidylinositol-3,4,5-trisphosphate binding;GO:0043325//phosphatidylinositol-3,4-bisphosphate binding;GO:0019903//protein phosphatase binding;GO:0005068//transmembrane receptor protein tyrosine kinase adaptor activity;GO:0019904//protein domain specific binding	GO:0005737//cytoplasm;GO:0005886//plasma membrane;GO:0043234//protein complex;GO:0005622//intracellular
SASITNLSLDR	S3	0.72	0.156524680318877	0.02162	1-phosphatidylinositol 3-phosphate 5-kinase isoform 1 [Mus musculus]	100	0	Q9Z1T6	FYV1	MOUSE	1-phosphatidylinositol 3-phosphate 5-kinase OS=Mus musculus GN=Pikfyve PE=1 SV=3	At1g34260	223	4e-58	KOG0230	Phosphatidylinositol-4-phosphate 5-kinase and related FYVE finger-containing proteins	T	Signal transduction mechanisms	K00921|1|0.0|4373|mmu:18711|1-phosphatidylinositol-3-phosphate 5-kinase [EC:2.7.1.150]	GO:0034504//protein localization to nucleus;GO:2000785//regulation of autophagosome assembly;GO:0032288//myelin assembly;GO:0042147//retrograde transport, endosome to Golgi;GO:0035556//intracellular signal transduction	GO:0016308//1-phosphatidylinositol-4-phosphate 5-kinase activity;GO:0000285//1-phosphatidylinositol-3-phosphate 5-kinase activity;GO:0052810//1-phosphatidylinositol-5-kinase activity;GO:0008270//zinc ion binding;GO:0005524//ATP binding	GO:0045121//membrane raft;GO:0012506//vesicle membrane;GO:0048471//perinuclear region of cytoplasm;GO:0005829//cytosol;GO:0031901//early endosome membrane;GO:0000139//Golgi membrane;GO:0030659//cytoplasmic vesicle membrane;GO:0005911//cell-cell junction;GO:0031410//cytoplasmic vesicle;GO:0031902//late endosome membrane;GO:0010008//endosome membrane
QADLSFSSPVEMK	S8	0.83	0.0488621681715063	0.004885	heterogeneous nuclear ribonucleoproteins C1/C2 isoform 1 [Mus musculus]	100	2e-137	Q9Z204	HNRPC	MOUSE	Heterogeneous nuclear ribonucleoproteins C1/C2 OS=Mus musculus GN=Hnrnpc PE=1 SV=1	Hs18600595	139	2e-41	KOG0118	FOG: RRM domain	R	General function prediction only	K12884|1|0.0|631|rno:290046|heterogeneous nuclear ribonucleoprotein C1/C2	GO:0043044//ATP-dependent chromatin remodeling;GO:0070935//3'-UTR-mediated mRNA stabilization;GO:0001649//osteoblast differentiation;GO:0032211//negative regulation of telomere maintenance via telomerase;GO:0000398//mRNA splicing, via spliceosome	GO:1990247//N6-methyladenosine-containing RNA binding;GO:0031492//nucleosomal DNA binding;GO:0003730//mRNA 3'-UTR binding;GO:0042802//identical protein binding;GO:0000980//RNA polymerase II distal enhancer sequence-specific DNA binding;GO:0008266//poly(U) RNA binding;GO:0070034//telomerase RNA binding;GO:0003723//RNA binding;GO:0000978//RNA polymerase II proximal promoter sequence-specific DNA bi…	GO:0015629//actin cytoskeleton;GO:0030529//intracellular ribonucleoprotein complex;GO:0070062//extracellular exosome;GO:0005634//nucleus;GO:0016020//membrane;GO:0005654//nucleoplasm;GO:0019013//viral nucleocapsid;GO:0071013//catalytic step 2 spliceosome;GO:0000790//nuclear chromatin;GO:0043234//protein complex;GO:0005829//cytosol;GO:0045120//pronucleus;GO:0005681//spliceosomal complex
QADLSFSSPVEMK	S8	0.83	0.0425967940473824	0.003638	heterogeneous nuclear ribonucleoproteins C1/C2 isoform 1 [Mus musculus]	100	2e-137	Q9Z204	HNRPC	MOUSE	Heterogeneous nuclear ribonucleoproteins C1/C2 OS=Mus musculus GN=Hnrnpc PE=1 SV=1	Hs18600595	139	2e-41	KOG0118	FOG: RRM domain	R	General function prediction only	K12884|1|0.0|631|rno:290046|heterogeneous nuclear ribonucleoprotein C1/C2	GO:0043044//ATP-dependent chromatin remodeling;GO:0070935//3'-UTR-mediated mRNA stabilization;GO:0001649//osteoblast differentiation;GO:0032211//negative regulation of telomere maintenance via telomerase;GO:0000398//mRNA splicing, via spliceosome	GO:1990247//N6-methyladenosine-containing RNA binding;GO:0031492//nucleosomal DNA binding;GO:0003730//mRNA 3'-UTR binding;GO:0042802//identical protein binding;GO:0000980//RNA polymerase II distal enhancer sequence-specific DNA binding;GO:0008266//poly(U) RNA binding;GO:0070034//telomerase RNA binding;GO:0003723//RNA binding;GO:0000978//RNA polymerase II proximal promoter sequence-specific DNA bi…	GO:0015629//actin cytoskeleton;GO:0030529//intracellular ribonucleoprotein complex;GO:0070062//extracellular exosome;GO:0005634//nucleus;GO:0016020//membrane;GO:0005654//nucleoplasm;GO:0019013//viral nucleocapsid;GO:0071013//catalytic step 2 spliceosome;GO:0000790//nuclear chromatin;GO:0043234//protein complex;GO:0005829//cytosol;GO:0045120//pronucleus;GO:0005681//spliceosomal complex
YMTLNPSTK	S7	0.43	0.368267524536335	0.008562	tyrosine-protein kinase BAZ1B [Mus musculus]	100	0	Q9Z277	BAZ1B	MOUSE	Tyrosine-protein kinase BAZ1B OS=Mus musculus GN=Baz1b PE=1 SV=2	ECU08g1640	73.2	7e-13	KOG1474	Transcription initiation factor TFIID, subunit BDF1 and related bromodomain proteins	K	Transcription	K11658|1|0.0|3038|mmu:22385|bromodomain adjacent to zinc finger domain protein 1B	GO:0003007//heart morphogenesis;GO:0006302//double-strand break repair;GO:0016572//histone phosphorylation;GO:0048096//chromatin-mediated maintenance of transcription;GO:0006974//cellular response to DNA damage stimulus;GO:0006338//chromatin remodeling;GO:0006333//chromatin assembly or disassembly;GO:0006355//regulation of transcription, DNA-templated;GO:0006351//transcription, DNA-templated	GO:0042393//histone binding;GO:0070577//lysine-acetylated histone binding;GO:0004715//non-membrane spanning protein tyrosine kinase activity;GO:0004713//protein tyrosine kinase activity;GO:0046872//metal ion binding;GO:0005524//ATP binding;GO:0035173//histone kinase activity;GO:0003682//chromatin binding	GO:0016604//nuclear body;GO:0005634//nucleus;GO:0000793//condensed chromosome;GO:0005721//pericentric heterochromatin;GO:0043596//nuclear replication fork
LDSSTCLHAVGDK	T5	0.81	0.0686022285020444	0.009181	glutamine--fructose-6-phosphate aminotransferase [isomerizing] 2 [Mus musculus]	100	0	Q9Z2Z9	GFPT2	MOUSE	Glutamine--fructose-6-phosphate aminotransferase [isomerizing] 2 OS=Mus musculus GN=Gfpt2 PE=1 SV=3	ECU07g1280	729	0	KOG1268	Glucosamine 6-phosphate synthetases, contain amidotransferase and phosphosugar isomerase domains	M	Cell wall/membrane/envelope biogenesis	K00820|1|0.0|1412|mmu:14584|glucosamine---fructose-6-phosphate aminotransferase (isomerizing) [EC:2.6.1.16]	-	-	-
RLDSSTCLHAVGDK	S4	0.69	0.146727947328381	0.01308	glutamine--fructose-6-phosphate aminotransferase [isomerizing] 2 [Mus musculus]	100	0	Q9Z2Z9	GFPT2	MOUSE	Glutamine--fructose-6-phosphate aminotransferase [isomerizing] 2 OS=Mus musculus GN=Gfpt2 PE=1 SV=3	ECU07g1280	729	0	KOG1268	Glucosamine 6-phosphate synthetases, contain amidotransferase and phosphosugar isomerase domains	M	Cell wall/membrane/envelope biogenesis	K00820|1|0.0|1412|mmu:14584|glucosamine---fructose-6-phosphate aminotransferase (isomerizing) [EC:2.6.1.16]	-	-	-
