# Supplementary material for: PP2Acα regulates cerebellar development via phosphorylation-dependent neuronal programs
Source: iScience. 2025 Dec 5;29(1):114352. doi: 10.1016/j.isci.2025.114352 (PMC12774704; doi:10.1016/j.isci.2025.114352)
Supplement: Table S3. List of 29 candidate substrate proteins of PP2Acα in the primary granule neurons [file mmc4.xlsx]

## Sheet: the potential substrate protein
Table S3: List of 29 candidate substrate proteins of PP2Acα in the primary granule neurons, related to Figure 5.
MYO9B
ZEB1
DIDO1
CCDC6
EPS15
MAP1A
BIN1
SRRM1
PALM
SSBP3
ZC3H4
NCOA2
UBAP2
SRRM2
MAP4
MATR3
LARP1
MEPCE
DKC1
GIT1
NAV1
MAP1B
LMNA
HMGA1
FGD6
NF1
AGFG1
STX7
PLEC
