# Supplementary material for: PP2Acα regulates cerebellar development via phosphorylation-dependent neuronal programs
Source: iScience. 2025 Dec 5;29(1):114352. doi: 10.1016/j.isci.2025.114352 (PMC12774704; doi:10.1016/j.isci.2025.114352)
Supplement: Table S4. List of proteins with increased or decreased phosphorylation levels in cerebellar tissues from Atoh1-cKO mice [file mmc5.xlsx]

## Sheet: increase-phos
Table S4: List of proteins with increased or decreased phosphorylation levels in cerebellar tissues from Atoh1-cKO mice, related to Figure 6.
Protein accession	Position	Amino acid	KO/WT Ratio	KO/WT CV	Regulated Type	Protein description	Gene name	Localization probability	PEP	Score	Charge	Modified sequence	Mass error [ppm]	KO1	KO2	WT1	WT2	Subcellular localization	KEGG KO No.	KEGG Gene	KEGG pathway	Biological Process	Cellular Component	Molecular Function	Pfam ID	Domain description	KOG category	KOG NO.	KOG description
A2A6A1	912	S	1.27	0.0406287	Up	G patch domain-containing protein 8 OS=Mus musculus OX=10090 GN=Gpatch8 PE=1 SV=1	Gpatch8	0.830914	4.69538e-05	74.277	3	HS(0.171)KRS(0.831)HDS(0.998)DDS(0.995)DY(0.002)T(0.002)S(0.001)SK	-0.10281	0.992	1.278	0.759	1.036	nucleus									A	KOG2184	Tuftelin-interacting protein TIP39, contains G-patch domain
A2A6A1	915	S	1.27	0.0406287	Up	G patch domain-containing protein 8 OS=Mus musculus OX=10090 GN=Gpatch8 PE=1 SV=1	Gpatch8	0.998045	4.69538e-05	74.277	3	HS(0.171)KRS(0.831)HDS(0.998)DDS(0.995)DY(0.002)T(0.002)S(0.001)SK	-0.10281	0.992	1.278	0.759	1.036	nucleus									A	KOG2184	Tuftelin-interacting protein TIP39, contains G-patch domain
A2A6A1	918	S	1.27	0.0406287	Up	G patch domain-containing protein 8 OS=Mus musculus OX=10090 GN=Gpatch8 PE=1 SV=1	Gpatch8	0.994769	4.69538e-05	74.277	3	HS(0.171)KRS(0.831)HDS(0.998)DDS(0.995)DY(0.002)T(0.002)S(0.001)SK	-0.10281	0.992	1.278	0.759	1.036	nucleus									A	KOG2184	Tuftelin-interacting protein TIP39, contains G-patch domain
E9Q8I9	2656	S	1.277	0.0857938	Up	Protein furry homolog OS=Mus musculus OX=10090 GN=Fry PE=1 SV=1	Fry	0.99051	1.43989e-05	85.61	3	GLDQYT(0.009)LAS(0.991)FGEGDR	-0.71226	1.288	0.993	1.073	0.733	plasma membrane				GO:0000902 cell morphogenesis; GO:0006996 organelle organization; GO:0007010 cytoskeleton organization; GO:0007015 actin filament organization; GO:0007275 multicellular organism development; GO:0007399 nervous system development; GO:0009653 anatomical structure morphogenesis; GO:0009892 negative regulation of metabolic process; GO:0009987 cellular process; GO:0010605 negative regulation of macrom…	GO:0005622 intracellular; GO:0005623 cell; GO:0005737 cytoplasm; GO:0005938 cell cortex; GO:0030427 site of polarized growth; GO:0071944 cell periphery; GO:0099568 cytoplasmic region;	GO:0004857 enzyme inhibitor activity; GO:0030234 enzyme regulator activity; GO:0098772 molecular function regulator;			S	KOG1825	Fry-like conserved proteins
G5E829	17	S	1.249	0.0215133	Up	Plasma membrane calcium-transporting ATPase 1 OS=Mus musculus OX=10090 GN=Atp2b1 PE=1 SV=1	Atp2b1	1	9.67846e-113	230.25	4	NS(1)LKEANHDGDFGITLTELR	0.56258	0.969	1.242	0.764	1.01	plasma membrane	K05850	ATP2B; P-type Ca2+ transporter type 2B [EC:7.2.2.10]	mmu04961 Endocrine and other factor-regulated calcium reabsorption; mmu04024 cAMP signaling pathway; mmu04972 Pancreatic secretion; mmu04020 Calcium signaling pathway; mmu04261 Adrenergic signaling in cardiomyocytes; mmu04022 cGMP-PKG signaling pathway; mmu04970 Salivary secretion; mmu04925 Aldosterone synthesis and secretion; mmu04978 Mineral absorption	GO:0001654 eye development; GO:0003407 neural retina development; GO:0006810 transport; GO:0006811 ion transport; GO:0006812 cation transport; GO:0006816 calcium ion transport; GO:0006873 cellular ion homeostasis; GO:0006874 cellular calcium ion homeostasis; GO:0006875 cellular metal ion homeostasis; GO:0006950 response to stress; GO:0007154 cell communication; GO:0007275 multicellular organism d…	GO:0005622 intracellular; GO:0005623 cell; GO:0005634 nucleus; GO:0005886 plasma membrane; GO:0005887 integral component of plasma membrane; GO:0009898 cytoplasmic side of plasma membrane; GO:0016020 membrane; GO:0016021 integral component of membrane; GO:0016323 basolateral plasma membrane; GO:0016324 apical plasma membrane; GO:0030425 dendrite; GO:0031224 intrinsic component of membrane; GO:003…	GO:0003824 catalytic activity; GO:0005215 transporter activity; GO:0005388 calcium transmembrane transporter activity, phosphorylative mechanism; GO:0005488 binding; GO:0005515 protein binding; GO:0008324 cation transmembrane transporter activity; GO:0015075 ion transmembrane transporter activity; GO:0015085 calcium ion transmembrane transporter activity; GO:0015318 inorganic molecular entity tra…	PF00690; PF00702	Cation transporter/ATPase, N-terminus; haloacid dehalogenase-like hydrolase	P	KOG0204	Calcium transporting ATPase
G5E829	1219	S	1.217	0.072047	Up	Plasma membrane calcium-transporting ATPase 1 OS=Mus musculus OX=10090 GN=Atp2b1 PE=1 SV=1	Atp2b1	0.923462	2.49114e-19	131.33	2	SATS(0.001)S(0.001)S(0.005)PGS(0.965)PLHS(0.028)LET(0.077)S(0.923)L	-1.4055	1.172	1.023	1.015	0.8	plasma membrane	K05850	ATP2B; P-type Ca2+ transporter type 2B [EC:7.2.2.10]	mmu04961 Endocrine and other factor-regulated calcium reabsorption; mmu04024 cAMP signaling pathway; mmu04972 Pancreatic secretion; mmu04020 Calcium signaling pathway; mmu04261 Adrenergic signaling in cardiomyocytes; mmu04022 cGMP-PKG signaling pathway; mmu04970 Salivary secretion; mmu04925 Aldosterone synthesis and secretion; mmu04978 Mineral absorption	GO:0001654 eye development; GO:0003407 neural retina development; GO:0006810 transport; GO:0006811 ion transport; GO:0006812 cation transport; GO:0006816 calcium ion transport; GO:0006873 cellular ion homeostasis; GO:0006874 cellular calcium ion homeostasis; GO:0006875 cellular metal ion homeostasis; GO:0006950 response to stress; GO:0007154 cell communication; GO:0007275 multicellular organism d…	GO:0005622 intracellular; GO:0005623 cell; GO:0005634 nucleus; GO:0005886 plasma membrane; GO:0005887 integral component of plasma membrane; GO:0009898 cytoplasmic side of plasma membrane; GO:0016020 membrane; GO:0016021 integral component of membrane; GO:0016323 basolateral plasma membrane; GO:0016324 apical plasma membrane; GO:0030425 dendrite; GO:0031224 intrinsic component of membrane; GO:003…	GO:0003824 catalytic activity; GO:0005215 transporter activity; GO:0005388 calcium transmembrane transporter activity, phosphorylative mechanism; GO:0005488 binding; GO:0005515 protein binding; GO:0008324 cation transmembrane transporter activity; GO:0015075 ion transmembrane transporter activity; GO:0015085 calcium ion transmembrane transporter activity; GO:0015318 inorganic molecular entity tra…	PF00690; PF00702	Cation transporter/ATPase, N-terminus; haloacid dehalogenase-like hydrolase	P	KOG0204	Calcium transporting ATPase
O08638	1954	S	1.208	0.0849114	Up	Myosin-11 OS=Mus musculus OX=10090 GN=Myh11 PE=1 SV=1	Myh11	0.984359	3.99437e-05	80.314	2	VIENT(0.016)DGS(0.984)EEEMDAR	-2.3756	1.012	1.18	0.892	0.922	nucleus	K10352	MYH9s; myosin heavy chain 9/10/11/14	mmu04270 Vascular smooth muscle contraction; mmu04810 Regulation of actin cytoskeleton; mmu04530 Tight junction	GO:0003008 system process; GO:0003012 muscle system process; GO:0006936 muscle contraction; GO:0006939 smooth muscle contraction; GO:0006996 organelle organization; GO:0007010 cytoskeleton organization; GO:0007275 multicellular organism development; GO:0007507 heart development; GO:0009653 anatomical structure morphogenesis; GO:0009888 tissue development; GO:0009987 cellular process; GO:0010927 c…	GO:0001725 stress fiber; GO:0005622 intracellular; GO:0005623 cell; GO:0005737 cytoplasm; GO:0005829 cytosol; GO:0005856 cytoskeleton; GO:0005859 muscle myosin complex; GO:0005903 brush border; GO:0015629 actin cytoskeleton; GO:0016459 myosin complex; GO:0016460 myosin II complex; GO:0030016 myofibril; GO:0030485 smooth muscle contractile fiber; GO:0032432 actin filament bundle; GO:0032991 protei…	GO:0000146 microfilament motor activity; GO:0003774 motor activity; GO:0003824 catalytic activity; GO:0005198 structural molecule activity; GO:0005488 binding; GO:0005515 protein binding; GO:0008092 cytoskeletal protein binding; GO:0008307 structural constituent of muscle; GO:0016462 pyrophosphatase activity; GO:0016787 hydrolase activity; GO:0016817 hydrolase activity, acting on acid anhydrides;…	PF02736; PF00063	Myosin N-terminal SH3-like domain; Myosin head (motor domain)	Z	KOG0161	Myosin class II heavy chain
P10711	97	S	1.362	0.045151	Up	Transcription elongation factor A protein 1 OS=Mus musculus OX=10090 GN=Tcea1 PE=1 SV=2	Tcea1	0.766883	0.00629601	44.341	3	KKEPAIS(0.236)S(0.767)QNS(0.997)PEAR	-0.42745	1.033	1.341	0.783	0.954	nucleus	K03145			GO:0009893 positive regulation of metabolic process; GO:0010604 positive regulation of macromolecule metabolic process; GO:0019219 regulation of nucleobase-containing compound metabolic process; GO:0019222 regulation of metabolic process; GO:0031323 regulation of cellular metabolic process; GO:0031325 positive regulation of cellular metabolic process; GO:0032069 regulation of nuclease activity; G…			PF08711; PF07500; PF01096	TFIIS helical bundle-like domain; Transcription factor S-II (TFIIS), central domain; Transcription factor S-II (TFIIS)	K	KOG1105	Transcription elongation factor TFIIS/Cofactor of enhancer-binding protein Sp1
P14873	2068	S	1.728	0.0863173	Up	Microtubule-associated protein 1B OS=Mus musculus OX=10090 GN=Map1b PE=1 SV=2	Map1b	0.850027	0.0191108	48.216	3	CYT(0.001)T(0.015)EKKS(0.85)PS(0.134)EAR	-0.57711	0.95	1.563	0.518	0.963	nucleus	K10429			GO:0000226 microtubule cytoskeleton organization; GO:0000902 cell morphogenesis; GO:0000904 cell morphogenesis involved in differentiation; GO:0001558 regulation of cell growth; GO:0001578 microtubule bundle formation; GO:0001764 neuron migration; GO:0006810 transport; GO:0006928 movement of cell or subcellular component; GO:0006950 response to stress; GO:0006996 organelle organization; GO:000701…	GO:0001750 photoreceptor outer segment; GO:0005622 intracellular; GO:0005623 cell; GO:0005737 cytoplasm; GO:0005829 cytosol; GO:0005856 cytoskeleton; GO:0005874 microtubule; GO:0005875 microtubule associated complex; GO:0005886 plasma membrane; GO:0005929 cilium; GO:0014069 postsynaptic density; GO:0015630 microtubule cytoskeleton; GO:0016020 membrane; GO:0030424 axon; GO:0030425 dendrite; GO:003…	GO:0003779 actin binding; GO:0005198 structural molecule activity; GO:0005488 binding; GO:0005515 protein binding; GO:0005519 cytoskeletal regulatory protein binding; GO:0005543 phospholipid binding; GO:0008017 microtubule binding; GO:0008092 cytoskeletal protein binding; GO:0008289 lipid binding; GO:0015631 tubulin binding; GO:0043167 ion binding; GO:0043168 anion binding; GO:0044877 protein-con…			Z	KOG3592	Microtubule-associated proteins
P14873	614	S	1.244	0.0278635	Up	Microtubule-associated protein 1B OS=Mus musculus OX=10090 GN=Map1b PE=1 SV=2	Map1b	1	1.15467e-65	203.72	3	EEQS(1)PVKAEVAEK	0.19657	0.988	1.226	0.779	1.006	nucleus	K10429			GO:0000226 microtubule cytoskeleton organization; GO:0000902 cell morphogenesis; GO:0000904 cell morphogenesis involved in differentiation; GO:0001558 regulation of cell growth; GO:0001578 microtubule bundle formation; GO:0001764 neuron migration; GO:0006810 transport; GO:0006928 movement of cell or subcellular component; GO:0006950 response to stress; GO:0006996 organelle organization; GO:000701…	GO:0001750 photoreceptor outer segment; GO:0005622 intracellular; GO:0005623 cell; GO:0005737 cytoplasm; GO:0005829 cytosol; GO:0005856 cytoskeleton; GO:0005874 microtubule; GO:0005875 microtubule associated complex; GO:0005886 plasma membrane; GO:0005929 cilium; GO:0014069 postsynaptic density; GO:0015630 microtubule cytoskeleton; GO:0016020 membrane; GO:0030424 axon; GO:0030425 dendrite; GO:003…	GO:0003779 actin binding; GO:0005198 structural molecule activity; GO:0005488 binding; GO:0005515 protein binding; GO:0005519 cytoskeletal regulatory protein binding; GO:0005543 phospholipid binding; GO:0008017 microtubule binding; GO:0008092 cytoskeletal protein binding; GO:0008289 lipid binding; GO:0015631 tubulin binding; GO:0043167 ion binding; GO:0043168 anion binding; GO:0044877 protein-con…			Z	KOG3592	Microtubule-associated proteins
P21447	663	S	1.258	0.0708231	Up	ATP-dependent translocase ABCB1 OS=Mus musculus OX=10090 GN=Abcb1a PE=1 SV=3	Abcb1a	0.987619	9.00438e-05	86.987	4	S(0.988)T(0.379)RKS(0.634)ICGPHDQDR	-0.61516	1.119	1.139	0.847	0.953	plasma membrane	K05658	ABCB1; ATP-binding cassette, subfamily B (MDR/TAP), member 1 [EC:7.6.2.2]	mmu04976 Bile secretion; mmu05206 MicroRNAs in cancer; mmu05226 Gastric cancer; mmu02010 ABC transporters	GO:0000086 G2/M transition of mitotic cell cycle; GO:0000278 mitotic cell cycle; GO:0003008 system process; GO:0006810 transport; GO:0006811 ion transport; GO:0006812 cation transport; GO:0006820 anion transport; GO:0006855 drug transmembrane transport; GO:0006869 lipid transport; GO:0007049 cell cycle; GO:0007586 digestion; GO:0008283 cell population proliferation; GO:0008643 carbohydrate transp…	GO:0005623 cell; GO:0005886 plasma membrane; GO:0005903 brush border; GO:0005911 cell-cell junction; GO:0009986 cell surface; GO:0016020 membrane; GO:0016021 integral component of membrane; GO:0016324 apical plasma membrane; GO:0030054 cell junction; GO:0031224 intrinsic component of membrane; GO:0031253 cell projection membrane; GO:0031526 brush border membrane; GO:0042995 cell projection; GO:00…	GO:0000166 nucleotide binding; GO:0003824 catalytic activity; GO:0005215 transporter activity; GO:0005319 lipid transporter activity; GO:0005488 binding; GO:0005524 ATP binding; GO:0005548 phospholipid transporter activity; GO:0008144 drug binding; GO:0008525 phosphatidylcholine transporter activity; GO:0008559 ATPase-coupled xenobiotic transmembrane transporter activity; GO:0015399 primary activ…	PF00005	ABC transporter	Q	KOG0055	Multidrug/pheromone exporter, ABC superfamily
P31650	21	S	1.441	0.0088327	Up	Sodium- and chloride-dependent GABA transporter 3 OS=Mus musculus OX=10090 GN=Slc6a11 PE=1 SV=2	Slc6a11	0.994846	6.19638e-22	121.7	3	AAEEARGS(0.995)ET(0.005)LGGGGGGAAGTR	-0.14621	0.905	1.393	0.624	0.973	plasma membrane	K05044	SLC6A11; solute carrier family 6 (neurotransmitter transporter, GABA) member 11	mmu04727 GABAergic synapse; mmu04721 Synaptic vesicle cycle	GO:0003333 amino acid transmembrane transport; GO:0006810 transport; GO:0006811 ion transport; GO:0006812 cation transport; GO:0006814 sodium ion transport; GO:0006820 anion transport; GO:0006836 neurotransmitter transport; GO:0006865 amino acid transport; GO:0007275 multicellular organism development; GO:0007399 nervous system development; GO:0007417 central nervous system development; GO:000742…	GO:0005622 intracellular; GO:0005623 cell; GO:0005737 cytoplasm; GO:0005886 plasma membrane; GO:0005887 integral component of plasma membrane; GO:0016020 membrane; GO:0016021 integral component of membrane; GO:0031224 intrinsic component of membrane; GO:0031226 intrinsic component of plasma membrane; GO:0042995 cell projection; GO:0071944 cell periphery;	GO:0005215 transporter activity; GO:0005283 amino acid:sodium symporter activity; GO:0005326 neurotransmitter transmembrane transporter activity; GO:0005328 neurotransmitter:sodium symporter activity; GO:0005332 gamma-aminobutyric acid:sodium symporter activity; GO:0005342 organic acid transmembrane transporter activity; GO:0005343 organic acid:sodium symporter activity; GO:0005416 amino acid:cat…			P	KOG3660	Sodium-neurotransmitter symporter
P62996	99	S	1.358	0.0843529	Up	Transformer-2 protein homolog beta OS=Mus musculus OX=10090 GN=Tra2b PE=1 SV=1	Tra2b	0.999494	3.29738e-19	150.15	4	RRHS(1)HS(1)HS(0.999)PMSTR	-0.27585	1.232	1.065	0.965	0.74	nucleus	K12897	TRA2; transformer-2 protein	mmu03040 Spliceosome; mmu04936 Alcoholic liver disease	GO:0000302 response to reactive oxygen species; GO:0000375 RNA splicing, via transesterification reactions; GO:0000377 RNA splicing, via transesterification reactions with bulged adenosine as nucleophile; GO:0000381 regulation of alternative mRNA splicing, via spliceosome; GO:0000398 mRNA splicing, via spliceosome; GO:0001678 cellular glucose homeostasis; GO:0003002 regionalization; GO:0006139 nu…	GO:0005622 intracellular; GO:0005623 cell; GO:0005634 nucleus; GO:0005654 nucleoplasm; GO:0005681 spliceosomal complex; GO:0005737 cytoplasm; GO:0031974 membrane-enclosed lumen; GO:0031981 nuclear lumen; GO:0032991 protein-containing complex; GO:0043226 organelle; GO:0043227 membrane-bounded organelle; GO:0043229 intracellular organelle; GO:0043231 intracellular membrane-bounded organelle; GO:004…	GO:0003676 nucleic acid binding; GO:0003723 RNA binding; GO:0003727 single-stranded RNA binding; GO:0003729 mRNA binding; GO:0005488 binding; GO:0005515 protein binding; GO:0019904 protein domain specific binding; GO:0036002 pre-mRNA binding; GO:0042802 identical protein binding; GO:0070717 poly-purine tract binding; GO:0097159 organic cyclic compound binding; GO:1901363 heterocyclic compound bin…	PF00076	RNA recognition motif. (a.k.a. RRM, RBD, or RNP domain)	A	KOG0118	FOG: RRM domain
P70698	562	S	1.824	0.0996034	Up	CTP synthase 1 OS=Mus musculus OX=10090 GN=Ctps1 PE=1 SV=2	Ctps1	1	0.0217002	44.349	3	GCRLS(1)PR	-0.38317	1.209	1.452	0.619	0.856	cytoplasm	K01937	pyrG; CTP synthase [EC:6.3.4.2]	mmu00240 Pyrimidine metabolism; mmu01100 Metabolic pathways; mmu01240 Biosynthesis of cofactors	GO:0001775 cell activation; GO:0002376 immune system process; GO:0006139 nucleobase-containing compound metabolic process; GO:0006213 pyrimidine nucleoside metabolic process; GO:0006220 pyrimidine nucleotide metabolic process; GO:0006221 pyrimidine nucleotide biosynthetic process; GO:0006241 CTP biosynthetic process; GO:0006725 cellular aromatic compound metabolic process; GO:0006753 nucleoside p…	GO:0005622 intracellular; GO:0005623 cell; GO:0005737 cytoplasm; GO:0005829 cytosol;	GO:0003824 catalytic activity; GO:0003883 CTP synthase activity; GO:0005488 binding; GO:0005515 protein binding; GO:0016874 ligase activity; GO:0016879 ligase activity, forming carbon-nitrogen bonds; GO:0042802 identical protein binding;	PF06418; PF00117	CTP synthase N-terminus; Glutamine amidotransferase class-I	F	KOG2387	CTP synthase (UTP-ammonia lyase)
P83741	2265	S	1.948	0.0925865	Up	Serine/threonine-protein kinase WNK1 OS=Mus musculus OX=10090 GN=Wnk1 PE=1 SV=2	Wnk1	0.999577	0.00103865	53.033	4	RGS(1)KGHMNYEGPGMAR	-0.51369	1.073	1.569	0.517	0.862	nucleus	K08867			GO:0001932 regulation of protein phosphorylation; GO:0001933 negative regulation of protein phosphorylation; GO:0001934 positive regulation of protein phosphorylation; GO:0002028 regulation of sodium ion transport; GO:0003008 system process; GO:0003013 circulatory system process; GO:0003073 regulation of systemic arterial blood pressure; GO:0003084 positive regulation of systemic arterial blood p…	GO:0005622 intracellular; GO:0005623 cell; GO:0005737 cytoplasm; GO:0005829 cytosol; GO:0016020 membrane;	GO:0000166 nucleotide binding; GO:0000287 magnesium ion binding; GO:0003824 catalytic activity; GO:0004672 protein kinase activity; GO:0004674 protein serine/threonine kinase activity; GO:0004857 enzyme inhibitor activity; GO:0004860 protein kinase inhibitor activity; GO:0005488 binding; GO:0005515 protein binding; GO:0005524 ATP binding; GO:0008047 enzyme activator activity; GO:0008144 drug bind…	PF00069; PF12202	Protein kinase domain; Oxidative-stress-responsive kinase 1 C terminal	T	KOG0584	Serine/threonine protein kinase
Q02819	85	S	1.314	0.0736962	Up	Nucleobindin-1 OS=Mus musculus OX=10090 GN=Nucb1 PE=1 SV=2	Nucb1	0.999505	5.89704e-23	144.5	3	SGKLS(1)QELDFVSHNVR	0.17844	1.149	1.115	0.922	0.806	extracellular	K20371			GO:0006464 cellular protein modification process; GO:0006807 nitrogen compound metabolic process; GO:0008152 metabolic process; GO:0009636 response to toxic substance; GO:0009987 cellular process; GO:0019538 protein metabolic process; GO:0032386 regulation of intracellular transport; GO:0032879 regulation of localization; GO:0032880 regulation of protein localization; GO:0033157 regulation of int…	GO:0000139 Golgi membrane; GO:0005576 extracellular region; GO:0005615 extracellular space; GO:0005622 intracellular; GO:0005623 cell; GO:0005634 nucleus; GO:0005737 cytoplasm; GO:0005768 endosome; GO:0005769 early endosome; GO:0005783 endoplasmic reticulum; GO:0005788 endoplasmic reticulum lumen; GO:0005791 rough endoplasmic reticulum; GO:0005793 endoplasmic reticulum-Golgi intermediate compartm…	GO:0001965 G-protein alpha-subunit binding; GO:0005488 binding; GO:0005509 calcium ion binding; GO:0005515 protein binding; GO:0043167 ion binding; GO:0043169 cation binding; GO:0046872 metal ion binding;	PF13499	EF-hand domain pair	S	KOG3866	DNA-binding protein of the nucleobindin family
Q0QWG9	224	S	1.432	0.0632051	Up	Delphilin OS=Mus musculus OX=10090 GN=Grid2ip PE=1 SV=1	Grid2ip	0.978204	0.0459734	44.193	2	S(0.022)RS(0.978)EERPER	-0.26872	1.426	0.948	0.953	0.693	nucleus				GO:0006996 organelle organization; GO:0007010 cytoskeleton organization; GO:0007154 cell communication; GO:0007165 signal transduction; GO:0007166 cell surface receptor signaling pathway; GO:0007186 G protein-coupled receptor signaling pathway; GO:0007215 glutamate receptor signaling pathway; GO:0007216 G protein-coupled glutamate receptor signaling pathway; GO:0009987 cellular process; GO:001064…	GO:0005623 cell; GO:0005886 plasma membrane; GO:0016020 membrane; GO:0030425 dendrite; GO:0036477 somatodendritic compartment; GO:0042995 cell projection; GO:0043005 neuron projection; GO:0043197 dendritic spine; GO:0044309 neuron spine; GO:0045202 synapse; GO:0045211 postsynaptic membrane; GO:0071944 cell periphery; GO:0097060 synaptic membrane; GO:0097447 dendritic tree; GO:0098590 plasma membr…		PF00595	PDZ domain (Also known as DHR or GLGF)	T	KOG3589	G protein signaling regulators
Q52KI8	260	S	1.656	0.0491195	Up	Serine/arginine repetitive matrix protein 1 OS=Mus musculus OX=10090 GN=Srrm1 PE=1 SV=2	Srrm1	1	1.70935e-10	108.96	5	APKPEPVPEPKEPS(1)PEK	0.3074	0.915	1.526	0.534	0.955	nucleus	K13171	SRRM1; serine/arginine repetitive matrix protein 1	mmu03013 Nucleocytoplasmic transport; mmu03015 mRNA surveillance pathway	GO:0000375 RNA splicing, via transesterification reactions; GO:0000377 RNA splicing, via transesterification reactions with bulged adenosine as nucleophile; GO:0000398 mRNA splicing, via spliceosome; GO:0006139 nucleobase-containing compound metabolic process; GO:0006396 RNA processing; GO:0006397 mRNA processing; GO:0006403 RNA localization; GO:0006405 RNA export from nucleus; GO:0006406 mRNA ex…	GO:0005622 intracellular; GO:0005623 cell; GO:0005634 nucleus; GO:0005654 nucleoplasm; GO:0005681 spliceosomal complex; GO:0005737 cytoplasm; GO:0005829 cytosol; GO:0016363 nuclear matrix; GO:0016604 nuclear body; GO:0016607 nuclear speck; GO:0031974 membrane-enclosed lumen; GO:0031981 nuclear lumen; GO:0032991 protein-containing complex; GO:0034399 nuclear periphery; GO:0043226 organelle; GO:004…				A	KOG2146	Splicing coactivator SRm160/300, subunit SRm160 (contains PWI domain)
Q60749	322	S	1.387	0.00101962	Up	KH domain-containing, RNA-binding, signal transduction-associated protein 1 OS=Mus musculus OX=10090 GN=Khdrbs1 PE=1 SV=2	Khdrbs1	0.974437	0.00409034	52.576	3	GT(0.003)PVRGS(0.974)IT(0.023)R	0.16077	1.053	1.237	0.76	0.891	cytoplasm	K13198			GO:0000003 reproduction; GO:0000086 G2/M transition of mitotic cell cycle; GO:0000278 mitotic cell cycle; GO:0006139 nucleobase-containing compound metabolic process; GO:0006355 regulation of transcription, DNA-templated; GO:0006396 RNA processing; GO:0006397 mRNA processing; GO:0006417 regulation of translation; GO:0006446 regulation of translational initiation; GO:0006725 cellular aromatic comp…	GO:0005622 intracellular; GO:0005623 cell; GO:0005634 nucleus; GO:0005654 nucleoplasm; GO:0005737 cytoplasm; GO:0005829 cytosol; GO:0005886 plasma membrane; GO:0016020 membrane; GO:0031974 membrane-enclosed lumen; GO:0031981 nuclear lumen; GO:0032991 protein-containing complex; GO:0043226 organelle; GO:0043227 membrane-bounded organelle; GO:0043229 intracellular organelle; GO:0043231 intracellula…	GO:0003676 nucleic acid binding; GO:0003677 DNA binding; GO:0003723 RNA binding; GO:0003727 single-stranded RNA binding; GO:0005488 binding; GO:0005515 protein binding; GO:0008143 poly(A) binding; GO:0008187 poly-pyrimidine tract binding; GO:0008266 poly(U) RNA binding; GO:0017124 SH3 domain binding; GO:0019904 protein domain specific binding; GO:0030674 protein-macromolecule adaptor activity; GO…	PF00013	KH domain	K	KOG1588	RNA-binding protein Sam68 and related KH domain proteins
Q61687	691	S	1.243	0.0716778	Up	Transcriptional regulator ATRX OS=Mus musculus OX=10090 GN=Atrx PE=1 SV=3	Atrx	0.999433	0.000207229	66.893	4	RNS(0.999)ADCAT(0.001)DNPKPHK	1.2289	1.185	1.029	1.004	0.788	nucleus	K10779			GO:0000003 reproduction; GO:0000122 negative regulation of transcription by RNA polymerase II; GO:0000212 meiotic spindle organization; GO:0000226 microtubule cytoskeleton organization; GO:0002064 epithelial cell development; GO:0003006 developmental process involved in reproduction; GO:0006139 nucleobase-containing compound metabolic process; GO:0006259 DNA metabolic process; GO:0006260 DNA repl…	GO:0000228 nuclear chromosome; GO:0000775 chromosome, centromeric region; GO:0000779 condensed chromosome, centromeric region; GO:0000780 condensed nuclear chromosome, centromeric region; GO:0000781 chromosome, telomeric region; GO:0000784 nuclear chromosome, telomeric region; GO:0000785 chromatin; GO:0000790 nuclear chromatin; GO:0000792 heterochromatin; GO:0000793 condensed chromosome; GO:00007…	GO:0003682 chromatin binding; GO:0003824 catalytic activity; GO:0005488 binding; GO:0005515 protein binding; GO:0008094 DNA-dependent ATPase activity; GO:0015616 DNA translocase activity; GO:0016462 pyrophosphatase activity; GO:0016787 hydrolase activity; GO:0016817 hydrolase activity, acting on acid anhydrides; GO:0016818 hydrolase activity, acting on acid anhydrides, in phosphorus-containing an…			K	KOG1015	Transcription regulator XNP/ATRX, DEAD-box superfamily
Q69ZR9	339	S	3.838	0.0090265	Up	Protein TASOR OS=Mus musculus OX=10090 GN=Tasor PE=1 SV=2	Tasor	0.981903	0.00771643	67.187	2	S(0.018)NS(0.982)FNADR	0.14301	2.7	2.476	0.708	0.641	nucleus	K21873				GO:0005622 intracellular; GO:0005623 cell; GO:0005634 nucleus; GO:0005654 nucleoplasm; GO:0031974 membrane-enclosed lumen; GO:0031981 nuclear lumen; GO:0043226 organelle; GO:0043227 membrane-bounded organelle; GO:0043229 intracellular organelle; GO:0043231 intracellular membrane-bounded organelle; GO:0043233 organelle lumen; GO:0070013 intracellular organelle lumen;
Q69ZW3	1038	S	1.322	0.078092	Up	EH domain-binding protein 1 OS=Mus musculus OX=10090 GN=Ehbp1 PE=1 SV=3	Ehbp1	0.999997	0.000879343	68.463	3	QRS(1)IQEDTK	-0.7406	1.151	1.123	0.825	0.899	nucleus					GO:0005622 intracellular; GO:0005623 cell; GO:0005737 cytoplasm; GO:0005829 cytosol; GO:0005886 plasma membrane; GO:0016020 membrane; GO:0071944 cell periphery;		PF00307; PF12130	Calponin homology (CH) domain; Protein of unknown function (DUF3585)	Z	KOG0035	Ca2+-binding actin-bundling protein (actinin), alpha chain (EF-Hand protein superfamily)
Q6NVF9	513	S	1.494	0.0141989	Up	Cleavage and polyadenylation specificity factor subunit 6 OS=Mus musculus OX=10090 GN=Cpsf6 PE=1 SV=1	Cpsf6	1	1.1498e-06	115.24	4	S(1)RDRHDDYYR	0.013606	1.055	1.296	0.699	0.876	nucleus	K14398	CPSF6_7; cleavage and polyadenylation specificity factor subunit 6/7	mmu03015 mRNA surveillance pathway	GO:0006139 nucleobase-containing compound metabolic process; GO:0006378 mRNA polyadenylation; GO:0006379 mRNA cleavage; GO:0006396 RNA processing; GO:0006397 mRNA processing; GO:0006725 cellular aromatic compound metabolic process; GO:0006807 nitrogen compound metabolic process; GO:0008152 metabolic process; GO:0009987 cellular process; GO:0010467 gene expression; GO:0010468 regulation of gene ex…	GO:0000228 nuclear chromosome; GO:0000785 chromatin; GO:0000790 nuclear chromatin; GO:0005622 intracellular; GO:0005623 cell; GO:0005634 nucleus; GO:0005654 nucleoplasm; GO:0005694 chromosome; GO:0005726 perichromatin fibrils; GO:0005737 cytoplasm; GO:0005847 mRNA cleavage and polyadenylation specificity factor complex; GO:0005849 mRNA cleavage factor complex; GO:0016604 nuclear body; GO:0016607 …	GO:0003676 nucleic acid binding; GO:0003723 RNA binding; GO:0003729 mRNA binding; GO:0005488 binding; GO:0043021 ribonucleoprotein complex binding; GO:0043023 ribosomal large subunit binding; GO:0044877 protein-containing complex binding; GO:0097159 organic cyclic compound binding; GO:1901363 heterocyclic compound binding; GO:1990448 exon-exon junction complex binding;	PF00076	RNA recognition motif. (a.k.a. RRM, RBD, or RNP domain)	A	KOG4849	mRNA cleavage factor I subunit/CPSF subunit
Q6P542	225	S	1.212	0.0951369	Up	ATP-binding cassette sub-family F member 1 OS=Mus musculus OX=10090 GN=Abcf1 PE=1 SV=1	Abcf1	1	1.73389e-54	183.63	5	EAEQGS(1)GEEKEEKEGDLK	-0.16405	0.945	1.212	0.731	1.073	nucleus	K06184			GO:0006412 translation; GO:0006413 translational initiation; GO:0006417 regulation of translation; GO:0006518 peptide metabolic process; GO:0006807 nitrogen compound metabolic process; GO:0006810 transport; GO:0006950 response to stress; GO:0006952 defense response; GO:0006954 inflammatory response; GO:0008152 metabolic process; GO:0009058 biosynthetic process; GO:0009059 macromolecule biosynthet…	GO:0005622 intracellular; GO:0005623 cell; GO:0005634 nucleus; GO:0005635 nuclear envelope; GO:0005654 nucleoplasm; GO:0005737 cytoplasm; GO:0005829 cytosol; GO:0005840 ribosome; GO:0005844 polysome; GO:0012505 endomembrane system; GO:0031967 organelle envelope; GO:0031974 membrane-enclosed lumen; GO:0031975 envelope; GO:0031981 nuclear lumen; GO:0032991 protein-containing complex; GO:0042788 pol…	GO:0000166 nucleotide binding; GO:0003676 nucleic acid binding; GO:0003723 RNA binding; GO:0005488 binding; GO:0005524 ATP binding; GO:0008135 translation factor activity, RNA binding; GO:0008144 drug binding; GO:0008494 translation activator activity; GO:0017076 purine nucleotide binding; GO:0030554 adenyl nucleotide binding; GO:0032553 ribonucleotide binding; GO:0032555 purine ribonucleotide bi…	PF00005; PF12848	ABC transporter; ABC transporter	J	KOG0066	eIF2-interacting protein ABC50 (ABC superfamily)
Q6PAJ1	139	S	1.212	0.0997239	Up	Breakpoint cluster region protein OS=Mus musculus OX=10090 GN=Bcr PE=1 SV=3	Bcr	1	0.0178403	48.899	3	RPAAAAS(1)ADRDDR	-0.16784	1.293	0.96	0.996	0.852	cytoplasm	K08878	BCR1; breakpoint cluster region protein [EC:2.7.11.1]	mmu05220 Chronic myeloid leukemia; mmu05200 Pathways in cancer	GO:0002237 response to molecule of bacterial origin; GO:0002376 immune system process; GO:0002520 immune system development; GO:0002682 regulation of immune system process; GO:0002683 negative regulation of immune system process; GO:0002685 regulation of leukocyte migration; GO:0002686 negative regulation of leukocyte migration; GO:0002691 regulation of cellular extravasation; GO:0002692 negative…	GO:0005622 intracellular; GO:0005623 cell; GO:0005737 cytoplasm; GO:0005829 cytosol; GO:0005886 plasma membrane; GO:0014069 postsynaptic density; GO:0016020 membrane; GO:0032279 asymmetric synapse; GO:0032991 protein-containing complex; GO:0043226 organelle; GO:0045202 synapse; GO:0071944 cell periphery; GO:0098794 postsynapse; GO:0098984 neuron to neuron synapse; GO:0099572 postsynaptic speciali…	GO:0005096 GTPase activator activity; GO:0005488 binding; GO:0005515 protein binding; GO:0008047 enzyme activator activity; GO:0019899 enzyme binding; GO:0030234 enzyme regulator activity; GO:0030695 GTPase regulator activity; GO:0060589 nucleoside-triphosphatase regulator activity; GO:0098772 molecular function regulator;	PF09036; PF00621; PF00168; PF00620	Bcr-Abl oncoprotein oligomerisation domain; RhoGEF domain; C2 domain; RhoGAP domain	T	KOG4269	Rac GTPase-activating protein BCR/ABR
Q6ZPZ3	92	S	1.374	0.0607268	Up	Zinc finger CCCH domain-containing protein 4 OS=Mus musculus OX=10090 GN=Zc3h4 PE=1 SV=2	Zc3h4	0.999984	2.71655e-06	96.016	5	GEKHHS(1)DS(0.991)EEEKS(0.009)HR	0.21712	0.91	1.432	0.635	1.089	nucleus				GO:0006355 regulation of transcription, DNA-templated; GO:0006357 regulation of transcription by RNA polymerase II; GO:0009889 regulation of biosynthetic process; GO:0010468 regulation of gene expression; GO:0010556 regulation of macromolecule biosynthetic process; GO:0019219 regulation of nucleobase-containing compound metabolic process; GO:0019222 regulation of metabolic process; GO:0031323 reg…	GO:0005622 intracellular; GO:0005623 cell; GO:0005634 nucleus; GO:0005654 nucleoplasm; GO:0005737 cytoplasm; GO:0005829 cytosol; GO:0031974 membrane-enclosed lumen; GO:0031981 nuclear lumen; GO:0043226 organelle; GO:0043227 membrane-bounded organelle; GO:0043229 intracellular organelle; GO:0043231 intracellular membrane-bounded organelle; GO:0043233 organelle lumen; GO:0070013 intracellular organ…	GO:0000981 DNA-binding transcription factor activity, RNA polymerase II-specific; GO:0003700 DNA-binding transcription factor activity; GO:0140110 transcription regulator activity;			A	KOG1040	Polyadenylation factor I complex, subunit, Yth1 (CPSF subunit)
Q6ZPZ3	94	S	1.374	0.0607268	Up	Zinc finger CCCH domain-containing protein 4 OS=Mus musculus OX=10090 GN=Zc3h4 PE=1 SV=2	Zc3h4	0.997383	2.71655e-06	96.016	4	GEKHHS(1)DS(0.997)EEEKS(0.003)HR	0.22488	0.91	1.432	0.635	1.089	nucleus				GO:0006355 regulation of transcription, DNA-templated; GO:0006357 regulation of transcription by RNA polymerase II; GO:0009889 regulation of biosynthetic process; GO:0010468 regulation of gene expression; GO:0010556 regulation of macromolecule biosynthetic process; GO:0019219 regulation of nucleobase-containing compound metabolic process; GO:0019222 regulation of metabolic process; GO:0031323 reg…	GO:0005622 intracellular; GO:0005623 cell; GO:0005634 nucleus; GO:0005654 nucleoplasm; GO:0005737 cytoplasm; GO:0005829 cytosol; GO:0031974 membrane-enclosed lumen; GO:0031981 nuclear lumen; GO:0043226 organelle; GO:0043227 membrane-bounded organelle; GO:0043229 intracellular organelle; GO:0043231 intracellular membrane-bounded organelle; GO:0043233 organelle lumen; GO:0070013 intracellular organ…	GO:0000981 DNA-binding transcription factor activity, RNA polymerase II-specific; GO:0003700 DNA-binding transcription factor activity; GO:0140110 transcription regulator activity;			A	KOG1040	Polyadenylation factor I complex, subunit, Yth1 (CPSF subunit)
Q8BGD9	425	S	1.227	0.0115258	Up	Eukaryotic translation initiation factor 4B OS=Mus musculus OX=10090 GN=Eif4b PE=1 SV=1	Eif4b	0.977074	2.02645e-08	107.57	2	T(0.047)GS(0.952)ES(0.016)S(0.977)QT(0.007)GASATSGR	-0.82912	1.182	1.044	0.971	0.844	nucleus	K03258	EIF4B; translation initiation factor 4B	mmu05205 Proteoglycans in cancer; mmu04151 PI3K-Akt signaling pathway; mmu04150 mTOR signaling pathway	GO:0001731 formation of translation preinitiation complex; GO:0002181 cytoplasmic translation; GO:0002183 cytoplasmic translational initiation; GO:0006412 translation; GO:0006413 translational initiation; GO:0006417 regulation of translation; GO:0006446 regulation of translational initiation; GO:0006518 peptide metabolic process; GO:0006807 nitrogen compound metabolic process; GO:0008152 metaboli…	GO:0005622 intracellular; GO:0005623 cell; GO:0005737 cytoplasm; GO:0005829 cytosol; GO:0005844 polysome; GO:0016281 eukaryotic translation initiation factor 4F complex; GO:0030425 dendrite; GO:0032991 protein-containing complex; GO:0036477 somatodendritic compartment; GO:0042995 cell projection; GO:0043005 neuron projection; GO:0043025 neuronal cell body; GO:0044297 cell body; GO:0097447 dendrit…	GO:0003676 nucleic acid binding; GO:0003723 RNA binding; GO:0003725 double-stranded RNA binding; GO:0003727 single-stranded RNA binding; GO:0003743 translation initiation factor activity; GO:0003824 catalytic activity; GO:0004386 helicase activity; GO:0005488 binding; GO:0008135 translation factor activity, RNA binding; GO:0016462 pyrophosphatase activity; GO:0016787 hydrolase activity; GO:001681…	PF00076	RNA recognition motif. (a.k.a. RRM, RBD, or RNP domain)	A	KOG0118	FOG: RRM domain
Q8BH74	87	S	1.216	0.0377821	Up	Nuclear pore complex protein Nup107 OS=Mus musculus OX=10090 GN=Nup107 PE=1 SV=1	Nup107	1	3.60026e-72	216.75	3	HPDISYILGTEGRS(1)PR	0.37196	1.076	1.127	0.909	0.902	cytoplasm	K14301	NUP107; nuclear pore complex protein Nup107	mmu03013 Nucleocytoplasmic transport; mmu05014 Amyotrophic lateral sclerosis	GO:0000003 reproduction; GO:0000972 transcription-dependent tethering of RNA polymerase II gene DNA at nuclear periphery; GO:0000973 posttranscriptional tethering of RNA polymerase II gene DNA at nuclear periphery; GO:0003006 developmental process involved in reproduction; GO:0006355 regulation of transcription, DNA-templated; GO:0006403 RNA localization; GO:0006405 RNA export from nucleus; GO:00…	GO:0005622 intracellular; GO:0005623 cell; GO:0005634 nucleus; GO:0005635 nuclear envelope; GO:0005643 nuclear pore; GO:0005737 cytoplasm; GO:0005829 cytosol; GO:0012505 endomembrane system; GO:0016020 membrane; GO:0031080 nuclear pore outer ring; GO:0031090 organelle membrane; GO:0031965 nuclear membrane; GO:0031967 organelle envelope; GO:0031974 membrane-enclosed lumen; GO:0031975 envelope; GO:…	GO:0005198 structural molecule activity; GO:0017056 structural constituent of nuclear pore;			UY	KOG1964	Nuclear pore complex, rNup107 component (sc Nup84)
Q8BQ30	134	S	1.381	0.00716835	Up	Phostensin OS=Mus musculus OX=10090 GN=Ppp1r18 PE=1 SV=1	Ppp1r18	0.999875	0.00228811	61.096	4	SSPGNLRDQS(1)PKGR	0.83546	0.955	1.388	0.695	1	nucleus	K17559						PF13916; PF13914	PP1-regulatory protein, Phostensin N-terminal; Phostensin PP1-binding and SH3-binding region
Q8BTI8	1849	S	1.292	0.035588	Up	Serine/arginine repetitive matrix protein 2 OS=Mus musculus OX=10090 GN=Srrm2 PE=1 SV=3	Srrm2	0.86988	0.00466626	60.754	3	S(0.065)RT(0.065)S(0.87)PVSR	-0.28287	1.161	1.086	0.922	0.82	nucleus	K13172			GO:0000375 RNA splicing, via transesterification reactions; GO:0000377 RNA splicing, via transesterification reactions with bulged adenosine as nucleophile; GO:0000398 mRNA splicing, via spliceosome; GO:0006139 nucleobase-containing compound metabolic process; GO:0006396 RNA processing; GO:0006397 mRNA processing; GO:0006725 cellular aromatic compound metabolic process; GO:0006807 nitrogen compou…	GO:0005622 intracellular; GO:0005623 cell; GO:0005634 nucleus; GO:0005654 nucleoplasm; GO:0005681 spliceosomal complex; GO:0005684 U2-type spliceosomal complex; GO:0015030 Cajal body; GO:0016604 nuclear body; GO:0016607 nuclear speck; GO:0031974 membrane-enclosed lumen; GO:0031981 nuclear lumen; GO:0032991 protein-containing complex; GO:0043226 organelle; GO:0043227 membrane-bounded organelle; GO…	GO:0005488 binding; GO:0005515 protein binding; GO:0019904 protein domain specific binding; GO:0047485 protein N-terminus binding; GO:0070742 C2H2 zinc finger domain binding;	PF08312	cwf21 domain	A	KOG1869	Splicing coactivator SRm160/300, subunit SRm300
Q8C8R3	1699	S	1.258	0.0657905	Up	Ankyrin-2 OS=Mus musculus OX=10090 GN=Ank2 PE=1 SV=2	Ank2	1	6.84411e-34	150.56	3	KGS(1)S(1)EES(1)VDEDRGLVPEPLPTAK	0.36519	0.966	1.304	0.806	0.991	cytoplasm,nucleus				GO:0001508 action potential; GO:0002027 regulation of heart rate; GO:0003008 system process; GO:0003012 muscle system process; GO:0003013 circulatory system process; GO:0003015 heart process; GO:0003205 cardiac chamber development; GO:0003230 cardiac atrium development; GO:0003279 cardiac septum development; GO:0003283 atrial septum development; GO:0006810 transport; GO:0006811 ion transport; GO:…	GO:0005622 intracellular; GO:0005623 cell; GO:0005737 cytoplasm; GO:0005829 cytosol; GO:0005886 plasma membrane; GO:0005911 cell-cell junction; GO:0014704 intercalated disc; GO:0016020 membrane; GO:0016323 basolateral plasma membrane; GO:0030016 myofibril; GO:0030017 sarcomere; GO:0030018 Z disc; GO:0030054 cell junction; GO:0030315 T-tubule; GO:0031430 M band; GO:0031672 A band; GO:0031674 I ban…	GO:0005488 binding; GO:0005515 protein binding; GO:0008092 cytoskeletal protein binding; GO:0019899 enzyme binding; GO:0019900 kinase binding; GO:0019901 protein kinase binding; GO:0030507 spectrin binding; GO:0030674 protein-macromolecule adaptor activity; GO:0044325 ion channel binding; GO:0051117 ATPase binding; GO:0060090 molecular adaptor activity;	PF00531	Death domain	M	KOG4177	Ankyrin
Q8C8R3	1700	S	1.257	0.0691643	Up	Ankyrin-2 OS=Mus musculus OX=10090 GN=Ank2 PE=1 SV=2	Ank2	1	6.84411e-34	150.56	3	KGS(1)S(1)EES(1)VDEDRGLVPEPLPTAK	0.36519	0.963	1.307	0.805	0.991	cytoplasm,nucleus				GO:0001508 action potential; GO:0002027 regulation of heart rate; GO:0003008 system process; GO:0003012 muscle system process; GO:0003013 circulatory system process; GO:0003015 heart process; GO:0003205 cardiac chamber development; GO:0003230 cardiac atrium development; GO:0003279 cardiac septum development; GO:0003283 atrial septum development; GO:0006810 transport; GO:0006811 ion transport; GO:…	GO:0005622 intracellular; GO:0005623 cell; GO:0005737 cytoplasm; GO:0005829 cytosol; GO:0005886 plasma membrane; GO:0005911 cell-cell junction; GO:0014704 intercalated disc; GO:0016020 membrane; GO:0016323 basolateral plasma membrane; GO:0030016 myofibril; GO:0030017 sarcomere; GO:0030018 Z disc; GO:0030054 cell junction; GO:0030315 T-tubule; GO:0031430 M band; GO:0031672 A band; GO:0031674 I ban…	GO:0005488 binding; GO:0005515 protein binding; GO:0008092 cytoskeletal protein binding; GO:0019899 enzyme binding; GO:0019900 kinase binding; GO:0019901 protein kinase binding; GO:0030507 spectrin binding; GO:0030674 protein-macromolecule adaptor activity; GO:0044325 ion channel binding; GO:0051117 ATPase binding; GO:0060090 molecular adaptor activity;	PF00531	Death domain	M	KOG4177	Ankyrin
Q8C8R3	1703	S	1.257	0.0675042	Up	Ankyrin-2 OS=Mus musculus OX=10090 GN=Ank2 PE=1 SV=2	Ank2	1	6.84411e-34	150.56	3	KGS(1)S(1)EES(1)VDEDRGLVPEPLPTAK	0.36519	0.965	1.305	0.806	0.991	cytoplasm,nucleus				GO:0001508 action potential; GO:0002027 regulation of heart rate; GO:0003008 system process; GO:0003012 muscle system process; GO:0003013 circulatory system process; GO:0003015 heart process; GO:0003205 cardiac chamber development; GO:0003230 cardiac atrium development; GO:0003279 cardiac septum development; GO:0003283 atrial septum development; GO:0006810 transport; GO:0006811 ion transport; GO:…	GO:0005622 intracellular; GO:0005623 cell; GO:0005737 cytoplasm; GO:0005829 cytosol; GO:0005886 plasma membrane; GO:0005911 cell-cell junction; GO:0014704 intercalated disc; GO:0016020 membrane; GO:0016323 basolateral plasma membrane; GO:0030016 myofibril; GO:0030017 sarcomere; GO:0030018 Z disc; GO:0030054 cell junction; GO:0030315 T-tubule; GO:0031430 M band; GO:0031672 A band; GO:0031674 I ban…	GO:0005488 binding; GO:0005515 protein binding; GO:0008092 cytoskeletal protein binding; GO:0019899 enzyme binding; GO:0019900 kinase binding; GO:0019901 protein kinase binding; GO:0030507 spectrin binding; GO:0030674 protein-macromolecule adaptor activity; GO:0044325 ion channel binding; GO:0051117 ATPase binding; GO:0060090 molecular adaptor activity;	PF00531	Death domain	M	KOG4177	Ankyrin
Q8CCH7	400	S	1.344	0.0126269	Up	Zinc finger protein ZFPM2 OS=Mus musculus OX=10090 GN=Zfpm2 PE=1 SV=2	Zfpm2	0.981066	4.11369e-53	172.1	3	ES(0.001)DMEHS(0.981)PS(0.018)GTEDSLQPATDLLAR	1.8102	1.264	1.097	0.949	0.809	nucleus	K17442	ZFPM2; zinc finger protein ZFPM2	mmu05206 MicroRNAs in cancer	GO:0000122 negative regulation of transcription by RNA polymerase II; GO:0001568 blood vessel development; GO:0001570 vasculogenesis; GO:0001701 in utero embryonic development; GO:0001944 vasculature development; GO:0003007 heart morphogenesis; GO:0003148 outflow tract septum morphogenesis; GO:0003151 outflow tract morphogenesis; GO:0003170 heart valve development; GO:0003171 atrioventricular val…	GO:0005622 intracellular; GO:0005623 cell; GO:0005634 nucleus; GO:0005654 nucleoplasm; GO:0005737 cytoplasm; GO:0031974 membrane-enclosed lumen; GO:0031981 nuclear lumen; GO:0043226 organelle; GO:0043227 membrane-bounded organelle; GO:0043229 intracellular organelle; GO:0043231 intracellular membrane-bounded organelle; GO:0043233 organelle lumen; GO:0070013 intracellular organelle lumen;	GO:0000981 DNA-binding transcription factor activity, RNA polymerase II-specific; GO:0001085 RNA polymerase II transcription factor binding; GO:0001227 DNA-binding transcription repressor activity, RNA polymerase II-specific; GO:0003700 DNA-binding transcription factor activity; GO:0003712 transcription coregulator activity; GO:0003713 transcription coactivator activity; GO:0003714 transcription …	PF12874	Zinc-finger of C2H2 type	K	KOG1721	FOG: Zn-finger
Q8CDA1	591	S	1.201	0.0412136	Up	Phosphatidylinositide phosphatase SAC2 OS=Mus musculus OX=10090 GN=Inpp5f PE=1 SV=1	Inpp5f	1	0.000572814	59.372	5	EKEHEALHKES(1)QR	-0.50331	1.038	1.193	0.84	1.023	nucleus	K21798	SAC2; phosphatidylinositol 4-phosphatase [EC:3.1.3.-]	mmu04070 Phosphatidylinositol signaling system; mmu01100 Metabolic pathways; mmu00562 Inositol phosphate metabolism	GO:0001919 regulation of receptor recycling; GO:0001921 positive regulation of receptor recycling; GO:0001932 regulation of protein phosphorylation; GO:0001933 negative regulation of protein phosphorylation; GO:0003008 system process; GO:0003012 muscle system process; GO:0003299 muscle hypertrophy in response to stress; GO:0003300 cardiac muscle hypertrophy; GO:0006629 lipid metabolic process; GO…	GO:0005622 intracellular; GO:0005623 cell; GO:0005737 cytoplasm; GO:0005768 endosome; GO:0005769 early endosome; GO:0010008 endosome membrane; GO:0012505 endomembrane system; GO:0016020 membrane; GO:0030135 coated vesicle; GO:0030136 clathrin-coated vesicle; GO:0030139 endocytic vesicle; GO:0030424 axon; GO:0030425 dendrite; GO:0031090 organelle membrane; GO:0031410 cytoplasmic vesicle; GO:003190…	GO:0003824 catalytic activity; GO:0005488 binding; GO:0005515 protein binding; GO:0016787 hydrolase activity; GO:0016788 hydrolase activity, acting on ester bonds; GO:0016791 phosphatase activity; GO:0034595 phosphatidylinositol phosphate 5-phosphatase activity; GO:0034596 phosphatidylinositol phosphate 4-phosphatase activity; GO:0042578 phosphoric ester hydrolase activity; GO:0042802 identical p…			I	KOG1890	Phosphoinositide phosphatase SAC1
Q8CHC4	1160	S	1.342	0.066892	Up	Synaptojanin-1 OS=Mus musculus OX=10090 GN=Synj1 PE=1 SV=3	Synj1	0.936196	0.000110667	87.157	3	EIEAPKS(0.936)PGT(0.064)AR	1.0439	0.944	1.327	0.738	0.944	cytoplasm	K20279	SYNJ; synaptojanin [EC:3.1.3.36]	mmu04070 Phosphatidylinositol signaling system; mmu01100 Metabolic pathways; mmu00562 Inositol phosphate metabolism	GO:0001101 response to acid chemical; GO:0001505 regulation of neurotransmitter levels; GO:0003008 system process; GO:0005975 carbohydrate metabolic process; GO:0006066 alcohol metabolic process; GO:0006629 lipid metabolic process; GO:0006644 phospholipid metabolic process; GO:0006650 glycerophospholipid metabolic process; GO:0006661 phosphatidylinositol biosynthetic process; GO:0006793 phosphoru…	GO:0005622 intracellular; GO:0005623 cell; GO:0005737 cytoplasm; GO:0005829 cytosol; GO:0005886 plasma membrane; GO:0005905 clathrin-coated pit; GO:0012505 endomembrane system; GO:0012506 vesicle membrane; GO:0016020 membrane; GO:0030117 membrane coat; GO:0030118 clathrin coat; GO:0030132 clathrin coat of coated pit; GO:0030424 axon; GO:0031090 organelle membrane; GO:0031982 vesicle; GO:0032991 p…	GO:0003824 catalytic activity; GO:0004438 phosphatidylinositol-3-phosphatase activity; GO:0004439 phosphatidylinositol-4,5-bisphosphate 5-phosphatase activity; GO:0005488 binding; GO:0005515 protein binding; GO:0008022 protein C-terminus binding; GO:0016787 hydrolase activity; GO:0016788 hydrolase activity, acting on ester bonds; GO:0016791 phosphatase activity; GO:0017124 SH3 domain binding; GO:…	PF03372; PF08952	Endonuclease/Exonuclease/phosphatase family; Domain of unknown function (DUF1866)	T	KOG0566	Inositol-1,4,5-triphosphate 5-phosphatase (synaptojanin), INP51/INP52/INP53 family
Q8CHU3	443	S	1.315	0.0978657	Up	Epsin-2 OS=Mus musculus OX=10090 GN=Epn2 PE=1 SV=1	Epn2	0.972939	6.19512e-139	251.82	3	T(0.001)T(0.026)S(0.973)PDLFESQSLTSASSKPSSAR	0.3607	1.054	1.216	0.861	0.865	nucleus	K12471	EPN; epsin	mmu04144 Endocytosis	GO:0001701 in utero embryonic development; GO:0007154 cell communication; GO:0007165 signal transduction; GO:0007166 cell surface receptor signaling pathway; GO:0007219 Notch signaling pathway; GO:0007275 multicellular organism development; GO:0008593 regulation of Notch signaling pathway; GO:0009790 embryo development; GO:0009792 embryo development ending in birth or egg hatching; GO:0009966 reg…	GO:0005622 intracellular; GO:0005623 cell; GO:0005737 cytoplasm; GO:0005829 cytosol; GO:0012506 vesicle membrane; GO:0016020 membrane; GO:0030117 membrane coat; GO:0030118 clathrin coat; GO:0030120 vesicle coat; GO:0030125 clathrin vesicle coat; GO:0030128 clathrin coat of endocytic vesicle; GO:0030135 coated vesicle; GO:0030136 clathrin-coated vesicle; GO:0030139 endocytic vesicle; GO:0030659 cy…		PF01417	ENTH domain	F	KOG2056	Equilibrative nucleoside transporter protein
Q8CI61	179	S	1.43	0.0519023	Up	BAG family molecular chaperone regulator 4 OS=Mus musculus OX=10090 GN=Bag4 PE=1 SV=2	Bag4	0.957036	0.0218565	40.941	2	S(0.021)PGNS(0.957)PT(0.021)PMSR	-1.0321	1.094	1.421	0.794	0.958	nucleus	K09558	BAG4; BCL2-associated athanogene 4	mmu04668 TNF signaling pathway	GO:0001932 regulation of protein phosphorylation; GO:0001934 positive regulation of protein phosphorylation; GO:0006457 protein folding; GO:0007154 cell communication; GO:0007165 signal transduction; GO:0007166 cell surface receptor signaling pathway; GO:0008064 regulation of actin polymerization or depolymerization; GO:0008104 protein localization; GO:0009719 response to endogenous stimulus; GO:…	GO:0005622 intracellular; GO:0005623 cell; GO:0005634 nucleus; GO:0005737 cytoplasm; GO:0005829 cytosol; GO:0005886 plasma membrane; GO:0016020 membrane; GO:0043226 organelle; GO:0043227 membrane-bounded organelle; GO:0043229 intracellular organelle; GO:0043231 intracellular membrane-bounded organelle; GO:0071944 cell periphery;	GO:0000166 nucleotide binding; GO:0000774 adenyl-nucleotide exchange factor activity; GO:0005488 binding; GO:0005515 protein binding; GO:0017076 purine nucleotide binding; GO:0019899 enzyme binding; GO:0030234 enzyme regulator activity; GO:0030554 adenyl nucleotide binding; GO:0031625 ubiquitin protein ligase binding; GO:0036094 small molecule binding; GO:0044389 ubiquitin-like protein ligase bin…			T	KOG4361	BCL2-associated athanogene-like proteins and related BAG family chaperone regulators
Q8JZQ9	123	S	1.228	0.0506721	Up	Eukaryotic translation initiation factor 3 subunit B OS=Mus musculus OX=10090 GN=Eif3b PE=1 SV=1	Eif3b	1	8.92819e-77	202.49	3	GHPSAGAEEEGGS(1)DGS(1)AAEAEPR	-0.29178	1.205	1.029	1.018	0.809	nucleus	K03253			GO:0006412 translation; GO:0006413 translational initiation; GO:0006417 regulation of translation; GO:0006446 regulation of translational initiation; GO:0006518 peptide metabolic process; GO:0006807 nitrogen compound metabolic process; GO:0008152 metabolic process; GO:0009058 biosynthetic process; GO:0009059 macromolecule biosynthetic process; GO:0009889 regulation of biosynthetic process; GO:000…	GO:0005622 intracellular; GO:0005623 cell; GO:0005737 cytoplasm; GO:0005829 cytosol; GO:0005852 eukaryotic translation initiation factor 3 complex; GO:0032991 protein-containing complex; GO:0071541 eukaryotic translation initiation factor 3 complex, eIF3m;	GO:0003676 nucleic acid binding; GO:0003723 RNA binding; GO:0003743 translation initiation factor activity; GO:0005198 structural molecule activity; GO:0005488 binding; GO:0005515 protein binding; GO:0008135 translation factor activity, RNA binding; GO:0097159 organic cyclic compound binding; GO:1901363 heterocyclic compound binding;	PF00076	RNA recognition motif. (a.k.a. RRM, RBD, or RNP domain)	J	KOG2314	Translation initiation factor 3, subunit b (eIF-3b)
Q8K310	14	S	1.331	0.0966893	Up	Matrin-3 OS=Mus musculus OX=10090 GN=Matr3 PE=1 SV=1	Matr3	0.997035	0.00070711	55.972	4	SFQQSS(0.003)LGRDS(0.997)QGHGR	2.3908	1.234	1.07	0.868	0.863	nucleus	K13213	MATR3; matrin 3	mmu05014 Amyotrophic lateral sclerosis	GO:0002218 activation of innate immune response; GO:0002253 activation of immune response; GO:0002376 immune system process; GO:0002682 regulation of immune system process; GO:0002684 positive regulation of immune system process; GO:0003170 heart valve development; GO:0003205 cardiac chamber development; GO:0003231 cardiac ventricle development; GO:0003279 cardiac septum development; GO:0003281 v…	GO:0005622 intracellular; GO:0005623 cell; GO:0005634 nucleus; GO:0005635 nuclear envelope; GO:0005637 nuclear inner membrane; GO:0005737 cytoplasm; GO:0012505 endomembrane system; GO:0016020 membrane; GO:0016363 nuclear matrix; GO:0019866 organelle inner membrane; GO:0031090 organelle membrane; GO:0031965 nuclear membrane; GO:0031967 organelle envelope; GO:0031974 membrane-enclosed lumen; GO:003…	GO:0003676 nucleic acid binding; GO:0003723 RNA binding; GO:0005198 structural molecule activity; GO:0005488 binding; GO:0005515 protein binding; GO:0035198 miRNA binding; GO:0042802 identical protein binding; GO:0061980 regulatory RNA binding; GO:0097159 organic cyclic compound binding; GO:1901363 heterocyclic compound binding;	PF13893	RNA recognition motif. (a.k.a. RRM, RBD, or RNP domain)
Q8R1A4	440	S	1.307	0.0476093	Up	Dedicator of cytokinesis protein 7 OS=Mus musculus OX=10090 GN=Dock7 PE=1 SV=3	Dock7	0.899534	0.000466532	95.483	3	RNS(0.1)S(0.9)LVGR	0.35151	1.127	1.161	0.834	0.919	nucleus	K21852			GO:0000226 microtubule cytoskeleton organization; GO:0000902 cell morphogenesis; GO:0000904 cell morphogenesis involved in differentiation; GO:0001932 regulation of protein phosphorylation; GO:0001934 positive regulation of protein phosphorylation; GO:0002244 hematopoietic progenitor cell differentiation; GO:0002376 immune system process; GO:0002520 immune system development; GO:0006810 transport…	GO:0005623 cell; GO:0030424 axon; GO:0030426 growth cone; GO:0030427 site of polarized growth; GO:0042995 cell projection; GO:0043005 neuron projection; GO:0045178 basal part of cell; GO:0120025 plasma membrane bounded cell projection; GO:0150034 distal axon;	GO:0005488 binding; GO:0005515 protein binding; GO:0017016 Ras GTPase binding; GO:0017048 Rho GTPase binding; GO:0019899 enzyme binding; GO:0031267 small GTPase binding; GO:0048365 Rac GTPase binding; GO:0051020 GTPase binding;	PF11878	Domain of unknown function (DUF3398)	T	KOG1997	PH domain-containing protein
Q8R502	212	S	1.275	0.0998268	Up	Volume-regulated anion channel subunit LRRC8C OS=Mus musculus OX=10090 GN=Lrrc8c PE=1 SV=1	Lrrc8c	0.996613	5.2816e-05	98.281	3	S(0.003)QS(0.997)LKS(1)IPEK	-0.15542	1.045	1.279	0.882	0.937	plasma membrane	K22038			GO:0006810 transport; GO:0006811 ion transport; GO:0006820 anion transport; GO:0007154 cell communication; GO:0007165 signal transduction; GO:0009987 cellular process; GO:0015698 inorganic anion transport; GO:0023052 signaling; GO:0030154 cell differentiation; GO:0032502 developmental process; GO:0034220 ion transmembrane transport; GO:0045444 fat cell differentiation; GO:0048869 cellular develop…	GO:0005622 intracellular; GO:0005623 cell; GO:0005737 cytoplasm; GO:0005783 endoplasmic reticulum; GO:0005886 plasma membrane; GO:0005887 integral component of plasma membrane; GO:0012505 endomembrane system; GO:0016020 membrane; GO:0016021 integral component of membrane; GO:0031224 intrinsic component of membrane; GO:0031226 intrinsic component of plasma membrane; GO:0032991 protein-containing c…	GO:0005215 transporter activity; GO:0005216 ion channel activity; GO:0005225 volume-sensitive anion channel activity; GO:0005253 anion channel activity; GO:0008509 anion transmembrane transporter activity; GO:0015075 ion transmembrane transporter activity; GO:0015103 inorganic anion transmembrane transporter activity; GO:0015267 channel activity; GO:0015318 inorganic molecular entity transmembran…			S	KOG0619	FOG: Leucine rich repeat
Q8R502	215	S	1.275	0.0998268	Up	Volume-regulated anion channel subunit LRRC8C OS=Mus musculus OX=10090 GN=Lrrc8c PE=1 SV=1	Lrrc8c	1	5.2816e-05	98.281	3	S(0.003)QS(0.997)LKS(1)IPEK	-0.15542	1.045	1.279	0.882	0.937	plasma membrane	K22038			GO:0006810 transport; GO:0006811 ion transport; GO:0006820 anion transport; GO:0007154 cell communication; GO:0007165 signal transduction; GO:0009987 cellular process; GO:0015698 inorganic anion transport; GO:0023052 signaling; GO:0030154 cell differentiation; GO:0032502 developmental process; GO:0034220 ion transmembrane transport; GO:0045444 fat cell differentiation; GO:0048869 cellular develop…	GO:0005622 intracellular; GO:0005623 cell; GO:0005737 cytoplasm; GO:0005783 endoplasmic reticulum; GO:0005886 plasma membrane; GO:0005887 integral component of plasma membrane; GO:0012505 endomembrane system; GO:0016020 membrane; GO:0016021 integral component of membrane; GO:0031224 intrinsic component of membrane; GO:0031226 intrinsic component of plasma membrane; GO:0032991 protein-containing c…	GO:0005215 transporter activity; GO:0005216 ion channel activity; GO:0005225 volume-sensitive anion channel activity; GO:0005253 anion channel activity; GO:0008509 anion transmembrane transporter activity; GO:0015075 ion transmembrane transporter activity; GO:0015103 inorganic anion transmembrane transporter activity; GO:0015267 channel activity; GO:0015318 inorganic molecular entity transmembran…			S	KOG0619	FOG: Leucine rich repeat
Q8VDF2	91	S	1.228	0.0345492	Up	E3 ubiquitin-protein ligase UHRF1 OS=Mus musculus OX=10090 GN=Uhrf1 PE=1 SV=2	Uhrf1	0.986771	2.45534e-34	152.64	4	ERDS(0.008)ELS(0.987)DS(0.005)DSGYGVGHSESDK	1.8683	1.189	1.011	0.945	0.844	nucleus	K10638			GO:0000122 negative regulation of transcription by RNA polymerase II; GO:0006139 nucleobase-containing compound metabolic process; GO:0006259 DNA metabolic process; GO:0006325 chromatin organization; GO:0006355 regulation of transcription, DNA-templated; GO:0006357 regulation of transcription by RNA polymerase II; GO:0006464 cellular protein modification process; GO:0006508 proteolysis; GO:000651…	GO:0000228 nuclear chromosome; GO:0000785 chromatin; GO:0000790 nuclear chromatin; GO:0000791 euchromatin; GO:0000792 heterochromatin; GO:0005622 intracellular; GO:0005623 cell; GO:0005634 nucleus; GO:0005654 nucleoplasm; GO:0005657 replication fork; GO:0005694 chromosome; GO:0005720 nuclear heterochromatin; GO:0005737 cytoplasm; GO:0005886 plasma membrane; GO:0016020 membrane; GO:0016363 nuclear…	GO:0000166 nucleotide binding; GO:0000976 transcription regulatory region sequence-specific DNA binding; GO:0000987 cis-regulatory region sequence-specific DNA binding; GO:0001067 regulatory region nucleic acid binding; GO:0003676 nucleic acid binding; GO:0003677 DNA binding; GO:0003682 chromatin binding; GO:0003690 double-stranded DNA binding; GO:0003700 DNA-binding transcription factor activity…	PF00240; PF12148; PF00628; PF02182	Ubiquitin family; Protein of unknown function (DUF3590); PHD-finger; YDG/SRA domain
Q9CX86	84	S	1.62	0.0576161	Up	Heterogeneous nuclear ribonucleoprotein A0 OS=Mus musculus OX=10090 GN=Hnrnpa0 PE=1 SV=1	Hnrnpa0	0.977829	0.00537619	44.829	2	AVS(0.978)REDS(0.022)AR	0.54082	1.074	1.465	0.691	0.869	nucleus	K12894			GO:0000375 RNA splicing, via transesterification reactions; GO:0000377 RNA splicing, via transesterification reactions with bulged adenosine as nucleophile; GO:0000398 mRNA splicing, via spliceosome; GO:0002237 response to molecule of bacterial origin; GO:0006139 nucleobase-containing compound metabolic process; GO:0006396 RNA processing; GO:0006397 mRNA processing; GO:0006725 cellular aromatic c…	GO:0005622 intracellular; GO:0005623 cell; GO:0005634 nucleus; GO:0005654 nucleoplasm; GO:0031974 membrane-enclosed lumen; GO:0031981 nuclear lumen; GO:0043226 organelle; GO:0043227 membrane-bounded organelle; GO:0043229 intracellular organelle; GO:0043231 intracellular membrane-bounded organelle; GO:0043233 organelle lumen; GO:0070013 intracellular organelle lumen;	GO:0003676 nucleic acid binding; GO:0003723 RNA binding; GO:0005488 binding; GO:0005515 protein binding; GO:0017091 AU-rich element binding; GO:0019899 enzyme binding; GO:0019900 kinase binding; GO:0019901 protein kinase binding; GO:0097159 organic cyclic compound binding; GO:1901363 heterocyclic compound binding;	PF00076	RNA recognition motif. (a.k.a. RRM, RBD, or RNP domain)	A	KOG0118	FOG: RRM domain
Q9D5T0	322	S	1.437	0.0629852	Up	ATPase family AAA domain-containing protein 1 OS=Mus musculus OX=10090 GN=Atad1 PE=1 SV=1	Atad1	1	5.71002e-72	192.09	4	EYVNSTSEES(1)HDEDEIRPVQQQDLHR	-0.79499	1.157	1.24	0.771	0.903	plasma membrane	K22530			GO:0002090 regulation of receptor internalization; GO:0002092 positive regulation of receptor internalization; GO:0003008 system process; GO:0007610 behavior; GO:0007611 learning or memory; GO:0007612 learning; GO:0007613 memory; GO:0009893 positive regulation of metabolic process; GO:0010604 positive regulation of macromolecule metabolic process; GO:0010646 regulation of cell communication; GO:0…	GO:0005622 intracellular; GO:0005623 cell; GO:0005634 nucleus; GO:0005886 plasma membrane; GO:0016020 membrane; GO:0043226 organelle; GO:0043227 membrane-bounded organelle; GO:0043229 intracellular organelle; GO:0043231 intracellular membrane-bounded organelle; GO:0045202 synapse; GO:0045211 postsynaptic membrane; GO:0071944 cell periphery; GO:0097060 synaptic membrane; GO:0098590 plasma membrane…	GO:0003824 catalytic activity; GO:0016462 pyrophosphatase activity; GO:0016787 hydrolase activity; GO:0016817 hydrolase activity, acting on acid anhydrides; GO:0016818 hydrolase activity, acting on acid anhydrides, in phosphorus-containing anhydrides; GO:0016887 ATPase activity; GO:0017111 nucleoside-triphosphatase activity;	PF00004	ATPase family associated with various cellular activities (AAA)	O	KOG0737	AAA+-type ATPase
Q9D706	429	S	1.267	0.0346019	Up	RNA polymerase II-associated protein 3 OS=Mus musculus OX=10090 GN=Rpap3 PE=1 SV=1	Rpap3	1	0.000608528	66.215	3	AVDNPPRGS(1)PK	1.3445	1.097	1.152	0.845	0.932	nucleus	K23002				GO:0005622 intracellular; GO:0005623 cell; GO:0005737 cytoplasm; GO:0005829 cytosol; GO:0032991 protein-containing complex; GO:0097255 R2TP complex;		PF13877	Potential Monad-binding region of RPAP3	S	KOG4648	Uncharacterized conserved protein, contains LRR repeats
Q9ERG0	488	S	1.249	0.0826562	Up	LIM domain and actin-binding protein 1 OS=Mus musculus OX=10090 GN=Lima1 PE=1 SV=3	Lima1	0.99986	1.16862e-65	169.08	4	SDNEETLGRPAQPPNAGESPHS(1)PGVEDAPIAK	0.18404	1.01	1.17	0.859	0.885	nucleus	K23026			GO:0006996 organelle organization; GO:0007010 cytoskeleton organization; GO:0007015 actin filament organization; GO:0008064 regulation of actin polymerization or depolymerization; GO:0009987 cellular process; GO:0010639 negative regulation of organelle organization; GO:0016043 cellular component organization; GO:0022607 cellular component assembly; GO:0030029 actin filament-based process; GO:0030…	GO:0001725 stress fiber; GO:0005622 intracellular; GO:0005623 cell; GO:0005737 cytoplasm; GO:0005829 cytosol; GO:0005856 cytoskeleton; GO:0005886 plasma membrane; GO:0005903 brush border; GO:0005912 adherens junction; GO:0005925 focal adhesion; GO:0015629 actin cytoskeleton; GO:0016020 membrane; GO:0030054 cell junction; GO:0030055 cell-substrate junction; GO:0032153 cell division site; GO:003215…	GO:0003779 actin binding; GO:0003785 actin monomer binding; GO:0005488 binding; GO:0005515 protein binding; GO:0008092 cytoskeletal protein binding; GO:0044877 protein-containing complex binding; GO:0051015 actin filament binding;	PF00412	LIM domain	Z	KOG1700	Regulatory protein MLP and related LIM proteins
Q9EST3	77	S	1.268	0.0234215	Up	Eukaryotic translation initiation factor 4E transporter OS=Mus musculus OX=10090 GN=Eif4enif1 PE=1 SV=2	Eif4enif1	0.850265	0.00744237	55.261	2	S(0.15)S(0.85)PVESLKK	1.3495	0.993	1.286	0.796	0.998	nucleus	K18728			GO:0006417 regulation of translation; GO:0006810 transport; GO:0007275 multicellular organism development; GO:0007399 nervous system development; GO:0008104 protein localization; GO:0009889 regulation of biosynthetic process; GO:0009890 negative regulation of biosynthetic process; GO:0009892 negative regulation of metabolic process; GO:0009987 cellular process; GO:0010468 regulation of gene expre…	GO:0000932 P-body; GO:0005622 intracellular; GO:0005623 cell; GO:0005634 nucleus; GO:0005737 cytoplasm; GO:0005829 cytosol; GO:0032991 protein-containing complex; GO:0035770 ribonucleoprotein granule; GO:0036464 cytoplasmic ribonucleoprotein granule; GO:0043226 organelle; GO:0043227 membrane-bounded organelle; GO:0043228 non-membrane-bounded organelle; GO:0043229 intracellular organelle; GO:00432…	GO:0003676 nucleic acid binding; GO:0003723 RNA binding; GO:0003729 mRNA binding; GO:0005215 transporter activity; GO:0005488 binding; GO:0097159 organic cyclic compound binding; GO:1901363 heterocyclic compound binding;
Q9JLM8	340	S	1.221	0	Up	Serine/threonine-protein kinase DCLK1 OS=Mus musculus OX=10090 GN=Dclk1 PE=1 SV=1	Dclk1	0.976282	0.000121793	70.784	3	SPSPSPT(0.002)S(0.022)PGS(0.976)LRK	0.17976	1.087	1.129	0.89	0.925	cytoplasm	K08805			GO:0000902 cell morphogenesis; GO:0000904 cell morphogenesis involved in differentiation; GO:0001764 neuron migration; GO:0006464 cellular protein modification process; GO:0006468 protein phosphorylation; GO:0006793 phosphorus metabolic process; GO:0006796 phosphate-containing compound metabolic process; GO:0006807 nitrogen compound metabolic process; GO:0006810 transport; GO:0006928 movement of …	GO:0005622 intracellular; GO:0005623 cell; GO:0005886 plasma membrane; GO:0005887 integral component of plasma membrane; GO:0014069 postsynaptic density; GO:0016020 membrane; GO:0016021 integral component of membrane; GO:0030424 axon; GO:0030426 growth cone; GO:0030427 site of polarized growth; GO:0031224 intrinsic component of membrane; GO:0031226 intrinsic component of plasma membrane; GO:00322…	GO:0003824 catalytic activity; GO:0004672 protein kinase activity; GO:0004674 protein serine/threonine kinase activity; GO:0016301 kinase activity; GO:0016740 transferase activity; GO:0016772 transferase activity, transferring phosphorus-containing groups; GO:0016773 phosphotransferase activity, alcohol group as acceptor; GO:0140096 catalytic activity, acting on a protein;	PF00069	Protein kinase domain	T	KOG3757	Microtubule assembly protein Doublecortin and related proteins, contain DCX domain
Q9QYB5	583	S	1.708	0.0625318	Up	Gamma-adducin OS=Mus musculus OX=10090 GN=Add3 PE=1 SV=2	Add3	0.999799	2.95065e-19	108.23	4	KQQGLDDAEQGS(1)LS(0.999)DDAAS(0.002)VSQIQSQTQSPQSVPER	0.10134	1.116	1.407	0.684	0.789	nucleus	K18622			GO:0003008 system process; GO:0003013 circulatory system process; GO:0003018 vascular process in circulatory system; GO:0008015 blood circulation; GO:0019229 regulation of vasoconstriction; GO:0032501 multicellular organismal process; GO:0035150 regulation of tube size; GO:0035296 regulation of tube diameter; GO:0042221 response to chemical; GO:0042493 response to drug; GO:0044057 regulation of s…	GO:0000228 nuclear chromosome; GO:0000793 condensed chromosome; GO:0000794 condensed nuclear chromosome; GO:0005622 intracellular; GO:0005623 cell; GO:0005634 nucleus; GO:0005654 nucleoplasm; GO:0005694 chromosome; GO:0005737 cytoplasm; GO:0005856 cytoskeleton; GO:0005886 plasma membrane; GO:0005903 brush border; GO:0005911 cell-cell junction; GO:0005938 cell cortex; GO:0014069 postsynaptic densi…	GO:0005080 protein kinase C binding; GO:0005198 structural molecule activity; GO:0005488 binding; GO:0005515 protein binding; GO:0019899 enzyme binding; GO:0019900 kinase binding; GO:0019901 protein kinase binding;	PF00596	Class II Aldolase and Adducin N-terminal domain	Z	KOG3699	Cytoskeletal protein Adducin
Q9QYB5	585	S	1.351	0.045012	Up	Gamma-adducin OS=Mus musculus OX=10090 GN=Add3 PE=1 SV=2	Add3	0.998533	2.38202e-147	233.66	4	KQQGLDDAEQGS(1)LS(0.999)DDAAS(0.002)VSQIQSQTQSPQSVPER	0.10134	1.05	1.25	0.803	0.897	nucleus	K18622			GO:0003008 system process; GO:0003013 circulatory system process; GO:0003018 vascular process in circulatory system; GO:0008015 blood circulation; GO:0019229 regulation of vasoconstriction; GO:0032501 multicellular organismal process; GO:0035150 regulation of tube size; GO:0035296 regulation of tube diameter; GO:0042221 response to chemical; GO:0042493 response to drug; GO:0044057 regulation of s…	GO:0000228 nuclear chromosome; GO:0000793 condensed chromosome; GO:0000794 condensed nuclear chromosome; GO:0005622 intracellular; GO:0005623 cell; GO:0005634 nucleus; GO:0005654 nucleoplasm; GO:0005694 chromosome; GO:0005737 cytoplasm; GO:0005856 cytoskeleton; GO:0005886 plasma membrane; GO:0005903 brush border; GO:0005911 cell-cell junction; GO:0005938 cell cortex; GO:0014069 postsynaptic densi…	GO:0005080 protein kinase C binding; GO:0005198 structural molecule activity; GO:0005488 binding; GO:0005515 protein binding; GO:0019899 enzyme binding; GO:0019900 kinase binding; GO:0019901 protein kinase binding;	PF00596	Class II Aldolase and Adducin N-terminal domain	Z	KOG3699	Cytoskeletal protein Adducin
Q9R0U0	106	S	1.217	0.0760829	Up	Serine/arginine-rich splicing factor 10 OS=Mus musculus OX=10090 GN=Srsf10 PE=1 SV=2	Srsf10	0.928286	0.0138799	67.207	2	NVYS(0.928)S(0.071)S(0.001)R	-0.669	1.139	1.076	0.888	0.934	nucleus	K12900	SRSF10; serine/arginine-rich splicing factor 10	mmu03040 Spliceosome	GO:0000244 spliceosomal tri-snRNP complex assembly; GO:0000245 spliceosomal complex assembly; GO:0000375 RNA splicing, via transesterification reactions; GO:0000377 RNA splicing, via transesterification reactions with bulged adenosine as nucleophile; GO:0000387 spliceosomal snRNP assembly; GO:0000398 mRNA splicing, via spliceosome; GO:0006139 nucleobase-containing compound metabolic process; GO:0…	GO:0005622 intracellular; GO:0005623 cell; GO:0005634 nucleus; GO:0005654 nucleoplasm; GO:0005737 cytoplasm; GO:0016604 nuclear body; GO:0016607 nuclear speck; GO:0031974 membrane-enclosed lumen; GO:0031981 nuclear lumen; GO:0043226 organelle; GO:0043227 membrane-bounded organelle; GO:0043229 intracellular organelle; GO:0043231 intracellular membrane-bounded organelle; GO:0043233 organelle lumen;…	GO:0003676 nucleic acid binding; GO:0003723 RNA binding; GO:0005488 binding; GO:0005515 protein binding; GO:0019904 protein domain specific binding; GO:0050733 RS domain binding; GO:0051082 unfolded protein binding; GO:0097159 organic cyclic compound binding; GO:1901363 heterocyclic compound binding;	PF00076	RNA recognition motif. (a.k.a. RRM, RBD, or RNP domain)	A	KOG0118	FOG: RRM domain
Q9Z0W1	316	S	1.454	0.0763257	Up	Tumor necrosis factor receptor superfamily member 16 OS=Mus musculus OX=10090 GN=Ngfr PE=1 SV=2	Ngfr	0.975585	7.29499e-106	216.61	4	LHSDSGISVDS(0.024)QS(0.976)LHDQQTHTQTASGQALK	-0.17917	1.289	1.11	0.937	0.724	extracellular	K02583	NGFR; tumor necrosis factor receptor superfamily member 16	mmu04015 Rap1 signaling pathway; mmu04060 Cytokine-cytokine receptor interaction; mmu04010 MAPK signaling pathway; mmu04215 Apoptosis - multiple species; mmu04151 PI3K-Akt signaling pathway; mmu04722 Neurotrophin signaling pathway; mmu05202 Transcriptional misregulation in cancer; mmu04014 Ras signaling pathway	GO:0000902 cell morphogenesis; GO:0000904 cell morphogenesis involved in differentiation; GO:0001568 blood vessel development; GO:0001932 regulation of protein phosphorylation; GO:0001934 positive regulation of protein phosphorylation; GO:0001936 regulation of endothelial cell proliferation; GO:0001937 negative regulation of endothelial cell proliferation; GO:0001942 hair follicle development; GO…	GO:0005576 extracellular region; GO:0005622 intracellular; GO:0005623 cell; GO:0005634 nucleus; GO:0005635 nuclear envelope; GO:0005654 nucleoplasm; GO:0005737 cytoplasm; GO:0005739 mitochondrion; GO:0005768 endosome; GO:0005783 endoplasmic reticulum; GO:0005791 rough endoplasmic reticulum; GO:0005794 Golgi apparatus; GO:0005829 cytosol; GO:0005886 plasma membrane; GO:0005887 integral component o…	GO:0001540 amyloid-beta binding; GO:0004888 transmembrane signaling receptor activity; GO:0005031 tumor necrosis factor-activated receptor activity; GO:0005035 death receptor activity; GO:0005102 signaling receptor binding; GO:0005126 cytokine receptor binding; GO:0005165 neurotrophin receptor binding; GO:0005167 neurotrophin TRK receptor binding; GO:0005168 neurotrophin TRKA receptor binding; GO…	PF00020; PF00531	TNFR/NGFR cysteine-rich region; Death domain
E9Q5K9	148	T	1.226	0.00288497	Up	YTH domain-containing protein 1 OS=Mus musculus OX=10090 GN=Ythdc1 PE=1 SV=2	Ythdc1	0.995891	0.000862938	76.82	4	RAKS(1)PT(0.996)PDGS(0.004)ER	-0.13925	1.113	1.076	0.906	0.88	nucleus	K20100			GO:0000245 spliceosomal complex assembly; GO:0000375 RNA splicing, via transesterification reactions; GO:0000377 RNA splicing, via transesterification reactions with bulged adenosine as nucleophile; GO:0000398 mRNA splicing, via spliceosome; GO:0006139 nucleobase-containing compound metabolic process; GO:0006376 mRNA splice site selection; GO:0006396 RNA processing; GO:0006397 mRNA processing; GO…	GO:0005622 intracellular; GO:0005623 cell; GO:0005634 nucleus; GO:0005654 nucleoplasm; GO:0005886 plasma membrane; GO:0016020 membrane; GO:0016604 nuclear body; GO:0016607 nuclear speck; GO:0031974 membrane-enclosed lumen; GO:0031981 nuclear lumen; GO:0043226 organelle; GO:0043227 membrane-bounded organelle; GO:0043229 intracellular organelle; GO:0043231 intracellular membrane-bounded organelle; …	GO:0003676 nucleic acid binding; GO:0003723 RNA binding; GO:0005488 binding; GO:0097159 organic cyclic compound binding; GO:1901363 heterocyclic compound binding; GO:1990247 N6-methyladenosine-containing RNA binding;	PF04146	YT521-B-like domain	AT	KOG1902	Putative signal transduction protein involved in RNA splicing
O55098	950	T	1.297	0.0457957	Up	Serine/threonine-protein kinase 10 OS=Mus musculus OX=10090 GN=Stk10 PE=1 SV=2	Stk10	0.922764	0.000120576	87.088	3	LSEEAEPRPT(0.074)T(0.923)PS(0.003)K	1.2498	1.118	1.264	0.835	1.007	mitochondria	K08837	STK10; serine/threonine kinase 10 [EC:2.7.11.1]	mmu04914 Progesterone-mediated oocyte maturation	GO:0001932 regulation of protein phosphorylation; GO:0001934 positive regulation of protein phosphorylation; GO:0002682 regulation of immune system process; GO:0002685 regulation of leukocyte migration; GO:0006464 cellular protein modification process; GO:0006468 protein phosphorylation; GO:0006793 phosphorus metabolic process; GO:0006796 phosphate-containing compound metabolic process; GO:000680…	GO:0005622 intracellular; GO:0005623 cell; GO:0005737 cytoplasm; GO:0005886 plasma membrane; GO:0016020 membrane; GO:0071944 cell periphery;	GO:0003824 catalytic activity; GO:0004672 protein kinase activity; GO:0004674 protein serine/threonine kinase activity; GO:0005488 binding; GO:0005515 protein binding; GO:0016301 kinase activity; GO:0016740 transferase activity; GO:0016772 transferase activity, transferring phosphorus-containing groups; GO:0016773 phosphotransferase activity, alcohol group as acceptor; GO:0042802 identical protei…	PF00069	Protein kinase domain	T	KOG0579	Ste20-like serine/threonine protein kinase
Q5SW75	1400	T	1.515	0.0536571	Up	Protein phosphatase Slingshot homolog 2 OS=Mus musculus OX=10090 GN=Ssh2 PE=1 SV=2	Ssh2	1	0.00026537	84.169	4	QQHGRT(1)HPLR	0.39274	1.188	1.29	0.815	0.82	nucleus	K05766	SSH; protein phosphatase slingshot [EC:3.1.3.16 3.1.3.48]	mmu04360 Axon guidance; mmu04810 Regulation of actin cytoskeleton	GO:0006464 cellular protein modification process; GO:0006470 protein dephosphorylation; GO:0006793 phosphorus metabolic process; GO:0006796 phosphate-containing compound metabolic process; GO:0006807 nitrogen compound metabolic process; GO:0006996 organelle organization; GO:0007010 cytoskeleton organization; GO:0007275 multicellular organism development; GO:0007399 nervous system development; GO:…	GO:0005622 intracellular; GO:0005623 cell; GO:0005737 cytoplasm; GO:0005856 cytoskeleton; GO:0043226 organelle; GO:0043228 non-membrane-bounded organelle; GO:0043229 intracellular organelle; GO:0043232 intracellular non-membrane-bounded organelle;	GO:0003779 actin binding; GO:0003824 catalytic activity; GO:0004721 phosphoprotein phosphatase activity; GO:0005488 binding; GO:0005515 protein binding; GO:0008092 cytoskeletal protein binding; GO:0016787 hydrolase activity; GO:0016788 hydrolase activity, acting on ester bonds; GO:0016791 phosphatase activity; GO:0042578 phosphoric ester hydrolase activity; GO:0140096 catalytic activity, acting o…	PF08766; PF00782	DEK C terminal domain; Dual specificity phosphatase, catalytic domain	V	KOG1716	Dual specificity phosphatase
Q60749	324	T	1.295	0.00655234	Up	KH domain-containing, RNA-binding, signal transduction-associated protein 1 OS=Mus musculus OX=10090 GN=Khdrbs1 PE=1 SV=2	Khdrbs1	0.887745	0.00861819	52.463	3	GT(0.002)PVRGS(0.11)IT(0.888)R	0.81633	0.972	1.255	0.747	0.974	cytoplasm	K13198			GO:0000003 reproduction; GO:0000086 G2/M transition of mitotic cell cycle; GO:0000278 mitotic cell cycle; GO:0006139 nucleobase-containing compound metabolic process; GO:0006355 regulation of transcription, DNA-templated; GO:0006396 RNA processing; GO:0006397 mRNA processing; GO:0006417 regulation of translation; GO:0006446 regulation of translational initiation; GO:0006725 cellular aromatic comp…	GO:0005622 intracellular; GO:0005623 cell; GO:0005634 nucleus; GO:0005654 nucleoplasm; GO:0005737 cytoplasm; GO:0005829 cytosol; GO:0005886 plasma membrane; GO:0016020 membrane; GO:0031974 membrane-enclosed lumen; GO:0031981 nuclear lumen; GO:0032991 protein-containing complex; GO:0043226 organelle; GO:0043227 membrane-bounded organelle; GO:0043229 intracellular organelle; GO:0043231 intracellula…	GO:0003676 nucleic acid binding; GO:0003677 DNA binding; GO:0003723 RNA binding; GO:0003727 single-stranded RNA binding; GO:0005488 binding; GO:0005515 protein binding; GO:0008143 poly(A) binding; GO:0008187 poly-pyrimidine tract binding; GO:0008266 poly(U) RNA binding; GO:0017124 SH3 domain binding; GO:0019904 protein domain specific binding; GO:0030674 protein-macromolecule adaptor activity; GO…	PF00013	KH domain	K	KOG1588	RNA-binding protein Sam68 and related KH domain proteins
Q99J95	186	T	1.814	0.0643001	Up	Cyclin-dependent kinase 9 OS=Mus musculus OX=10090 GN=Cdk9 PE=1 SV=1	Cdk9	0.980343	0.010552	45.28	2	NS(0.001)QPNRY(0.019)T(0.98)NR	-0.24828	1.183	1.421	0.683	0.749	nucleus	K02211	CDK9; cyclin-dependent kinase 9 [EC:2.7.11.22 2.7.11.23]	mmu05202 Transcriptional misregulation in cancer	GO:0001932 regulation of protein phosphorylation; GO:0001934 positive regulation of protein phosphorylation; GO:0006139 nucleobase-containing compound metabolic process; GO:0006259 DNA metabolic process; GO:0006260 DNA replication; GO:0006261 DNA-dependent DNA replication; GO:0006282 regulation of DNA repair; GO:0006351 transcription, DNA-templated; GO:0006354 DNA-templated transcription, elongat…	GO:0000307 cyclin-dependent protein kinase holoenzyme complex; GO:0005622 intracellular; GO:0005623 cell; GO:0005634 nucleus; GO:0005654 nucleoplasm; GO:0005694 chromosome; GO:0005737 cytoplasm; GO:0008023 transcription elongation factor complex; GO:0008024 cyclin/CDK positive transcription elongation factor complex; GO:0016604 nuclear body; GO:0016605 PML body; GO:0019908 nuclear cyclin-dependen…	GO:0000976 transcription regulatory region sequence-specific DNA binding; GO:0000977 RNA polymerase II transcription regulatory region sequence-specific DNA binding; GO:0000978 RNA polymerase II cis-regulatory region sequence-specific DNA binding; GO:0000987 cis-regulatory region sequence-specific DNA binding; GO:0001067 regulatory region nucleic acid binding; GO:0001221 transcription cofactor bi…	PF00069	Protein kinase domain	D	KOG0669	Cyclin T-dependent kinase CDK9
Q99JF8	271	T	1.227	0.0991217	Up	PC4 and SFRS1-interacting protein OS=Mus musculus OX=10090 GN=Psip1 PE=1 SV=1	Psip1	0.963157	6.47561e-106	218.55	3	NLAKPGVT(0.004)S(0.033)T(0.963)S(0.999)DS(1)EDEDDQEGEK	-0.12615	0.994	1.225	0.871	0.933	nucleus	K25057			GO:0000245 spliceosomal complex assembly; GO:0000375 RNA splicing, via transesterification reactions; GO:0000377 RNA splicing, via transesterification reactions with bulged adenosine as nucleophile; GO:0000395 mRNA 5'-splice site recognition; GO:0000398 mRNA splicing, via spliceosome; GO:0006139 nucleobase-containing compound metabolic process; GO:0006355 regulation of transcription, DNA-template…	GO:0000228 nuclear chromosome; GO:0000785 chromatin; GO:0000790 nuclear chromatin; GO:0000792 heterochromatin; GO:0005622 intracellular; GO:0005623 cell; GO:0005634 nucleus; GO:0005654 nucleoplasm; GO:0005694 chromosome; GO:0005720 nuclear heterochromatin; GO:0031974 membrane-enclosed lumen; GO:0031981 nuclear lumen; GO:0034399 nuclear periphery; GO:0035327 transcriptionally active chromatin; GO:…	GO:0003676 nucleic acid binding; GO:0003677 DNA binding; GO:0003682 chromatin binding; GO:0003690 double-stranded DNA binding; GO:0003712 transcription coregulator activity; GO:0003713 transcription coactivator activity; GO:0005488 binding; GO:0005515 protein binding; GO:0008134 transcription factor binding; GO:0033613 activating transcription factor binding; GO:0097100 supercoiled DNA binding; G…	PF00855	PWWP domain	K	KOG1904	Transcription coactivator
Q9JIX8	1329	T	1.312	0.0792563	Up	Apoptotic chromatin condensation inducer in the nucleus OS=Mus musculus OX=10090 GN=Acin1 PE=1 SV=3	Acin1	0.822076	0.00892141	60.398	2	S(0.178)T(0.822)PVRDR	0.43678	1.206	1.069	0.974	0.772	nucleus	K12875	ACIN1; apoptotic chromatin condensation inducer in the nucleus	mmu03013 Nucleocytoplasmic transport; mmu03015 mRNA surveillance pathway; mmu03040 Spliceosome	GO:0002262 myeloid cell homeostasis; GO:0002376 immune system process; GO:0002520 immune system development; GO:0002682 regulation of immune system process; GO:0002684 positive regulation of immune system process; GO:0002761 regulation of myeloid leukocyte differentiation; GO:0002763 positive regulation of myeloid leukocyte differentiation; GO:0006323 DNA packaging; GO:0006915 apoptotic process; …	GO:0005622 intracellular; GO:0005623 cell; GO:0005634 nucleus; GO:0005654 nucleoplasm; GO:0005730 nucleolus; GO:0005737 cytoplasm; GO:0005829 cytosol; GO:0005886 plasma membrane; GO:0016020 membrane; GO:0016604 nuclear body; GO:0016607 nuclear speck; GO:0031974 membrane-enclosed lumen; GO:0031981 nuclear lumen; GO:0032991 protein-containing complex; GO:0043226 organelle; GO:0043227 membrane-bound…	GO:0003676 nucleic acid binding; GO:0003824 catalytic activity; GO:0005488 binding; GO:0005515 protein binding; GO:0016462 pyrophosphatase activity; GO:0016787 hydrolase activity; GO:0016817 hydrolase activity, acting on acid anhydrides; GO:0016818 hydrolase activity, acting on acid anhydrides, in phosphorus-containing anhydrides; GO:0016887 ATPase activity; GO:0017111 nucleoside-triphosphatase a…			B	KOG2416	Acinus (induces apoptotic chromatin condensation)
Q9JK23	18	T	1.212	0.0554022	Up	Proteasome assembly chaperone 1 OS=Mus musculus OX=10090 GN=Psmg1 PE=1 SV=1	Psmg1	0.999996	0.00395397	55.361	2	AGT(1)EEEEEEEEQSR	1.4156	1.346	0.824	1.068	0.707	nucleus	K11875			GO:0007275 multicellular organism development; GO:0007399 nervous system development; GO:0007417 central nervous system development; GO:0007420 brain development; GO:0008283 cell population proliferation; GO:0009987 cellular process; GO:0016043 cellular component organization; GO:0021534 cell proliferation in hindbrain; GO:0021924 cell proliferation in external granule layer; GO:0021930 cerebella…	GO:0005622 intracellular; GO:0005623 cell; GO:0005634 nucleus; GO:0005654 nucleoplasm; GO:0005737 cytoplasm; GO:0005783 endoplasmic reticulum; GO:0005794 Golgi apparatus; GO:0005829 cytosol; GO:0012505 endomembrane system; GO:0031974 membrane-enclosed lumen; GO:0031981 nuclear lumen; GO:0043226 organelle; GO:0043227 membrane-bounded organelle; GO:0043229 intracellular organelle; GO:0043231 intrac…	GO:0005488 binding; GO:0044877 protein-containing complex binding; GO:0070628 proteasome binding;
Q9QXJ1	709	T	1.499	0.0801922	Up	Amyloid-beta A4 precursor protein-binding family B member 1 OS=Mus musculus OX=10090 GN=Apbb1 PE=1 SV=3	Apbb1	0.999239	0.0446067	51.749	2	RLGS(0.001)QT(0.999)P	-1.4162	1.134	1.359	0.802	0.858	nucleus	K04529	APBB1; amyloid beta A4 precursor protein-binding family B member 1	mmu05010 Alzheimer disease	GO:0000122 negative regulation of transcription by RNA polymerase II; GO:0000902 cell morphogenesis; GO:0000904 cell morphogenesis involved in differentiation; GO:0001558 regulation of cell growth; GO:0001764 neuron migration; GO:0002791 regulation of peptide secretion; GO:0002793 positive regulation of peptide secretion; GO:0003008 system process; GO:0006139 nucleobase-containing compound metabo…	GO:0005622 intracellular; GO:0005623 cell; GO:0005634 nucleus; GO:0005654 nucleoplasm; GO:0005737 cytoplasm; GO:0005886 plasma membrane; GO:0016020 membrane; GO:0016604 nuclear body; GO:0016607 nuclear speck; GO:0030027 lamellipodium; GO:0030175 filopodium; GO:0030424 axon; GO:0030425 dendrite; GO:0030426 growth cone; GO:0030427 site of polarized growth; GO:0031252 cell leading edge; GO:0031974 m…	GO:0001540 amyloid-beta binding; GO:0003682 chromatin binding; GO:0005488 binding; GO:0005515 protein binding; GO:0008092 cytoskeletal protein binding; GO:0008134 transcription factor binding; GO:0019899 enzyme binding; GO:0033218 amide binding; GO:0035035 histone acetyltransferase binding; GO:0042277 peptide binding; GO:0042393 histone binding; GO:0044877 protein-containing complex binding; GO:0…	PF00397; PF00640	WW domain; Phosphotyrosine interaction domain (PTB/PID)
Q9R1L5	1371	T	1.249	0.0945073	Up	Microtubule-associated serine/threonine-protein kinase 1 OS=Mus musculus OX=10090 GN=Mast1 PE=1 SV=3	Mast1	0.99999	0.00022157	84.403	3	EDSAGGTEACT(1)PPR	-0.16298	1.096	1.109	0.94	0.832	nucleus	K08789			GO:0006464 cellular protein modification process; GO:0006468 protein phosphorylation; GO:0006793 phosphorus metabolic process; GO:0006796 phosphate-containing compound metabolic process; GO:0006807 nitrogen compound metabolic process; GO:0006996 organelle organization; GO:0007010 cytoskeleton organization; GO:0007154 cell communication; GO:0007165 signal transduction; GO:0008152 metabolic process…	GO:0005622 intracellular; GO:0005623 cell; GO:0005634 nucleus; GO:0005856 cytoskeleton; GO:0005886 plasma membrane; GO:0016020 membrane; GO:0043226 organelle; GO:0043227 membrane-bounded organelle; GO:0043228 non-membrane-bounded organelle; GO:0043229 intracellular organelle; GO:0043231 intracellular membrane-bounded organelle; GO:0043232 intracellular non-membrane-bounded organelle; GO:0071944 c…	GO:0000166 nucleotide binding; GO:0000287 magnesium ion binding; GO:0003824 catalytic activity; GO:0004672 protein kinase activity; GO:0004674 protein serine/threonine kinase activity; GO:0005488 binding; GO:0005524 ATP binding; GO:0008144 drug binding; GO:0016301 kinase activity; GO:0016740 transferase activity; GO:0016772 transferase activity, transferring phosphorus-containing groups; GO:00167…	PF08926; PF00069	Domain of unknown function (DUF1908); Protein kinase domain	T	KOG0606	Microtubule-associated serine/threonine kinase and related proteins
Q569Z6	54	Y	1.29	0.0877032	Up	Thyroid hormone receptor-associated protein 3 OS=Mus musculus OX=10090 GN=Thrap3 PE=1 SV=1	Thrap3	0.793418	0.000662919	66.068	2	S(0.178)RS(0.809)RS(0.466)Y(0.793)S(0.753)PAHNR	0.76796	1.223	1.01	0.893	0.835	nucleus	K13112			GO:0000381 regulation of alternative mRNA splicing, via spliceosome; GO:0000956 nuclear-transcribed mRNA catabolic process; GO:0006139 nucleobase-containing compound metabolic process; GO:0006351 transcription, DNA-templated; GO:0006352 DNA-templated transcription, initiation; GO:0006355 regulation of transcription, DNA-templated; GO:0006357 regulation of transcription by RNA polymerase II; GO:00…	GO:0005622 intracellular; GO:0005623 cell; GO:0005634 nucleus; GO:0005654 nucleoplasm; GO:0016592 mediator complex; GO:0016604 nuclear body; GO:0016607 nuclear speck; GO:0031974 membrane-enclosed lumen; GO:0031981 nuclear lumen; GO:0032991 protein-containing complex; GO:0043226 organelle; GO:0043227 membrane-bounded organelle; GO:0043229 intracellular organelle; GO:0043231 intracellular membrane-…	GO:0000976 transcription regulatory region sequence-specific DNA binding; GO:0000977 RNA polymerase II transcription regulatory region sequence-specific DNA binding; GO:0001067 regulatory region nucleic acid binding; GO:0003676 nucleic acid binding; GO:0003677 DNA binding; GO:0003690 double-stranded DNA binding; GO:0003712 transcription coregulator activity; GO:0003713 transcription coactivator a…

## Sheet: decrease-phos
Protein accession	Position	Amino acid	KO/WT Ratio	KO/WT CV	Regulated Type	Protein description	Gene name	Localization probability	PEP	Score	Charge	Modified sequence	Mass error [ppm]	KO1	KO2	WT1	WT2	Subcellular localization	KEGG KO No.	KEGG Gene	KEGG pathway	Biological Process	Cellular Component	Molecular Function	Pfam ID	Domain description	KOG category	KOG NO.	KOG description
A2ABV5	992	S	0.811	0.00523137	Down	Mediator of RNA polymerase II transcription subunit 14 OS=Mus musculus OX=10090 GN=Med14 PE=1 SV=1	Med14	0.998757	0.000639097	73.104	5	S(0.001)VNEDDNPPS(0.999)PIGGDMMDSLISQLQPPQQQPFPK	-0.087817	0.928	0.859	1.149	1.055	nucleus	K15156	MED14; mediator of RNA polymerase II transcription subunit 14	mmu04919 Thyroid hormone signaling pathway	GO:0006139 nucleobase-containing compound metabolic process; GO:0006351 transcription, DNA-templated; GO:0006352 DNA-templated transcription, initiation; GO:0006355 regulation of transcription, DNA-templated; GO:0006357 regulation of transcription by RNA polymerase II; GO:0006366 transcription by RNA polymerase II; GO:0006367 transcription initiation from RNA polymerase II promoter; GO:0006725 ce…	GO:0000428 DNA-directed RNA polymerase complex; GO:0005622 intracellular; GO:0005623 cell; GO:0005634 nucleus; GO:0005654 nucleoplasm; GO:0005667 transcription regulator complex; GO:0016591 RNA polymerase II, holoenzyme; GO:0016592 mediator complex; GO:0030880 RNA polymerase complex; GO:0031974 membrane-enclosed lumen; GO:0031981 nuclear lumen; GO:0032991 protein-containing complex; GO:0043226 or…	GO:0003712 transcription coregulator activity; GO:0003713 transcription coactivator activity; GO:0005102 signaling receptor binding; GO:0005488 binding; GO:0005515 protein binding; GO:0008134 transcription factor binding; GO:0030374 nuclear receptor transcription coactivator activity; GO:0035257 nuclear hormone receptor binding; GO:0038023 signaling receptor activity; GO:0042809 vitamin D recepto…			K	KOG1875	Thyroid hormone receptor-associated coactivator complex component (TRAP170)
A2AF47	12	S	0.774	0.00821686	Down	Dedicator of cytokinesis protein 11 OS=Mus musculus OX=10090 GN=Dock11 PE=1 SV=1	Dock11	1	6.02951e-14	141.85	4	RLS(1)KPGTAAELR	-0.55102	0.884	0.861	1.135	1.118	plasma membrane	K21853			GO:0001775 cell activation; GO:0001776 leukocyte homeostasis; GO:0001782 B cell homeostasis; GO:0002252 immune effector process; GO:0002260 lymphocyte homeostasis; GO:0002263 cell activation involved in immune response; GO:0002285 lymphocyte activation involved in immune response; GO:0002312 B cell activation involved in immune response; GO:0002313 mature B cell differentiation involved in immune…	GO:0005622 intracellular; GO:0005623 cell; GO:0005737 cytoplasm; GO:0005829 cytosol;	GO:0005085 guanyl-nucleotide exchange factor activity; GO:0005088 Ras guanyl-nucleotide exchange factor activity; GO:0005089 Rho guanyl-nucleotide exchange factor activity; GO:0005488 binding; GO:0005515 protein binding; GO:0017016 Ras GTPase binding; GO:0017048 Rho GTPase binding; GO:0019899 enzyme binding; GO:0031267 small GTPase binding; GO:0051020 GTPase binding; GO:0098772 molecular function…	PF11878; PF00169	Domain of unknown function (DUF3398); PH domain	T	KOG1997	PH domain-containing protein
A2AHC3	1133	S	0.812	0.0139331	Down	Calmodulin-regulated spectrin-associated protein 1 OS=Mus musculus OX=10090 GN=Camsap1 PE=1 SV=1	Camsap1	0.993303	2.04146e-09	119.17	2	S(0.993)PS(0.007)DPGGELPEK	0.83723	0.909	0.892	1.131	1.088	nucleus	K17493			GO:0000226 microtubule cytoskeleton organization; GO:0006996 organelle organization; GO:0007010 cytoskeleton organization; GO:0007017 microtubule-based process; GO:0007275 multicellular organism development; GO:0007399 nervous system development; GO:0009987 cellular process; GO:0016043 cellular component organization; GO:0022008 neurogenesis; GO:0022603 regulation of anatomical structure morphoge…	GO:0005622 intracellular; GO:0005623 cell; GO:0005856 cytoskeleton; GO:0005874 microtubule; GO:0015630 microtubule cytoskeleton; GO:0043226 organelle; GO:0043228 non-membrane-bounded organelle; GO:0043229 intracellular organelle; GO:0043232 intracellular non-membrane-bounded organelle; GO:0099080 supramolecular complex; GO:0099081 supramolecular polymer; GO:0099512 supramolecular fiber; GO:009951…	GO:0005488 binding; GO:0005515 protein binding; GO:0005516 calmodulin binding; GO:0008017 microtubule binding; GO:0008092 cytoskeletal protein binding; GO:0015631 tubulin binding; GO:0030507 spectrin binding; GO:0051011 microtubule minus-end binding;	PF11971; PF08683	CAMSAP CH domain; Microtubule-binding calmodulin-regulated spectrin-associated	Z	KOG3654	Uncharacterized CH domain protein
A2AJI0	544	S	0.764	0.0323724	Down	MAP7 domain-containing protein 1 OS=Mus musculus OX=10090 GN=Map7d1 PE=1 SV=1	Map7d1	0.999883	1.00325e-05	73.458	5	AAEEKEPAAPAS(1)PAPS(1)PVPS(0.79)PT(0.211)PAQPQK	-0.54289	0.811	0.877	1.085	1.121	nucleus	K16806			GO:0000226 microtubule cytoskeleton organization; GO:0006996 organelle organization; GO:0007010 cytoskeleton organization; GO:0007017 microtubule-based process; GO:0009987 cellular process; GO:0016043 cellular component organization; GO:0071840 cellular component organization or biogenesis;	GO:0005622 intracellular; GO:0005623 cell; GO:0005737 cytoplasm; GO:0005829 cytosol; GO:0005856 cytoskeleton; GO:0015630 microtubule cytoskeleton; GO:0043226 organelle; GO:0043228 non-membrane-bounded organelle; GO:0043229 intracellular organelle; GO:0043232 intracellular non-membrane-bounded organelle;	GO:0005198 structural molecule activity;
A2AJI0	548	S	0.764	0.0323724	Down	MAP7 domain-containing protein 1 OS=Mus musculus OX=10090 GN=Map7d1 PE=1 SV=1	Map7d1	0.999729	1.00325e-05	73.458	5	AAEEKEPAAPAS(1)PAPS(1)PVPS(0.79)PT(0.211)PAQPQK	-0.54289	0.811	0.877	1.085	1.121	nucleus	K16806			GO:0000226 microtubule cytoskeleton organization; GO:0006996 organelle organization; GO:0007010 cytoskeleton organization; GO:0007017 microtubule-based process; GO:0009987 cellular process; GO:0016043 cellular component organization; GO:0071840 cellular component organization or biogenesis;	GO:0005622 intracellular; GO:0005623 cell; GO:0005737 cytoplasm; GO:0005829 cytosol; GO:0005856 cytoskeleton; GO:0015630 microtubule cytoskeleton; GO:0043226 organelle; GO:0043228 non-membrane-bounded organelle; GO:0043229 intracellular organelle; GO:0043232 intracellular non-membrane-bounded organelle;	GO:0005198 structural molecule activity;
A2AJI0	552	S	0.764	0.0323724	Down	MAP7 domain-containing protein 1 OS=Mus musculus OX=10090 GN=Map7d1 PE=1 SV=1	Map7d1	0.789855	1.00325e-05	73.458	5	AAEEKEPAAPAS(1)PAPS(1)PVPS(0.79)PT(0.211)PAQPQK	-0.54289	0.811	0.877	1.085	1.121	nucleus	K16806			GO:0000226 microtubule cytoskeleton organization; GO:0006996 organelle organization; GO:0007010 cytoskeleton organization; GO:0007017 microtubule-based process; GO:0009987 cellular process; GO:0016043 cellular component organization; GO:0071840 cellular component organization or biogenesis;	GO:0005622 intracellular; GO:0005623 cell; GO:0005737 cytoplasm; GO:0005829 cytosol; GO:0005856 cytoskeleton; GO:0015630 microtubule cytoskeleton; GO:0043226 organelle; GO:0043228 non-membrane-bounded organelle; GO:0043229 intracellular organelle; GO:0043232 intracellular non-membrane-bounded organelle;	GO:0005198 structural molecule activity;
A2AJI0	401	S	0.774	0.0648219	Down	MAP7 domain-containing protein 1 OS=Mus musculus OX=10090 GN=Map7d1 PE=1 SV=1	Map7d1	1	3.76335e-07	110.97	4	RKPGAGGS(1)PALAR	0.23759	0.796	0.905	1.077	1.117	nucleus	K16806			GO:0000226 microtubule cytoskeleton organization; GO:0006996 organelle organization; GO:0007010 cytoskeleton organization; GO:0007017 microtubule-based process; GO:0009987 cellular process; GO:0016043 cellular component organization; GO:0071840 cellular component organization or biogenesis;	GO:0005622 intracellular; GO:0005623 cell; GO:0005737 cytoplasm; GO:0005829 cytosol; GO:0005856 cytoskeleton; GO:0015630 microtubule cytoskeleton; GO:0043226 organelle; GO:0043228 non-membrane-bounded organelle; GO:0043229 intracellular organelle; GO:0043232 intracellular non-membrane-bounded organelle;	GO:0005198 structural molecule activity;
A2AJK6	2171	S	0.749	0.0944068	Down	Chromodomain-helicase-DNA-binding protein 7 OS=Mus musculus OX=10090 GN=Chd7 PE=1 SV=1	Chd7	1	0.000296192	77.324	4	AEECEHS(1)PAKER	-0.030868	0.854	0.857	1.222	1.072	nucleus	K14437			GO:0000003 reproduction; GO:0001501 skeletal system development; GO:0001568 blood vessel development; GO:0001654 eye development; GO:0001701 in utero embryonic development; GO:0001775 cell activation; GO:0001944 vasculature development; GO:0001974 blood vessel remodeling; GO:0002376 immune system process; GO:0002520 immune system development; GO:0002521 leukocyte differentiation; GO:0002791 regul…	GO:0005622 intracellular; GO:0005623 cell; GO:0005634 nucleus; GO:0005654 nucleoplasm; GO:0005730 nucleolus; GO:0031974 membrane-enclosed lumen; GO:0031981 nuclear lumen; GO:0043226 organelle; GO:0043227 membrane-bounded organelle; GO:0043228 non-membrane-bounded organelle; GO:0043229 intracellular organelle; GO:0043231 intracellular membrane-bounded organelle; GO:0043232 intracellular non-membra…	GO:0000976 transcription regulatory region sequence-specific DNA binding; GO:0000977 RNA polymerase II transcription regulatory region sequence-specific DNA binding; GO:0000978 RNA polymerase II cis-regulatory region sequence-specific DNA binding; GO:0000987 cis-regulatory region sequence-specific DNA binding; GO:0001067 regulatory region nucleic acid binding; GO:0003676 nucleic acid binding; GO:…	PF00385; PF07533	Chromo (CHRromatin Organisation MOdifier) domain; BRK domain	K	KOG0384	Chromodomain-helicase DNA-binding protein
A2AJK6	1567	S	0.733	0.0733153	Down	Chromodomain-helicase-DNA-binding protein 7 OS=Mus musculus OX=10090 GN=Chd7 PE=1 SV=1	Chd7	1	1.23195e-33	145.26	4	EDELMEFS(1)DLES(0.992)DS(0.008)EEKPCAKPR	-3.4548	0.891	0.799	1.282	1.036	nucleus	K14437			GO:0000003 reproduction; GO:0001501 skeletal system development; GO:0001568 blood vessel development; GO:0001654 eye development; GO:0001701 in utero embryonic development; GO:0001775 cell activation; GO:0001944 vasculature development; GO:0001974 blood vessel remodeling; GO:0002376 immune system process; GO:0002520 immune system development; GO:0002521 leukocyte differentiation; GO:0002791 regul…	GO:0005622 intracellular; GO:0005623 cell; GO:0005634 nucleus; GO:0005654 nucleoplasm; GO:0005730 nucleolus; GO:0031974 membrane-enclosed lumen; GO:0031981 nuclear lumen; GO:0043226 organelle; GO:0043227 membrane-bounded organelle; GO:0043228 non-membrane-bounded organelle; GO:0043229 intracellular organelle; GO:0043231 intracellular membrane-bounded organelle; GO:0043232 intracellular non-membra…	GO:0000976 transcription regulatory region sequence-specific DNA binding; GO:0000977 RNA polymerase II transcription regulatory region sequence-specific DNA binding; GO:0000978 RNA polymerase II cis-regulatory region sequence-specific DNA binding; GO:0000987 cis-regulatory region sequence-specific DNA binding; GO:0001067 regulatory region nucleic acid binding; GO:0003676 nucleic acid binding; GO:…	PF00385; PF07533	Chromo (CHRromatin Organisation MOdifier) domain; BRK domain	K	KOG0384	Chromodomain-helicase DNA-binding protein
A2AJK6	626	S	0.638	0.083189	Down	Chromodomain-helicase-DNA-binding protein 7 OS=Mus musculus OX=10090 GN=Chd7 PE=1 SV=1	Chd7	0.999997	2.1338e-37	180.56	3	RNS(1)LDVSQEEK	0.01341	0.811	0.752	1.202	1.254	nucleus	K14437			GO:0000003 reproduction; GO:0001501 skeletal system development; GO:0001568 blood vessel development; GO:0001654 eye development; GO:0001701 in utero embryonic development; GO:0001775 cell activation; GO:0001944 vasculature development; GO:0001974 blood vessel remodeling; GO:0002376 immune system process; GO:0002520 immune system development; GO:0002521 leukocyte differentiation; GO:0002791 regul…	GO:0005622 intracellular; GO:0005623 cell; GO:0005634 nucleus; GO:0005654 nucleoplasm; GO:0005730 nucleolus; GO:0031974 membrane-enclosed lumen; GO:0031981 nuclear lumen; GO:0043226 organelle; GO:0043227 membrane-bounded organelle; GO:0043228 non-membrane-bounded organelle; GO:0043229 intracellular organelle; GO:0043231 intracellular membrane-bounded organelle; GO:0043232 intracellular non-membra…	GO:0000976 transcription regulatory region sequence-specific DNA binding; GO:0000977 RNA polymerase II transcription regulatory region sequence-specific DNA binding; GO:0000978 RNA polymerase II cis-regulatory region sequence-specific DNA binding; GO:0000987 cis-regulatory region sequence-specific DNA binding; GO:0001067 regulatory region nucleic acid binding; GO:0003676 nucleic acid binding; GO:…	PF00385; PF07533	Chromo (CHRromatin Organisation MOdifier) domain; BRK domain	K	KOG0384	Chromodomain-helicase DNA-binding protein
A2AJT4	211	S	0.832	0.0280295	Down	Arginine/serine-rich protein PNISR OS=Mus musculus OX=10090 GN=Pnisr PE=1 SV=1	Pnisr	1	0.000389243	71.879	2	S(1)PIALPVK	-0.36561	0.925	0.893	1.133	1.052	nucleus	K13170				GO:0005622 intracellular; GO:0005623 cell; GO:0005634 nucleus; GO:0005654 nucleoplasm; GO:0005737 cytoplasm; GO:0005829 cytosol; GO:0016604 nuclear body; GO:0016607 nuclear speck; GO:0031974 membrane-enclosed lumen; GO:0031981 nuclear lumen; GO:0043226 organelle; GO:0043227 membrane-bounded organelle; GO:0043229 intracellular organelle; GO:0043231 intracellular membrane-bounded organelle; GO:0043…
A2ALS5	499	S	0.675	0.0502831	Down	Rap1 GTPase-activating protein 1 OS=Mus musculus OX=10090 GN=Rap1gap PE=1 SV=2	Rap1gap	0.86343	1.01407e-47	184.53	2	RS(0.137)S(0.863)AIGIENIQEVQEK	-0.95038	0.824	0.822	1.179	1.262	nucleus	K17700	RAP1GAP; RAP1 GTPase activating protein 1	mmu04015 Rap1 signaling pathway	GO:0000902 cell morphogenesis; GO:0000904 cell morphogenesis involved in differentiation; GO:0006928 movement of cell or subcellular component; GO:0006935 chemotaxis; GO:0007154 cell communication; GO:0007165 signal transduction; GO:0007275 multicellular organism development; GO:0007399 nervous system development; GO:0007409 axonogenesis; GO:0007411 axon guidance; GO:0008285 negative regulation o…	GO:0000139 Golgi membrane; GO:0005622 intracellular; GO:0005623 cell; GO:0005737 cytoplasm; GO:0005768 endosome; GO:0005769 early endosome; GO:0005794 Golgi apparatus; GO:0005829 cytosol; GO:0012505 endomembrane system; GO:0016020 membrane; GO:0030424 axon; GO:0030425 dendrite; GO:0031090 organelle membrane; GO:0031410 cytoplasmic vesicle; GO:0031982 vesicle; GO:0031984 organelle subcompartment; …	GO:0003824 catalytic activity; GO:0003924 GTPase activity; GO:0005096 GTPase activator activity; GO:0005488 binding; GO:0005515 protein binding; GO:0008047 enzyme activator activity; GO:0016462 pyrophosphatase activity; GO:0016787 hydrolase activity; GO:0016817 hydrolase activity, acting on acid anhydrides; GO:0016818 hydrolase activity, acting on acid anhydrides, in phosphorus-containing anhydri…			T	KOG3686	Rap1-GTPase-activating protein (Rap1GAP)
A2ALS5	441	S	0.682	0.0839204	Down	Rap1 GTPase-activating protein 1 OS=Mus musculus OX=10090 GN=Rap1gap PE=1 SV=2	Rap1gap	0.978772	1.13604e-07	117	2	S(0.021)QS(0.979)MDAMGLS(0.001)NK	-0.25845	0.829	0.826	1.146	1.287	nucleus	K17700	RAP1GAP; RAP1 GTPase activating protein 1	mmu04015 Rap1 signaling pathway	GO:0000902 cell morphogenesis; GO:0000904 cell morphogenesis involved in differentiation; GO:0006928 movement of cell or subcellular component; GO:0006935 chemotaxis; GO:0007154 cell communication; GO:0007165 signal transduction; GO:0007275 multicellular organism development; GO:0007399 nervous system development; GO:0007409 axonogenesis; GO:0007411 axon guidance; GO:0008285 negative regulation o…	GO:0000139 Golgi membrane; GO:0005622 intracellular; GO:0005623 cell; GO:0005737 cytoplasm; GO:0005768 endosome; GO:0005769 early endosome; GO:0005794 Golgi apparatus; GO:0005829 cytosol; GO:0012505 endomembrane system; GO:0016020 membrane; GO:0030424 axon; GO:0030425 dendrite; GO:0031090 organelle membrane; GO:0031410 cytoplasmic vesicle; GO:0031982 vesicle; GO:0031984 organelle subcompartment; …	GO:0003824 catalytic activity; GO:0003924 GTPase activity; GO:0005096 GTPase activator activity; GO:0005488 binding; GO:0005515 protein binding; GO:0008047 enzyme activator activity; GO:0016462 pyrophosphatase activity; GO:0016787 hydrolase activity; GO:0016817 hydrolase activity, acting on acid anhydrides; GO:0016818 hydrolase activity, acting on acid anhydrides, in phosphorus-containing anhydri…			T	KOG3686	Rap1-GTPase-activating protein (Rap1GAP)
A2ALU4	236	S	0.795	0.0231255	Down	Protein Shroom2 OS=Mus musculus OX=10090 GN=Shroom2 PE=1 SV=1	Shroom2	0.771396	0.000114526	100.39	2	ADAS(0.014)S(0.771)T(0.215)ENILYK	1.873	0.921	0.854	1.14	1.092	nucleus	K18625			GO:0001654 eye development; GO:0002088 lens development in camera-type eye; GO:0002089 lens morphogenesis in camera-type eye; GO:0006810 transport; GO:0006811 ion transport; GO:0006812 cation transport; GO:0006814 sodium ion transport; GO:0006928 movement of cell or subcellular component; GO:0006996 organelle organization; GO:0007275 multicellular organism development; GO:0007399 nervous system d…	GO:0005622 intracellular; GO:0005623 cell; GO:0005737 cytoplasm; GO:0005856 cytoskeleton; GO:0005886 plasma membrane; GO:0005911 cell-cell junction; GO:0005912 adherens junction; GO:0005923 bicellular tight junction; GO:0005938 cell cortex; GO:0016020 membrane; GO:0016324 apical plasma membrane; GO:0030054 cell junction; GO:0036477 somatodendritic compartment; GO:0043025 neuronal cell body; GO:00…	GO:0003779 actin binding; GO:0005215 transporter activity; GO:0005216 ion channel activity; GO:0005261 cation channel activity; GO:0005272 sodium channel activity; GO:0005488 binding; GO:0005515 protein binding; GO:0008013 beta-catenin binding; GO:0008092 cytoskeletal protein binding; GO:0008324 cation transmembrane transporter activity; GO:0015075 ion transmembrane transporter activity; GO:00150…	PF00595	PDZ domain (Also known as DHR or GLGF)
A2BH40	773	S	0.806	0.0341936	Down	AT-rich interactive domain-containing protein 1A OS=Mus musculus OX=10090 GN=Arid1a PE=1 SV=1	Arid1a	0.942784	5.39233e-08	80.453	3	NPQMPQYTSPQPGS(0.057)ALS(0.943)PR	0.37887	0.892	0.904	1.08	1.148	cytoplasm	K11653	ARID1; AT-rich interactive domain-containing protein 1	mmu04714 Thermogenesis; mmu05225 Hepatocellular carcinoma	GO:0000003 reproduction; GO:0000122 negative regulation of transcription by RNA polymerase II; GO:0001568 blood vessel development; GO:0001654 eye development; GO:0001704 formation of primary germ layer; GO:0001838 embryonic epithelial tube formation; GO:0001841 neural tube formation; GO:0001843 neural tube closure; GO:0001890 placenta development; GO:0001944 vasculature development; GO:0002009 m…	GO:0000228 nuclear chromosome; GO:0000785 chromatin; GO:0000790 nuclear chromatin; GO:0005622 intracellular; GO:0005623 cell; GO:0005634 nucleus; GO:0005654 nucleoplasm; GO:0005694 chromosome; GO:0016514 SWI/SNF complex; GO:0031974 membrane-enclosed lumen; GO:0031981 nuclear lumen; GO:0032991 protein-containing complex; GO:0043226 organelle; GO:0043227 membrane-bounded organelle; GO:0043228 non-m…	GO:0000981 DNA-binding transcription factor activity, RNA polymerase II-specific; GO:0003676 nucleic acid binding; GO:0003677 DNA binding; GO:0003700 DNA-binding transcription factor activity; GO:0003712 transcription coregulator activity; GO:0003713 transcription coactivator activity; GO:0005102 signaling receptor binding; GO:0005488 binding; GO:0005515 protein binding; GO:0008134 transcription …	PF01388	ARID/BRIGHT DNA binding domain	K	KOG2510	SWI-SNF chromatin-remodeling complex protein
A6H8H5	851	S	0.766	0.0212178	Down	Potassium voltage-gated channel subfamily B member 2 OS=Mus musculus OX=10090 GN=Kcnb2 PE=1 SV=2	Kcnb2	0.954763	1.66669e-10	106.39	3	EEGCVGS(0.006)S(0.04)S(0.955)PQNTDHNCR	1.4567	0.997	0.738	1.281	0.978	plasma membrane	K04886			GO:0006810 transport; GO:0006811 ion transport; GO:0006812 cation transport; GO:0006813 potassium ion transport; GO:0006937 regulation of muscle contraction; GO:0006940 regulation of smooth muscle contraction; GO:0008104 protein localization; GO:0009987 cellular process; GO:0015672 monovalent inorganic cation transport; GO:0030001 metal ion transport; GO:0033036 macromolecule localization; GO:003…	GO:0005623 cell; GO:0005886 plasma membrane; GO:0005887 integral component of plasma membrane; GO:0008076 voltage-gated potassium channel complex; GO:0016020 membrane; GO:0016021 integral component of membrane; GO:0030425 dendrite; GO:0031224 intrinsic component of membrane; GO:0031226 intrinsic component of plasma membrane; GO:0032809 neuronal cell body membrane; GO:0032991 protein-containing co…	GO:0005215 transporter activity; GO:0005216 ion channel activity; GO:0005244 voltage-gated ion channel activity; GO:0005249 voltage-gated potassium channel activity; GO:0005251 delayed rectifier potassium channel activity; GO:0005261 cation channel activity; GO:0005267 potassium channel activity; GO:0005488 binding; GO:0005515 protein binding; GO:0008324 cation transmembrane transporter activity;…	PF02214	K+ channel tetramerisation domain	P	KOG3713	Voltage-gated K+ channel KCNB/KCNC
B1AY13	2601	S	0.829	0.0648252	Down	Ubiquitin carboxyl-terminal hydrolase 24 OS=Mus musculus OX=10090 GN=Usp24 PE=1 SV=1	Usp24	0.999928	2.39006e-09	113.49	3	HLQQGSES(1)PMMIGELR	0.36112	0.931	0.859	1.177	0.991	cytoplasm,nucleus	K11840								O	KOG1866	Ubiquitin carboxyl-terminal hydrolase
B2RY56	698	S	0.802	0.0555804	Down	RNA-binding protein 25 OS=Mus musculus OX=10090 GN=Rbm25 PE=1 SV=2	Rbm25	1	1.59834e-58	183.49	4	KLPVDSVFNKFEDEDS(1)DDVPR	0.32494	0.869	0.901	1.128	1.081	cytoplasm	K12822	RBM25; RNA-binding protein 25	mmu03040 Spliceosome	GO:0000381 regulation of alternative mRNA splicing, via spliceosome; GO:0010468 regulation of gene expression; GO:0010941 regulation of cell death; GO:0019219 regulation of nucleobase-containing compound metabolic process; GO:0019222 regulation of metabolic process; GO:0031323 regulation of cellular metabolic process; GO:0042981 regulation of apoptotic process; GO:0043067 regulation of programmed…	GO:0005622 intracellular; GO:0005623 cell; GO:0005634 nucleus; GO:0005654 nucleoplasm; GO:0005681 spliceosomal complex; GO:0005737 cytoplasm; GO:0016604 nuclear body; GO:0016607 nuclear speck; GO:0031974 membrane-enclosed lumen; GO:0031981 nuclear lumen; GO:0032991 protein-containing complex; GO:0043226 organelle; GO:0043227 membrane-bounded organelle; GO:0043229 intracellular organelle; GO:00432…	GO:0003676 nucleic acid binding; GO:0003723 RNA binding; GO:0003729 mRNA binding; GO:0005488 binding; GO:0097159 organic cyclic compound binding; GO:1901363 heterocyclic compound binding;	PF00076	RNA recognition motif. (a.k.a. RRM, RBD, or RNP domain)	A	KOG2253	U1 snRNP complex, subunit SNU71 and related PWI-motif proteins
B9EJA2	554	S	0.778	0.00454731	Down	Cortactin-binding protein 2 OS=Mus musculus OX=10090 GN=Cttnbp2 PE=1 SV=2	Cttnbp2	0.991342	4.30673e-05	72.585	4	KPGLS(0.001)QT(0.008)PS(0.991)PPHPQLR	-0.57258	0.818	0.934	1.049	1.205	nucleus				GO:0007275 multicellular organism development; GO:0007399 nervous system development; GO:0007417 central nervous system development; GO:0007420 brain development; GO:0032501 multicellular organismal process; GO:0032502 developmental process; GO:0048513 animal organ development; GO:0048731 system development; GO:0048856 anatomical structure development; GO:0060322 head development;	GO:0005622 intracellular; GO:0005623 cell; GO:0005737 cytoplasm; GO:0005938 cell cortex; GO:0008021 synaptic vesicle; GO:0012505 endomembrane system; GO:0030133 transport vesicle; GO:0030425 dendrite; GO:0031410 cytoplasmic vesicle; GO:0031982 vesicle; GO:0036477 somatodendritic compartment; GO:0042995 cell projection; GO:0043005 neuron projection; GO:0043197 dendritic spine; GO:0043226 organelle…	GO:0005488 binding; GO:0005515 protein binding; GO:0017124 SH3 domain binding; GO:0019904 protein domain specific binding;
B9EJA2	1507	S	0.659	0.0612074	Down	Cortactin-binding protein 2 OS=Mus musculus OX=10090 GN=Cttnbp2 PE=1 SV=2	Cttnbp2	1	4.44404e-33	173.87	2	LS(1)LGS(1)DDEADLVK	1.3603	0.837	0.763	1.218	1.211	nucleus				GO:0007275 multicellular organism development; GO:0007399 nervous system development; GO:0007417 central nervous system development; GO:0007420 brain development; GO:0032501 multicellular organismal process; GO:0032502 developmental process; GO:0048513 animal organ development; GO:0048731 system development; GO:0048856 anatomical structure development; GO:0060322 head development;	GO:0005622 intracellular; GO:0005623 cell; GO:0005737 cytoplasm; GO:0005938 cell cortex; GO:0008021 synaptic vesicle; GO:0012505 endomembrane system; GO:0030133 transport vesicle; GO:0030425 dendrite; GO:0031410 cytoplasmic vesicle; GO:0031982 vesicle; GO:0036477 somatodendritic compartment; GO:0042995 cell projection; GO:0043005 neuron projection; GO:0043197 dendritic spine; GO:0043226 organelle…	GO:0005488 binding; GO:0005515 protein binding; GO:0017124 SH3 domain binding; GO:0019904 protein domain specific binding;
B9EJA2	1510	S	0.722	0.0254637	Down	Cortactin-binding protein 2 OS=Mus musculus OX=10090 GN=Cttnbp2 PE=1 SV=2	Cttnbp2	1	4.44404e-33	173.87	2	LS(1)LGS(1)DDEADLVK	1.3603	0.852	0.827	1.202	1.125	nucleus				GO:0007275 multicellular organism development; GO:0007399 nervous system development; GO:0007417 central nervous system development; GO:0007420 brain development; GO:0032501 multicellular organismal process; GO:0032502 developmental process; GO:0048513 animal organ development; GO:0048731 system development; GO:0048856 anatomical structure development; GO:0060322 head development;	GO:0005622 intracellular; GO:0005623 cell; GO:0005737 cytoplasm; GO:0005938 cell cortex; GO:0008021 synaptic vesicle; GO:0012505 endomembrane system; GO:0030133 transport vesicle; GO:0030425 dendrite; GO:0031410 cytoplasmic vesicle; GO:0031982 vesicle; GO:0036477 somatodendritic compartment; GO:0042995 cell projection; GO:0043005 neuron projection; GO:0043197 dendritic spine; GO:0043226 organelle…	GO:0005488 binding; GO:0005515 protein binding; GO:0017124 SH3 domain binding; GO:0019904 protein domain specific binding;
D3YVF0	242	S	0.811	0.0558013	Down	A-kinase anchor protein 5 OS=Mus musculus OX=10090 GN=Akap5 PE=1 SV=2	Akap5	0.999993	0.000509661	84.94	2	AS(1)LLESSAAGSPR	-1.468	0.872	0.942	1.12	1.117	nucleus	K16522			GO:0000003 reproduction; GO:0001932 regulation of protein phosphorylation; GO:0001934 positive regulation of protein phosphorylation; GO:0002790 peptide secretion; GO:0006810 transport; GO:0006873 cellular ion homeostasis; GO:0006874 cellular calcium ion homeostasis; GO:0006875 cellular metal ion homeostasis; GO:0007154 cell communication; GO:0007165 signal transduction; GO:0007186 G protein-coup…	GO:0005622 intracellular; GO:0005623 cell; GO:0005737 cytoplasm; GO:0005829 cytosol; GO:0005856 cytoskeleton; GO:0005886 plasma membrane; GO:0009898 cytoplasmic side of plasma membrane; GO:0014069 postsynaptic density; GO:0016020 membrane; GO:0016323 basolateral plasma membrane; GO:0030175 filopodium; GO:0030425 dendrite; GO:0031252 cell leading edge; GO:0031253 cell projection membrane; GO:00312…	GO:0001664 G protein-coupled receptor binding; GO:0003779 actin binding; GO:0005102 signaling receptor binding; GO:0005198 structural molecule activity; GO:0005488 binding; GO:0005515 protein binding; GO:0008092 cytoskeletal protein binding; GO:0008179 adenylate cyclase binding; GO:0017124 SH3 domain binding; GO:0019899 enzyme binding; GO:0019900 kinase binding; GO:0019901 protein kinase binding;…
D3YZP9	360	S	0.831	0.00595279	Down	Coiled-coil domain-containing protein 6 OS=Mus musculus OX=10090 GN=Ccdc6 PE=1 SV=1	Ccdc6	0.973327	1.49991e-76	201.29	3	PIS(0.973)PGLS(0.027)YASHTVGFTPPTSLTR	-1.633	0.92	0.876	1.111	1.049	nucleus	K09288	CCDC6; coiled-coil domain-containing protein 6	mmu05216 Thyroid cancer; mmu05200 Pathways in cancer		GO:0005622 intracellular; GO:0005623 cell; GO:0005737 cytoplasm; GO:0005829 cytosol;				S	KOG2129	Uncharacterized conserved protein H4
D3YZP9	316	S	0.745	0.0645413	Down	Coiled-coil domain-containing protein 6 OS=Mus musculus OX=10090 GN=Ccdc6 PE=1 SV=1	Ccdc6	0.997225	3.35766e-47	186.13	2	QLS(0.997)ES(0.003)ESSLEMDDER	-2.8538	0.836	0.855	1.176	1.097	nucleus	K09288	CCDC6; coiled-coil domain-containing protein 6	mmu05216 Thyroid cancer; mmu05200 Pathways in cancer		GO:0005622 intracellular; GO:0005623 cell; GO:0005737 cytoplasm; GO:0005829 cytosol;				S	KOG2129	Uncharacterized conserved protein H4
D3YZP9	411	S	0.796	0.064807	Down	Coiled-coil domain-containing protein 6 OS=Mus musculus OX=10090 GN=Ccdc6 PE=1 SV=1	Ccdc6	0.81322	0.0100622	51.726	3	RS(0.198)S(0.813)S(0.988)PDKFK	0.16779	0.94	0.816	1.129	1.074	nucleus	K09288	CCDC6; coiled-coil domain-containing protein 6	mmu05216 Thyroid cancer; mmu05200 Pathways in cancer		GO:0005622 intracellular; GO:0005623 cell; GO:0005737 cytoplasm; GO:0005829 cytosol;				S	KOG2129	Uncharacterized conserved protein H4
D3YZP9	344	S	0.808	0.0910137	Down	Coiled-coil domain-containing protein 6 OS=Mus musculus OX=10090 GN=Ccdc6 PE=1 SV=1	Ccdc6	0.760099	2.60914e-06	100.46	2	T(0.001)VS(0.76)S(0.239)PIPYTPSPSSSR	0.55539	0.853	0.914	1.129	1.063	nucleus	K09288	CCDC6; coiled-coil domain-containing protein 6	mmu05216 Thyroid cancer; mmu05200 Pathways in cancer		GO:0005622 intracellular; GO:0005623 cell; GO:0005737 cytoplasm; GO:0005829 cytosol;				S	KOG2129	Uncharacterized conserved protein H4
D3YZP9	345	S	0.782	0.0460862	Down	Coiled-coil domain-containing protein 6 OS=Mus musculus OX=10090 GN=Ccdc6 PE=1 SV=1	Ccdc6	0.958976	4.28738e-06	97.384	2	TVS(0.041)S(0.959)PIPYTPSPSSSR	0.7173	0.88	0.857	1.162	1.061	nucleus	K09288	CCDC6; coiled-coil domain-containing protein 6	mmu05216 Thyroid cancer; mmu05200 Pathways in cancer		GO:0005622 intracellular; GO:0005623 cell; GO:0005737 cytoplasm; GO:0005829 cytosol;				S	KOG2129	Uncharacterized conserved protein H4
D3YZU1	1442	S	0.782	0.0217015	Down	SH3 and multiple ankyrin repeat domains protein 1 OS=Mus musculus OX=10090 GN=Shank1 PE=1 SV=1	Shank1	0.964144	0.00075105	80.318	2	ALT(0.036)AS(0.964)PPAAR	1.1202	0.881	0.887	1.109	1.152	nucleus	K15009	SHANK; SH3 and multiple ankyrin repeat domains protein	mmu04724 Glutamatergic synapse	GO:0000902 cell morphogenesis; GO:0000904 cell morphogenesis involved in differentiation; GO:0003008 system process; GO:0006996 organelle organization; GO:0007010 cytoskeleton organization; GO:0007275 multicellular organism development; GO:0007399 nervous system development; GO:0007600 sensory perception; GO:0007610 behavior; GO:0007611 learning or memory; GO:0007612 learning; GO:0007613 memory; …	GO:0005622 intracellular; GO:0005623 cell; GO:0005737 cytoplasm; GO:0005829 cytosol; GO:0005886 plasma membrane; GO:0014069 postsynaptic density; GO:0016020 membrane; GO:0030425 dendrite; GO:0032279 asymmetric synapse; GO:0036477 somatodendritic compartment; GO:0042995 cell projection; GO:0043005 neuron projection; GO:0043197 dendritic spine; GO:0043226 organelle; GO:0044309 neuron spine; GO:0045…	GO:0001664 G protein-coupled receptor binding; GO:0005102 signaling receptor binding; GO:0005198 structural molecule activity; GO:0005488 binding; GO:0005515 protein binding; GO:0008022 protein C-terminus binding; GO:0017124 SH3 domain binding; GO:0019904 protein domain specific binding; GO:0030159 signaling receptor complex adaptor activity; GO:0030160 synaptic receptor adaptor activity; GO:0031…	PF07653; PF00536	Variant SH3 domain; SAM domain (Sterile alpha motif)	T	KOG4375	Scaffold protein Shank and related SAM domain proteins
D3YZU1	1931	S	0.724	0.0918067	Down	SH3 and multiple ankyrin repeat domains protein 1 OS=Mus musculus OX=10090 GN=Shank1 PE=1 SV=1	Shank1	0.994802	1.87587e-15	139.63	3	QRLS(0.995)EDS(0.005)QTSLLSK	-0.34376	0.882	0.816	1.144	1.206	nucleus	K15009	SHANK; SH3 and multiple ankyrin repeat domains protein	mmu04724 Glutamatergic synapse	GO:0000902 cell morphogenesis; GO:0000904 cell morphogenesis involved in differentiation; GO:0003008 system process; GO:0006996 organelle organization; GO:0007010 cytoskeleton organization; GO:0007275 multicellular organism development; GO:0007399 nervous system development; GO:0007600 sensory perception; GO:0007610 behavior; GO:0007611 learning or memory; GO:0007612 learning; GO:0007613 memory; …	GO:0005622 intracellular; GO:0005623 cell; GO:0005737 cytoplasm; GO:0005829 cytosol; GO:0005886 plasma membrane; GO:0014069 postsynaptic density; GO:0016020 membrane; GO:0030425 dendrite; GO:0032279 asymmetric synapse; GO:0036477 somatodendritic compartment; GO:0042995 cell projection; GO:0043005 neuron projection; GO:0043197 dendritic spine; GO:0043226 organelle; GO:0044309 neuron spine; GO:0045…	GO:0001664 G protein-coupled receptor binding; GO:0005102 signaling receptor binding; GO:0005198 structural molecule activity; GO:0005488 binding; GO:0005515 protein binding; GO:0008022 protein C-terminus binding; GO:0017124 SH3 domain binding; GO:0019904 protein domain specific binding; GO:0030159 signaling receptor complex adaptor activity; GO:0030160 synaptic receptor adaptor activity; GO:0031…	PF07653; PF00536	Variant SH3 domain; SAM domain (Sterile alpha motif)	T	KOG4375	Scaffold protein Shank and related SAM domain proteins
D3YZU1	898	S	0.71	0.0607087	Down	SH3 and multiple ankyrin repeat domains protein 1 OS=Mus musculus OX=10090 GN=Shank1 PE=1 SV=1	Shank1	0.999998	9.31646e-06	77.576	3	S(1)IGAAEDDRPYLAPPAMK	1.0073	0.821	0.857	1.208	1.156	nucleus	K15009	SHANK; SH3 and multiple ankyrin repeat domains protein	mmu04724 Glutamatergic synapse	GO:0000902 cell morphogenesis; GO:0000904 cell morphogenesis involved in differentiation; GO:0003008 system process; GO:0006996 organelle organization; GO:0007010 cytoskeleton organization; GO:0007275 multicellular organism development; GO:0007399 nervous system development; GO:0007600 sensory perception; GO:0007610 behavior; GO:0007611 learning or memory; GO:0007612 learning; GO:0007613 memory; …	GO:0005622 intracellular; GO:0005623 cell; GO:0005737 cytoplasm; GO:0005829 cytosol; GO:0005886 plasma membrane; GO:0014069 postsynaptic density; GO:0016020 membrane; GO:0030425 dendrite; GO:0032279 asymmetric synapse; GO:0036477 somatodendritic compartment; GO:0042995 cell projection; GO:0043005 neuron projection; GO:0043197 dendritic spine; GO:0043226 organelle; GO:0044309 neuron spine; GO:0045…	GO:0001664 G protein-coupled receptor binding; GO:0005102 signaling receptor binding; GO:0005198 structural molecule activity; GO:0005488 binding; GO:0005515 protein binding; GO:0008022 protein C-terminus binding; GO:0017124 SH3 domain binding; GO:0019904 protein domain specific binding; GO:0030159 signaling receptor complex adaptor activity; GO:0030160 synaptic receptor adaptor activity; GO:0031…	PF07653; PF00536	Variant SH3 domain; SAM domain (Sterile alpha motif)	T	KOG4375	Scaffold protein Shank and related SAM domain proteins
E9PYL2	1372	S	0.82	0.0957765	Down	Proline-rich protein 12 OS=Mus musculus OX=10090 GN=Prr12 PE=1 SV=1	Prr12	0.998571	1.7587e-10	106.12	3	NLETLPS(0.002)FS(0.999)S(0.999)DEEDSVAK	0.96711	0.92	0.868	1.204	0.992	nucleus									S	KOG4805	Uncharacterized conserved protein
E9Q5F9	322	S	0.807	0.0052573	Down	Histone-lysine N-methyltransferase SETD2 OS=Mus musculus OX=10090 GN=Setd2 PE=1 SV=1	Setd2	0.999677	3.03187e-12	110.48	3	SSQFEGTFLGS(1)ES(0.984)DEDS(0.016)VR	-1.1912	1.063	0.719	1.322	0.888	nucleus	K11423	SETD2; [histone H3]-lysine36 N-trimethyltransferase [EC:2.1.1.359]	mmu00310 Lysine degradation; mmu01100 Metabolic pathways	GO:0000003 reproduction; GO:0000018 regulation of DNA recombination; GO:0000226 microtubule cytoskeleton organization; GO:0000278 mitotic cell cycle; GO:0001501 skeletal system development; GO:0001525 angiogenesis; GO:0001568 blood vessel development; GO:0001570 vasculogenesis; GO:0001701 in utero embryonic development; GO:0001704 formation of primary germ layer; GO:0001706 endoderm formation; GO…	GO:0005622 intracellular; GO:0005623 cell; GO:0005634 nucleus; GO:0005654 nucleoplasm; GO:0005694 chromosome; GO:0031974 membrane-enclosed lumen; GO:0031981 nuclear lumen; GO:0043226 organelle; GO:0043227 membrane-bounded organelle; GO:0043228 non-membrane-bounded organelle; GO:0043229 intracellular organelle; GO:0043231 intracellular membrane-bounded organelle; GO:0043232 intracellular non-membr…	GO:0003824 catalytic activity; GO:0005488 binding; GO:0005515 protein binding; GO:0008092 cytoskeletal protein binding; GO:0008168 methyltransferase activity; GO:0008170 N-methyltransferase activity; GO:0008276 protein methyltransferase activity; GO:0008757 S-adenosylmethionine-dependent methyltransferase activity; GO:0015631 tubulin binding; GO:0016278 lysine N-methyltransferase activity; GO:001…	PF00397; PF08236	WW domain; SRI (Set2 Rpb1 interacting) domain	K	KOG4442	Clathrin coat binding protein/Huntingtin interacting protein HIP1, involved in regulation of endocytosis
E9Q5F9	324	S	0.807	0.0052573	Down	Histone-lysine N-methyltransferase SETD2 OS=Mus musculus OX=10090 GN=Setd2 PE=1 SV=1	Setd2	0.983839	3.03187e-12	110.48	3	SSQFEGTFLGS(1)ES(0.984)DEDS(0.016)VR	-1.1912	1.063	0.719	1.322	0.888	nucleus	K11423	SETD2; [histone H3]-lysine36 N-trimethyltransferase [EC:2.1.1.359]	mmu00310 Lysine degradation; mmu01100 Metabolic pathways	GO:0000003 reproduction; GO:0000018 regulation of DNA recombination; GO:0000226 microtubule cytoskeleton organization; GO:0000278 mitotic cell cycle; GO:0001501 skeletal system development; GO:0001525 angiogenesis; GO:0001568 blood vessel development; GO:0001570 vasculogenesis; GO:0001701 in utero embryonic development; GO:0001704 formation of primary germ layer; GO:0001706 endoderm formation; GO…	GO:0005622 intracellular; GO:0005623 cell; GO:0005634 nucleus; GO:0005654 nucleoplasm; GO:0005694 chromosome; GO:0031974 membrane-enclosed lumen; GO:0031981 nuclear lumen; GO:0043226 organelle; GO:0043227 membrane-bounded organelle; GO:0043228 non-membrane-bounded organelle; GO:0043229 intracellular organelle; GO:0043231 intracellular membrane-bounded organelle; GO:0043232 intracellular non-membr…	GO:0003824 catalytic activity; GO:0005488 binding; GO:0005515 protein binding; GO:0008092 cytoskeletal protein binding; GO:0008168 methyltransferase activity; GO:0008170 N-methyltransferase activity; GO:0008276 protein methyltransferase activity; GO:0008757 S-adenosylmethionine-dependent methyltransferase activity; GO:0015631 tubulin binding; GO:0016278 lysine N-methyltransferase activity; GO:001…	PF00397; PF08236	WW domain; SRI (Set2 Rpb1 interacting) domain	K	KOG4442	Clathrin coat binding protein/Huntingtin interacting protein HIP1, involved in regulation of endocytosis
E9Q6J5	482	S	0.821	0.0275608	Down	Biorientation of chromosomes in cell division protein 1-like 1 OS=Mus musculus OX=10090 GN=Bod1l PE=1 SV=1	Bod1l	0.999999	2.1104e-65	206.64	3	YYS(1)DS(1)DDELTVEQR	1.4289	0.959	0.854	1.192	1.02	nucleus				GO:0006139 nucleobase-containing compound metabolic process; GO:0006259 DNA metabolic process; GO:0006260 DNA replication; GO:0006261 DNA-dependent DNA replication; GO:0006725 cellular aromatic compound metabolic process; GO:0006807 nitrogen compound metabolic process; GO:0006950 response to stress; GO:0006974 cellular response to DNA damage stimulus; GO:0008152 metabolic process; GO:0009058 bios…	GO:0005622 intracellular; GO:0005623 cell; GO:0005634 nucleus; GO:0005654 nucleoplasm; GO:0031974 membrane-enclosed lumen; GO:0031981 nuclear lumen; GO:0043226 organelle; GO:0043227 membrane-bounded organelle; GO:0043229 intracellular organelle; GO:0043231 intracellular membrane-bounded organelle; GO:0043233 organelle lumen; GO:0070013 intracellular organelle lumen;
E9Q784	242	S	0.654	0.0875105	Down	Zinc finger CCCH domain-containing protein 13 OS=Mus musculus OX=10090 GN=Zc3h13 PE=1 SV=1	Zc3h13	1	4.61131e-14	133.9	3	AAVVAS(1)PLLDQQR	-0.066514	0.881	0.715	1.434	1.029	nucleus	K22909			GO:0001510 RNA methylation; GO:0006139 nucleobase-containing compound metabolic process; GO:0006725 cellular aromatic compound metabolic process; GO:0006807 nitrogen compound metabolic process; GO:0008152 metabolic process; GO:0009451 RNA modification; GO:0009987 cellular process; GO:0016070 RNA metabolic process; GO:0016071 mRNA metabolic process; GO:0016556 mRNA modification; GO:0032259 methyla…	GO:0005622 intracellular; GO:0005623 cell; GO:0005634 nucleus; GO:0005654 nucleoplasm; GO:0016604 nuclear body; GO:0016607 nuclear speck; GO:0031974 membrane-enclosed lumen; GO:0031981 nuclear lumen; GO:0032991 protein-containing complex; GO:0034708 methyltransferase complex; GO:0036396 RNA N6-methyladenosine methyltransferase complex; GO:0043226 organelle; GO:0043227 membrane-bounded organelle; …				K	KOG1874	KEKE-like motif-containing transcription regulator (Rlr1)/suppressor of sin4
E9Q784	703	S	0.74	0.083189	Down	Zinc finger CCCH domain-containing protein 13 OS=Mus musculus OX=10090 GN=Zc3h13 PE=1 SV=1	Zc3h13	0.838261	0.000513621	94.09	3	ERDQRPS(0.838)S(0.162)PIR	-0.0055409	0.915	0.789	1.315	1.008	nucleus	K22909			GO:0001510 RNA methylation; GO:0006139 nucleobase-containing compound metabolic process; GO:0006725 cellular aromatic compound metabolic process; GO:0006807 nitrogen compound metabolic process; GO:0008152 metabolic process; GO:0009451 RNA modification; GO:0009987 cellular process; GO:0016070 RNA metabolic process; GO:0016071 mRNA metabolic process; GO:0016556 mRNA modification; GO:0032259 methyla…	GO:0005622 intracellular; GO:0005623 cell; GO:0005634 nucleus; GO:0005654 nucleoplasm; GO:0016604 nuclear body; GO:0016607 nuclear speck; GO:0031974 membrane-enclosed lumen; GO:0031981 nuclear lumen; GO:0032991 protein-containing complex; GO:0034708 methyltransferase complex; GO:0036396 RNA N6-methyladenosine methyltransferase complex; GO:0043226 organelle; GO:0043227 membrane-bounded organelle; …				K	KOG1874	KEKE-like motif-containing transcription regulator (Rlr1)/suppressor of sin4
E9Q784	704	S	0.741	0.0706153	Down	Zinc finger CCCH domain-containing protein 13 OS=Mus musculus OX=10090 GN=Zc3h13 PE=1 SV=1	Zc3h13	0.7673	0.000169927	94.538	3	DQRPS(0.233)S(0.767)PIR	0.086541	0.941	0.769	1.336	0.988	nucleus	K22909			GO:0001510 RNA methylation; GO:0006139 nucleobase-containing compound metabolic process; GO:0006725 cellular aromatic compound metabolic process; GO:0006807 nitrogen compound metabolic process; GO:0008152 metabolic process; GO:0009451 RNA modification; GO:0009987 cellular process; GO:0016070 RNA metabolic process; GO:0016071 mRNA metabolic process; GO:0016556 mRNA modification; GO:0032259 methyla…	GO:0005622 intracellular; GO:0005623 cell; GO:0005634 nucleus; GO:0005654 nucleoplasm; GO:0016604 nuclear body; GO:0016607 nuclear speck; GO:0031974 membrane-enclosed lumen; GO:0031981 nuclear lumen; GO:0032991 protein-containing complex; GO:0034708 methyltransferase complex; GO:0036396 RNA N6-methyladenosine methyltransferase complex; GO:0043226 organelle; GO:0043227 membrane-bounded organelle; …				K	KOG1874	KEKE-like motif-containing transcription regulator (Rlr1)/suppressor of sin4
E9Q784	924	S	0.714	0.050543	Down	Zinc finger CCCH domain-containing protein 13 OS=Mus musculus OX=10090 GN=Zc3h13 PE=1 SV=1	Zc3h13	0.923193	5.38853e-06	78.319	4	REHS(1)PDS(0.923)DT(0.076)Y(0.003)HS(0.998)GDDKNEK	-0.18911	0.951	0.729	1.382	0.986	nucleus	K22909			GO:0001510 RNA methylation; GO:0006139 nucleobase-containing compound metabolic process; GO:0006725 cellular aromatic compound metabolic process; GO:0006807 nitrogen compound metabolic process; GO:0008152 metabolic process; GO:0009451 RNA modification; GO:0009987 cellular process; GO:0016070 RNA metabolic process; GO:0016071 mRNA metabolic process; GO:0016556 mRNA modification; GO:0032259 methyla…	GO:0005622 intracellular; GO:0005623 cell; GO:0005634 nucleus; GO:0005654 nucleoplasm; GO:0016604 nuclear body; GO:0016607 nuclear speck; GO:0031974 membrane-enclosed lumen; GO:0031981 nuclear lumen; GO:0032991 protein-containing complex; GO:0034708 methyltransferase complex; GO:0036396 RNA N6-methyladenosine methyltransferase complex; GO:0043226 organelle; GO:0043227 membrane-bounded organelle; …				K	KOG1874	KEKE-like motif-containing transcription regulator (Rlr1)/suppressor of sin4
E9Q784	929	S	0.714	0.050543	Down	Zinc finger CCCH domain-containing protein 13 OS=Mus musculus OX=10090 GN=Zc3h13 PE=1 SV=1	Zc3h13	0.997602	5.38853e-06	78.319	4	REHS(1)PDS(0.923)DT(0.076)Y(0.003)HS(0.998)GDDKNEK	-0.18911	0.951	0.729	1.382	0.986	nucleus	K22909			GO:0001510 RNA methylation; GO:0006139 nucleobase-containing compound metabolic process; GO:0006725 cellular aromatic compound metabolic process; GO:0006807 nitrogen compound metabolic process; GO:0008152 metabolic process; GO:0009451 RNA modification; GO:0009987 cellular process; GO:0016070 RNA metabolic process; GO:0016071 mRNA metabolic process; GO:0016556 mRNA modification; GO:0032259 methyla…	GO:0005622 intracellular; GO:0005623 cell; GO:0005634 nucleus; GO:0005654 nucleoplasm; GO:0016604 nuclear body; GO:0016607 nuclear speck; GO:0031974 membrane-enclosed lumen; GO:0031981 nuclear lumen; GO:0032991 protein-containing complex; GO:0034708 methyltransferase complex; GO:0036396 RNA N6-methyladenosine methyltransferase complex; GO:0043226 organelle; GO:0043227 membrane-bounded organelle; …				K	KOG1874	KEKE-like motif-containing transcription regulator (Rlr1)/suppressor of sin4
E9Q784	907	S	0.792	0.0633496	Down	Zinc finger CCCH domain-containing protein 13 OS=Mus musculus OX=10090 GN=Zc3h13 PE=1 SV=1	Zc3h13	1	0.0136957	47.302	3	NEGS(1)PS(1)PRQS(1)PK	1.43	1.051	0.736	1.27	0.972	nucleus	K22909			GO:0001510 RNA methylation; GO:0006139 nucleobase-containing compound metabolic process; GO:0006725 cellular aromatic compound metabolic process; GO:0006807 nitrogen compound metabolic process; GO:0008152 metabolic process; GO:0009451 RNA modification; GO:0009987 cellular process; GO:0016070 RNA metabolic process; GO:0016071 mRNA metabolic process; GO:0016556 mRNA modification; GO:0032259 methyla…	GO:0005622 intracellular; GO:0005623 cell; GO:0005634 nucleus; GO:0005654 nucleoplasm; GO:0016604 nuclear body; GO:0016607 nuclear speck; GO:0031974 membrane-enclosed lumen; GO:0031981 nuclear lumen; GO:0032991 protein-containing complex; GO:0034708 methyltransferase complex; GO:0036396 RNA N6-methyladenosine methyltransferase complex; GO:0043226 organelle; GO:0043227 membrane-bounded organelle; …				K	KOG1874	KEKE-like motif-containing transcription regulator (Rlr1)/suppressor of sin4
E9Q784	909	S	0.792	0.0633496	Down	Zinc finger CCCH domain-containing protein 13 OS=Mus musculus OX=10090 GN=Zc3h13 PE=1 SV=1	Zc3h13	1	0.0136957	47.302	3	NEGS(1)PS(1)PRQS(1)PK	1.43	1.051	0.736	1.27	0.972	nucleus	K22909			GO:0001510 RNA methylation; GO:0006139 nucleobase-containing compound metabolic process; GO:0006725 cellular aromatic compound metabolic process; GO:0006807 nitrogen compound metabolic process; GO:0008152 metabolic process; GO:0009451 RNA modification; GO:0009987 cellular process; GO:0016070 RNA metabolic process; GO:0016071 mRNA metabolic process; GO:0016556 mRNA modification; GO:0032259 methyla…	GO:0005622 intracellular; GO:0005623 cell; GO:0005634 nucleus; GO:0005654 nucleoplasm; GO:0016604 nuclear body; GO:0016607 nuclear speck; GO:0031974 membrane-enclosed lumen; GO:0031981 nuclear lumen; GO:0032991 protein-containing complex; GO:0034708 methyltransferase complex; GO:0036396 RNA N6-methyladenosine methyltransferase complex; GO:0043226 organelle; GO:0043227 membrane-bounded organelle; …				K	KOG1874	KEKE-like motif-containing transcription regulator (Rlr1)/suppressor of sin4
E9Q784	77	S	0.768	0.0423527	Down	Zinc finger CCCH domain-containing protein 13 OS=Mus musculus OX=10090 GN=Zc3h13 PE=1 SV=1	Zc3h13	0.998691	3.41398e-06	107.53	3	S(0.999)PERPT(0.001)GDLR	-0.033963	0.984	0.763	1.32	0.965	nucleus	K22909			GO:0001510 RNA methylation; GO:0006139 nucleobase-containing compound metabolic process; GO:0006725 cellular aromatic compound metabolic process; GO:0006807 nitrogen compound metabolic process; GO:0008152 metabolic process; GO:0009451 RNA modification; GO:0009987 cellular process; GO:0016070 RNA metabolic process; GO:0016071 mRNA metabolic process; GO:0016556 mRNA modification; GO:0032259 methyla…	GO:0005622 intracellular; GO:0005623 cell; GO:0005634 nucleus; GO:0005654 nucleoplasm; GO:0016604 nuclear body; GO:0016607 nuclear speck; GO:0031974 membrane-enclosed lumen; GO:0031981 nuclear lumen; GO:0032991 protein-containing complex; GO:0034708 methyltransferase complex; GO:0036396 RNA N6-methyladenosine methyltransferase complex; GO:0043226 organelle; GO:0043227 membrane-bounded organelle; …				K	KOG1874	KEKE-like motif-containing transcription regulator (Rlr1)/suppressor of sin4
E9Q784	1090	S	0.716	0.0998152	Down	Zinc finger CCCH domain-containing protein 13 OS=Mus musculus OX=10090 GN=Zc3h13 PE=1 SV=1	Zc3h13	1	3.97591e-34	165.48	4	S(1)KGDS(1)DVS(1)DEEAAPQNK	-0.27663	0.926	0.749	1.392	0.978	nucleus	K22909			GO:0001510 RNA methylation; GO:0006139 nucleobase-containing compound metabolic process; GO:0006725 cellular aromatic compound metabolic process; GO:0006807 nitrogen compound metabolic process; GO:0008152 metabolic process; GO:0009451 RNA modification; GO:0009987 cellular process; GO:0016070 RNA metabolic process; GO:0016071 mRNA metabolic process; GO:0016556 mRNA modification; GO:0032259 methyla…	GO:0005622 intracellular; GO:0005623 cell; GO:0005634 nucleus; GO:0005654 nucleoplasm; GO:0016604 nuclear body; GO:0016607 nuclear speck; GO:0031974 membrane-enclosed lumen; GO:0031981 nuclear lumen; GO:0032991 protein-containing complex; GO:0034708 methyltransferase complex; GO:0036396 RNA N6-methyladenosine methyltransferase complex; GO:0043226 organelle; GO:0043227 membrane-bounded organelle; …				K	KOG1874	KEKE-like motif-containing transcription regulator (Rlr1)/suppressor of sin4
E9Q784	1305	S	0.807	0.0683449	Down	Zinc finger CCCH domain-containing protein 13 OS=Mus musculus OX=10090 GN=Zc3h13 PE=1 SV=1	Zc3h13	0.801707	2.4653e-05	100.11	3	T(0.066)KS(0.802)LEIT(0.132)GER	0.036886	0.937	0.846	1.22	1	nucleus	K22909			GO:0001510 RNA methylation; GO:0006139 nucleobase-containing compound metabolic process; GO:0006725 cellular aromatic compound metabolic process; GO:0006807 nitrogen compound metabolic process; GO:0008152 metabolic process; GO:0009451 RNA modification; GO:0009987 cellular process; GO:0016070 RNA metabolic process; GO:0016071 mRNA metabolic process; GO:0016556 mRNA modification; GO:0032259 methyla…	GO:0005622 intracellular; GO:0005623 cell; GO:0005634 nucleus; GO:0005654 nucleoplasm; GO:0016604 nuclear body; GO:0016607 nuclear speck; GO:0031974 membrane-enclosed lumen; GO:0031981 nuclear lumen; GO:0032991 protein-containing complex; GO:0034708 methyltransferase complex; GO:0036396 RNA N6-methyladenosine methyltransferase complex; GO:0043226 organelle; GO:0043227 membrane-bounded organelle; …				K	KOG1874	KEKE-like motif-containing transcription regulator (Rlr1)/suppressor of sin4
E9Q784	1295	S	0.736	0.0796875	Down	Zinc finger CCCH domain-containing protein 13 OS=Mus musculus OX=10090 GN=Zc3h13 PE=1 SV=1	Zc3h13	1	0.00214268	57.288	4	VLHS(1)GS(1)RDREK	0.66891	0.855	0.84	1.231	1.079	nucleus	K22909			GO:0001510 RNA methylation; GO:0006139 nucleobase-containing compound metabolic process; GO:0006725 cellular aromatic compound metabolic process; GO:0006807 nitrogen compound metabolic process; GO:0008152 metabolic process; GO:0009451 RNA modification; GO:0009987 cellular process; GO:0016070 RNA metabolic process; GO:0016071 mRNA metabolic process; GO:0016556 mRNA modification; GO:0032259 methyla…	GO:0005622 intracellular; GO:0005623 cell; GO:0005634 nucleus; GO:0005654 nucleoplasm; GO:0016604 nuclear body; GO:0016607 nuclear speck; GO:0031974 membrane-enclosed lumen; GO:0031981 nuclear lumen; GO:0032991 protein-containing complex; GO:0034708 methyltransferase complex; GO:0036396 RNA N6-methyladenosine methyltransferase complex; GO:0043226 organelle; GO:0043227 membrane-bounded organelle; …				K	KOG1874	KEKE-like motif-containing transcription regulator (Rlr1)/suppressor of sin4
G3X9J0	1538	S	0.768	0.041459	Down	Signal-induced proliferation-associated 1-like protein 3 OS=Mus musculus OX=10090 GN=Sipa1l3 PE=1 SV=1	Sipa1l3	0.997929	1.13355e-19	159	2	T(0.002)LS(0.998)DESLCSGR	-0.31486	0.853	0.89	1.145	1.126	nucleus	K17703	SIPA1L3; signal-induced proliferation-associated 1 like protein 3	mmu04015 Rap1 signaling pathway	GO:0000902 cell morphogenesis; GO:0000904 cell morphogenesis involved in differentiation; GO:0001654 eye development; GO:0002064 epithelial cell development; GO:0002244 hematopoietic progenitor cell differentiation; GO:0002376 immune system process; GO:0002520 immune system development; GO:0003382 epithelial cell morphogenesis; GO:0006996 organelle organization; GO:0007010 cytoskeleton organizati…	GO:0001725 stress fiber; GO:0005622 intracellular; GO:0005623 cell; GO:0005856 cytoskeleton; GO:0005911 cell-cell junction; GO:0015629 actin cytoskeleton; GO:0030054 cell junction; GO:0032432 actin filament bundle; GO:0042641 actomyosin; GO:0043226 organelle; GO:0043228 non-membrane-bounded organelle; GO:0043229 intracellular organelle; GO:0043232 intracellular non-membrane-bounded organelle; GO:…				T	KOG3686	Rap1-GTPase-activating protein (Rap1GAP)
G5E870	312	S	0.775	0.0821156	Down	E3 ubiquitin-protein ligase TRIP12 OS=Mus musculus OX=10090 GN=Trip12 PE=1 SV=1	Trip12	0.987304	4.09491e-30	176.58	3	S(0.013)ES(0.987)PPAELPSLR	-0.89351	0.822	0.973	1.126	1.186	nucleus	K10590	TRIP12; E3 ubiquitin-protein ligase TRIP12 [EC:2.3.2.26]	mmu04120 Ubiquitin mediated proteolysis	GO:0006282 regulation of DNA repair; GO:0006464 cellular protein modification process; GO:0006508 proteolysis; GO:0006511 ubiquitin-dependent protein catabolic process; GO:0006807 nitrogen compound metabolic process; GO:0006950 response to stress; GO:0006974 cellular response to DNA damage stimulus; GO:0008152 metabolic process; GO:0009056 catabolic process; GO:0009057 macromolecule catabolic pro…	GO:0005622 intracellular; GO:0005623 cell; GO:0005634 nucleus; GO:0005654 nucleoplasm; GO:0005737 cytoplasm; GO:0016604 nuclear body; GO:0016607 nuclear speck; GO:0031974 membrane-enclosed lumen; GO:0031981 nuclear lumen; GO:0043226 organelle; GO:0043227 membrane-bounded organelle; GO:0043229 intracellular organelle; GO:0043231 intracellular membrane-bounded organelle; GO:0043233 organelle lumen;…	GO:0003824 catalytic activity; GO:0004842 ubiquitin-protein transferase activity; GO:0005102 signaling receptor binding; GO:0005488 binding; GO:0005515 protein binding; GO:0008134 transcription factor binding; GO:0016740 transferase activity; GO:0019787 ubiquitin-like protein transferase activity; GO:0035257 nuclear hormone receptor binding; GO:0046966 thyroid hormone receptor binding; GO:0051427…	PF00632	HECT-domain (ubiquitin-transferase)	O	KOG0170	E3 ubiquitin protein ligase
G5E8K5	1462	S	0.831	0.00170182	Down	Ankyrin-3 OS=Mus musculus OX=10090 GN=Ank3 PE=1 SV=1	Ank3	0.995285	5.90389e-09	100.92	3	RYS(0.995)YLT(0.005)EPSMSPQSPCER	-0.4323	0.94	0.871	1.132	1.047	nucleus	K10380	ANK; ankyrin	mmu05205 Proteoglycans in cancer	GO:0000278 mitotic cell cycle; GO:0000281 mitotic cytokinesis; GO:0000902 cell morphogenesis; GO:0000904 cell morphogenesis involved in differentiation; GO:0000910 cytokinesis; GO:0001508 action potential; GO:0002028 regulation of sodium ion transport; GO:0003008 system process; GO:0003254 regulation of membrane depolarization; GO:0006810 transport; GO:0006892 post-Golgi vesicle-mediated transpor…	GO:0000323 lytic vacuole; GO:0005622 intracellular; GO:0005623 cell; GO:0005737 cytoplasm; GO:0005764 lysosome; GO:0005773 vacuole; GO:0005783 endoplasmic reticulum; GO:0005856 cytoskeleton; GO:0005886 plasma membrane; GO:0005911 cell-cell junction; GO:0009986 cell surface; GO:0012505 endomembrane system; GO:0014704 intercalated disc; GO:0014731 spectrin-associated cytoskeleton; GO:0016020 membra…	GO:0005198 structural molecule activity; GO:0005200 structural constituent of cytoskeleton; GO:0005488 binding; GO:0005515 protein binding; GO:0008092 cytoskeletal protein binding; GO:0030507 spectrin binding; GO:0030674 protein-macromolecule adaptor activity; GO:0044325 ion channel binding; GO:0045296 cadherin binding; GO:0050839 cell adhesion molecule binding; GO:0060090 molecular adaptor activ…	PF00531	Death domain	T	KOG4177	Ankyrin
O08547	137	S	0.781	0.0470801	Down	Vesicle-trafficking protein SEC22b OS=Mus musculus OX=10090 GN=Sec22b PE=1 SV=3	Sec22b	0.99998	5.8266e-43	187.78	3	NLGS(1)INTELQDVQR	-0.80548	0.914	0.833	1.211	1.032	cytoplasm	K08517	SEC22; vesicle transport protein SEC22	mmu05134 Legionellosis; mmu04145 Phagosome; mmu04130 SNARE interactions in vesicular transport	GO:0002376 immune system process; GO:0002474 antigen processing and presentation of peptide antigen via MHC class I; GO:0002478 antigen processing and presentation of exogenous peptide antigen; GO:0002479 antigen processing and presentation of exogenous peptide antigen via MHC class I, TAP-dependent; GO:0006810 transport; GO:0006888 endoplasmic reticulum to Golgi vesicle-mediated transport; GO:00…	GO:0000139 Golgi membrane; GO:0005622 intracellular; GO:0005623 cell; GO:0005737 cytoplasm; GO:0005783 endoplasmic reticulum; GO:0005789 endoplasmic reticulum membrane; GO:0005793 endoplasmic reticulum-Golgi intermediate compartment; GO:0005794 Golgi apparatus; GO:0005798 Golgi-associated vesicle; GO:0012505 endomembrane system; GO:0012506 vesicle membrane; GO:0012507 ER to Golgi transport vesicl…	GO:0000149 SNARE binding; GO:0005484 SNAP receptor activity; GO:0005488 binding; GO:0005515 protein binding; GO:0019905 syntaxin binding;	PF13774	Regulated-SNARE-like domain	U	KOG0862	Synaptobrevin/VAMP-like protein SEC22
O08784	1191	S	0.793	0.0392342	Down	Treacle protein OS=Mus musculus OX=10090 GN=Tcof1 PE=1 SV=1	Tcof1	1	3.69549e-06	110.12	4	KLS(1)GDLEAGAPK	0.44688	0.887	0.879	1.151	1.078	nucleus	K14562	TCOF1; Treacher Collins syndrome protein	mmu03008 Ribosome biogenesis in eukaryotes	GO:0001501 skeletal system development; GO:0001837 epithelial to mesenchymal transition; GO:0006139 nucleobase-containing compound metabolic process; GO:0006351 transcription, DNA-templated; GO:0006360 transcription by RNA polymerase I; GO:0006417 regulation of translation; GO:0006725 cellular aromatic compound metabolic process; GO:0006807 nitrogen compound metabolic process; GO:0007275 multicel…	GO:0001650 fibrillar center; GO:0005622 intracellular; GO:0005623 cell; GO:0005634 nucleus; GO:0005730 nucleolus; GO:0005737 cytoplasm; GO:0005829 cytosol; GO:0031974 membrane-enclosed lumen; GO:0031981 nuclear lumen; GO:0043226 organelle; GO:0043227 membrane-bounded organelle; GO:0043228 non-membrane-bounded organelle; GO:0043229 intracellular organelle; GO:0043231 intracellular membrane-bounded…	GO:0001042 RNA polymerase I core binding; GO:0005215 transporter activity; GO:0005488 binding; GO:0005515 protein binding; GO:0019899 enzyme binding; GO:0043175 RNA polymerase core enzyme binding; GO:0046982 protein heterodimerization activity; GO:0046983 protein dimerization activity; GO:0070063 RNA polymerase binding; GO:0097110 scaffold protein binding;
O08784	169	S	0.753	0.0920272	Down	Treacle protein OS=Mus musculus OX=10090 GN=Tcof1 PE=1 SV=1	Tcof1	0.990062	3.24068e-209	283.68	4	SAEPLANT(0.001)VLAS(0.99)ET(0.009)EEEGNAQALGPTAK	0.9957	0.931	0.789	1.322	0.984	nucleus	K14562	TCOF1; Treacher Collins syndrome protein	mmu03008 Ribosome biogenesis in eukaryotes	GO:0001501 skeletal system development; GO:0001837 epithelial to mesenchymal transition; GO:0006139 nucleobase-containing compound metabolic process; GO:0006351 transcription, DNA-templated; GO:0006360 transcription by RNA polymerase I; GO:0006417 regulation of translation; GO:0006725 cellular aromatic compound metabolic process; GO:0006807 nitrogen compound metabolic process; GO:0007275 multicel…	GO:0001650 fibrillar center; GO:0005622 intracellular; GO:0005623 cell; GO:0005634 nucleus; GO:0005730 nucleolus; GO:0005737 cytoplasm; GO:0005829 cytosol; GO:0031974 membrane-enclosed lumen; GO:0031981 nuclear lumen; GO:0043226 organelle; GO:0043227 membrane-bounded organelle; GO:0043228 non-membrane-bounded organelle; GO:0043229 intracellular organelle; GO:0043231 intracellular membrane-bounded…	GO:0001042 RNA polymerase I core binding; GO:0005215 transporter activity; GO:0005488 binding; GO:0005515 protein binding; GO:0019899 enzyme binding; GO:0043175 RNA polymerase core enzyme binding; GO:0046982 protein heterodimerization activity; GO:0046983 protein dimerization activity; GO:0070063 RNA polymerase binding; GO:0097110 scaffold protein binding;
O08788	105	S	0.811	0.0871895	Down	Dynactin subunit 1 OS=Mus musculus OX=10090 GN=Dctn1 PE=1 SV=3	Dctn1	0.945315	5.91108e-18	106.37	3	QSQIQVFEDGADT(0.1)T(0.945)S(0.945)PET(0.009)PDSSASK	-1.0276	0.901	0.883	1.184	1.026	plasma membrane	K04648	DCTN1; dynactin 1	mmu05022 Pathways of neurodegeneration - multiple diseases; mmu04962 Vasopressin-regulated water reabsorption; mmu05016 Huntington disease; mmu05132 Salmonella infection; mmu05014 Amyotrophic lateral sclerosis	GO:0000086 G2/M transition of mitotic cell cycle; GO:0000132 establishment of mitotic spindle orientation; GO:0000226 microtubule cytoskeleton organization; GO:0000278 mitotic cell cycle; GO:0002376 immune system process; GO:0002478 antigen processing and presentation of exogenous peptide antigen; GO:0002495 antigen processing and presentation of peptide antigen via MHC class II; GO:0002504 antig…	GO:0000775 chromosome, centromeric region; GO:0000776 kinetochore; GO:0000922 spindle pole; GO:0005622 intracellular; GO:0005623 cell; GO:0005634 nucleus; GO:0005635 nuclear envelope; GO:0005694 chromosome; GO:0005737 cytoplasm; GO:0005813 centrosome; GO:0005814 centriole; GO:0005815 microtubule organizing center; GO:0005819 spindle; GO:0005829 cytosol; GO:0005856 cytoskeleton; GO:0005868 cytopla…	GO:0005488 binding; GO:0005515 protein binding; GO:0008017 microtubule binding; GO:0008092 cytoskeletal protein binding; GO:0015631 tubulin binding; GO:0019899 enzyme binding; GO:0019900 kinase binding; GO:0019901 protein kinase binding; GO:0042802 identical protein binding;	PF01302	CAP-Gly domain	Z	KOG0971	Microtubule-associated protein dynactin DCTN1/Glued
O35250	283	S	0.729	0.0775975	Down	Exocyst complex component 7 OS=Mus musculus OX=10090 GN=Exoc7 PE=1 SV=2	Exoc7	0.999993	7.40957e-05	90.966	3	QYS(1)QHGLDGK	0.29109	0.834	0.834	1.084	1.211	nucleus	K07195	EXOC7; exocyst complex component 7	mmu05132 Salmonella infection; mmu04910 Insulin signaling pathway	GO:0006810 transport; GO:0006887 exocytosis; GO:0009987 cellular process; GO:0016192 vesicle-mediated transport; GO:0032940 secretion by cell; GO:0043900 regulation of multi-organism process; GO:0043903 regulation of interspecies interactions between organisms; GO:0046903 secretion; GO:0050789 regulation of biological process; GO:0051179 localization; GO:0051234 establishment of localization; GO:…	GO:0005622 intracellular; GO:0005623 cell; GO:0005737 cytoplasm; GO:0005813 centrosome; GO:0005815 microtubule organizing center; GO:0005856 cytoskeleton; GO:0005886 plasma membrane; GO:0015630 microtubule cytoskeleton; GO:0016020 membrane; GO:0030424 axon; GO:0030426 growth cone; GO:0030427 site of polarized growth; GO:0032584 growth cone membrane; GO:0034451 centriolar satellite; GO:0042995 cel…				U	KOG2344	Exocyst component protein and related proteins
O35326	247	S	0.743	0.0685218	Down	Serine/arginine-rich splicing factor 5 OS=Mus musculus OX=10090 GN=Srsf5 PE=1 SV=2	Srsf5	0.830373	0.00629335	52.071	3	S(0.021)KS(0.83)PAS(0.149)VDR	-0.57168	0.918	0.8	1.178	1.132	nucleus	K12893	SRSF4_5_6; serine/arginine-rich splicing factor 4/5/6	mmu03040 Spliceosome; mmu05168 Herpes simplex virus 1 infection	GO:0001889 liver development; GO:0006950 response to stress; GO:0007275 multicellular organism development; GO:0009611 response to wounding; GO:0009719 response to endogenous stimulus; GO:0009725 response to hormone; GO:0009893 positive regulation of metabolic process; GO:0009987 cellular process; GO:0010033 response to organic substance; GO:0010243 response to organonitrogen compound; GO:0010468…	GO:0005622 intracellular; GO:0005623 cell; GO:0005634 nucleus; GO:0005654 nucleoplasm; GO:0016604 nuclear body; GO:0016607 nuclear speck; GO:0031974 membrane-enclosed lumen; GO:0031981 nuclear lumen; GO:0043226 organelle; GO:0043227 membrane-bounded organelle; GO:0043229 intracellular organelle; GO:0043231 intracellular membrane-bounded organelle; GO:0043233 organelle lumen; GO:0070013 intracellu…	GO:0003676 nucleic acid binding; GO:0003723 RNA binding; GO:0005488 binding; GO:0005515 protein binding; GO:0019899 enzyme binding; GO:0019900 kinase binding; GO:0019901 protein kinase binding; GO:0019904 protein domain specific binding; GO:0043422 protein kinase B binding; GO:0050733 RS domain binding; GO:0097159 organic cyclic compound binding; GO:1901363 heterocyclic compound binding;	PF00076	RNA recognition motif. (a.k.a. RRM, RBD, or RNP domain)	A	KOG0106	Alternative splicing factor SRp55/B52/SRp75 (RRM superfamily)
O35382	226	S	0.824	0.0162948	Down	Exocyst complex component 4 OS=Mus musculus OX=10090 GN=Exoc4 PE=1 SV=2	Exoc4	1	4.25183e-08	92.913	3	DPS(1)PGPLIDVSNIPTPR	3.2337	0.999	0.791	1.198	0.971	cytoplasm	K06111	EXOC4; exocyst complex component 4	mmu05132 Salmonella infection	GO:0001704 formation of primary germ layer; GO:0001707 mesoderm formation; GO:0006605 protein targeting; GO:0006612 protein targeting to membrane; GO:0006810 transport; GO:0006886 intracellular protein transport; GO:0006887 exocytosis; GO:0006892 post-Golgi vesicle-mediated transport; GO:0006893 Golgi to plasma membrane transport; GO:0006903 vesicle targeting; GO:0007154 cell communication; GO:00…	GO:0000145 exocyst; GO:0005622 intracellular; GO:0005623 cell; GO:0005737 cytoplasm; GO:0005886 plasma membrane; GO:0005902 microvillus; GO:0005938 cell cortex; GO:0014069 postsynaptic density; GO:0016020 membrane; GO:0030424 axon; GO:0030425 dendrite; GO:0030426 growth cone; GO:0030427 site of polarized growth; GO:0031252 cell leading edge; GO:0032279 asymmetric synapse; GO:0032584 growth cone m…	GO:0005488 binding; GO:0005515 protein binding; GO:0017016 Ras GTPase binding; GO:0017160 Ral GTPase binding; GO:0019899 enzyme binding; GO:0019904 protein domain specific binding; GO:0030165 PDZ domain binding; GO:0031267 small GTPase binding; GO:0044877 protein-containing complex binding; GO:0047485 protein N-terminus binding; GO:0051020 GTPase binding;	PF04048	Sec8 exocyst complex component specific domain	U	KOG3691	Exocyst complex subunit Sec8
O35551	407	S	0.75	0.0829672	Down	Rab GTPase-binding effector protein 1 OS=Mus musculus OX=10090 GN=Rabep1 PE=1 SV=2	Rabep1	0.830442	2.78146e-77	215.29	3	RAQS(0.83)T(0.096)DS(0.074)LGTSSSLQSK	-0.45758	0.902	0.815	1.278	1.026	nucleus	K12480	RABEP1; Rab GTPase-binding effector protein 1	mmu04144 Endocytosis	GO:0006810 transport; GO:0006897 endocytosis; GO:0009987 cellular process; GO:0016043 cellular component organization; GO:0016192 vesicle-mediated transport; GO:0051179 localization; GO:0051234 establishment of localization; GO:0061024 membrane organization; GO:0061025 membrane fusion; GO:0071840 cellular component organization or biogenesis; GO:0098657 import into cell;	GO:0005622 intracellular; GO:0005623 cell; GO:0005737 cytoplasm; GO:0005768 endosome; GO:0005769 early endosome; GO:0010008 endosome membrane; GO:0012505 endomembrane system; GO:0016020 membrane; GO:0030139 endocytic vesicle; GO:0031090 organelle membrane; GO:0031410 cytoplasmic vesicle; GO:0031901 early endosome membrane; GO:0031982 vesicle; GO:0032991 protein-containing complex; GO:0043226 orga…	GO:0005488 binding; GO:0005515 protein binding; GO:0019904 protein domain specific binding; GO:0042802 identical protein binding; GO:0042803 protein homodimerization activity; GO:0046983 protein dimerization activity;			U	KOG0993	Rab5 GTPase effector Rabaptin-5
O35621	242	S	0.814	0.0217304	Down	Phosphomannomutase 1 OS=Mus musculus OX=10090 GN=Pmm1 PE=1 SV=1	Pmm1	0.996646	3.75198e-05	78.552	3	TVGHS(0.003)VVS(0.997)PQDT(0.001)VQR	-3.6662	0.847	0.968	1.057	1.172	cytoplasm	K17497	PMM; phosphomannomutase [EC:5.4.2.8]	mmu00520 Amino sugar and nucleotide sugar metabolism; mmu01100 Metabolic pathways; mmu00051 Fructose and mannose metabolism; mmu01250 Biosynthesis of nucleotide sugars; mmu01240 Biosynthesis of cofactors	GO:0005975 carbohydrate metabolic process; GO:0005996 monosaccharide metabolic process; GO:0006013 mannose metabolic process; GO:0006139 nucleobase-containing compound metabolic process; GO:0006464 cellular protein modification process; GO:0006486 protein glycosylation; GO:0006487 protein N-linked glycosylation; GO:0006605 protein targeting; GO:0006725 cellular aromatic compound metabolic process…	GO:0005622 intracellular; GO:0005623 cell; GO:0005737 cytoplasm; GO:0005829 cytosol; GO:0036477 somatodendritic compartment; GO:0043025 neuronal cell body; GO:0044297 cell body;	GO:0003824 catalytic activity; GO:0004615 phosphomannomutase activity; GO:0016853 isomerase activity; GO:0016866 intramolecular transferase activity; GO:0016868 intramolecular transferase activity, phosphotransferases;			I	KOG3189	Phosphomannomutase
O54786	314	S	0.625	0.070145	Down	DNA fragmentation factor subunit alpha OS=Mus musculus OX=10090 GN=Dffa PE=1 SV=2	Dffa	1	0.000230889	81.448	4	RS(1)PLPGEPQRPK	0.40998	0.759	0.792	1.278	1.208	nucleus	K02310	DFFA; DNA fragmentation factor, 45 kD, alpha subunit	mmu04210 Apoptosis	GO:0000737 DNA catabolic process, endonucleolytic; GO:0006139 nucleobase-containing compound metabolic process; GO:0006259 DNA metabolic process; GO:0006308 DNA catabolic process; GO:0006309 apoptotic DNA fragmentation; GO:0006457 protein folding; GO:0006725 cellular aromatic compound metabolic process; GO:0006807 nitrogen compound metabolic process; GO:0006915 apoptotic process; GO:0006921 cellu…	GO:0000228 nuclear chromosome; GO:0000785 chromatin; GO:0000790 nuclear chromatin; GO:0005622 intracellular; GO:0005623 cell; GO:0005634 nucleus; GO:0005654 nucleoplasm; GO:0005694 chromosome; GO:0005737 cytoplasm; GO:0005829 cytosol; GO:0005886 plasma membrane; GO:0016020 membrane; GO:0031974 membrane-enclosed lumen; GO:0031981 nuclear lumen; GO:0043226 organelle; GO:0043227 membrane-bounded org…	GO:0004857 enzyme inhibitor activity; GO:0005488 binding; GO:0005515 protein binding; GO:0019904 protein domain specific binding; GO:0030234 enzyme regulator activity; GO:0044183 protein folding chaperone; GO:0060703 deoxyribonuclease inhibitor activity; GO:0098772 molecular function regulator;	PF02017; PF09033	CIDE-N domain; DNA Fragmentation factor 45kDa, C terminal domain
O54916	708	S	0.639	0.0420502	Down	RalBP1-associated Eps domain-containing protein 1 OS=Mus musculus OX=10090 GN=Reps1 PE=1 SV=2	Reps1	1	4.93264e-77	214.44	3	LKS(1)EDELRPDVDEHTQK	0.12242	0.816	0.765	1.317	1.162	nucleus	K20068			GO:0009987 cellular process; GO:0016043 cellular component organization; GO:0061024 membrane organization; GO:0071840 cellular component organization or biogenesis;	GO:0005622 intracellular; GO:0005623 cell; GO:0005737 cytoplasm; GO:0005829 cytosol; GO:0005886 plasma membrane; GO:0005905 clathrin-coated pit; GO:0012505 endomembrane system; GO:0016020 membrane; GO:0071944 cell periphery;	GO:0005488 binding; GO:0005515 protein binding; GO:0017124 SH3 domain binding; GO:0019904 protein domain specific binding;			U	KOG1955	Ral-GTPase effector RALBP1
O54916	272	S	0.647	0.0842184	Down	RalBP1-associated Eps domain-containing protein 1 OS=Mus musculus OX=10090 GN=Reps1 PE=1 SV=2	Reps1	0.852668	0.000798839	60.861	3	RQS(0.853)S(0.124)S(0.022)Y(0.001)EDPWK	0.95295	0.798	0.792	1.312	1.157	nucleus	K20068			GO:0009987 cellular process; GO:0016043 cellular component organization; GO:0061024 membrane organization; GO:0071840 cellular component organization or biogenesis;	GO:0005622 intracellular; GO:0005623 cell; GO:0005737 cytoplasm; GO:0005829 cytosol; GO:0005886 plasma membrane; GO:0005905 clathrin-coated pit; GO:0012505 endomembrane system; GO:0016020 membrane; GO:0071944 cell periphery;	GO:0005488 binding; GO:0005515 protein binding; GO:0017124 SH3 domain binding; GO:0019904 protein domain specific binding;			U	KOG1955	Ral-GTPase effector RALBP1
O70305	435	S	0.71	0.0418289	Down	Ataxin-2 OS=Mus musculus OX=10090 GN=Atxn2 PE=1 SV=1	Atxn2	1	1.96723e-14	131.25	3	VALENDDRS(1)EEEK	0.63608	0.927	0.749	1.345	1.024	nucleus	K23625	ATXN2_2L; ataxin 2/2L	mmu05017 Spinocerebellar ataxia; mmu05022 Pathways of neurodegeneration - multiple diseases; mmu05014 Amyotrophic lateral sclerosis	GO:0000902 cell morphogenesis; GO:0002090 regulation of receptor internalization; GO:0002091 negative regulation of receptor internalization; GO:0003008 system process; GO:0006996 organelle organization; GO:0007275 multicellular organism development; GO:0007399 nervous system development; GO:0007417 central nervous system development; GO:0007420 brain development; GO:0009653 anatomical structure …	GO:0005622 intracellular; GO:0005623 cell; GO:0005737 cytoplasm; GO:0005794 Golgi apparatus; GO:0005802 trans-Golgi network; GO:0005829 cytosol; GO:0005844 polysome; GO:0010494 cytoplasmic stress granule; GO:0012505 endomembrane system; GO:0031984 organelle subcompartment; GO:0032991 protein-containing complex; GO:0035770 ribonucleoprotein granule; GO:0036464 cytoplasmic ribonucleoprotein granule…	GO:0003676 nucleic acid binding; GO:0003723 RNA binding; GO:0005102 signaling receptor binding; GO:0005154 epidermal growth factor receptor binding; GO:0005488 binding; GO:0005515 protein binding; GO:0008022 protein C-terminus binding; GO:0070851 growth factor receptor binding; GO:0097159 organic cyclic compound binding; GO:1901363 heterocyclic compound binding;	PF14438; PF06741	SM domain found in Ataxin-2; LsmAD domain	A	KOG2375	Protein interacting with poly(A)-binding protein
O70439	45	S	0.828	0.0990633	Down	Syntaxin-7 OS=Mus musculus OX=10090 GN=Stx7 PE=1 SV=3	Stx7	0.996147	1.62081e-05	93.407	2	TLNQLGT(0.004)PQDS(0.996)PELR	-0.10538	0.901	0.898	1.17	1.014	cytoplasm	K08488	STX7; syntaxin 7	mmu04145 Phagosome; mmu04130 SNARE interactions in vesicular transport	GO:0001505 regulation of neurotransmitter levels; GO:0001910 regulation of leukocyte mediated cytotoxicity; GO:0001912 positive regulation of leukocyte mediated cytotoxicity; GO:0001914 regulation of T cell mediated cytotoxicity; GO:0001916 positive regulation of T cell mediated cytotoxicity; GO:0002682 regulation of immune system process; GO:0002684 positive regulation of immune system process; …	GO:0000323 lytic vacuole; GO:0001772 immunological synapse; GO:0005622 intracellular; GO:0005623 cell; GO:0005737 cytoplasm; GO:0005764 lysosome; GO:0005765 lysosomal membrane; GO:0005766 primary lysosome; GO:0005768 endosome; GO:0005769 early endosome; GO:0005770 late endosome; GO:0005773 vacuole; GO:0005774 vacuolar membrane; GO:0005886 plasma membrane; GO:0010008 endosome membrane; GO:0012505 …	GO:0000149 SNARE binding; GO:0005484 SNAP receptor activity; GO:0005488 binding; GO:0005515 protein binding; GO:0008200 ion channel inhibitor activity; GO:0016247 channel regulator activity; GO:0016248 channel inhibitor activity; GO:0017081 chloride channel regulator activity; GO:0019869 chloride channel inhibitor activity; GO:0019905 syntaxin binding; GO:0044877 protein-containing complex bindin…			HMU	KOG0811	SNARE protein PEP12/VAM3/Syntaxin 7/Syntaxin 17
O70480	30	S	0.814	0.0164948	Down	Vesicle-associated membrane protein 4 OS=Mus musculus OX=10090 GN=Vamp4 PE=1 SV=1	Vamp4	1	2.0161e-291	338.02	3	RNLLEDDS(1)DEEEDFFLR	-0.51156	0.97	0.829	1.177	1.03	cytoplasm	K08513	VAMP4; vesicle-associated membrane protein 4	mmu04130 SNARE interactions in vesicular transport	GO:0000226 microtubule cytoskeleton organization; GO:0002376 immune system process; GO:0006810 transport; GO:0006887 exocytosis; GO:0006892 post-Golgi vesicle-mediated transport; GO:0006893 Golgi to plasma membrane transport; GO:0006906 vesicle fusion; GO:0006950 response to stress; GO:0006952 defense response; GO:0006955 immune response; GO:0006996 organelle organization; GO:0007010 cytoskeleton…	GO:0000139 Golgi membrane; GO:0000323 lytic vacuole; GO:0005622 intracellular; GO:0005623 cell; GO:0005737 cytoplasm; GO:0005764 lysosome; GO:0005768 endosome; GO:0005773 vacuole; GO:0005794 Golgi apparatus; GO:0005802 trans-Golgi network; GO:0005886 plasma membrane; GO:0008021 synaptic vesicle; GO:0009986 cell surface; GO:0012505 endomembrane system; GO:0012506 vesicle membrane; GO:0016020 membr…	GO:0000149 SNARE binding; GO:0005484 SNAP receptor activity; GO:0005488 binding; GO:0005515 protein binding;			U	KOG0860	Synaptobrevin/VAMP-like protein
O88343	400	S	0.693	0.0775471	Down	Electrogenic sodium bicarbonate cotransporter 1 OS=Mus musculus OX=10090 GN=Slc4a4 PE=1 SV=2	Slc4a4	0.871721	0.000678119	89.08	3	SLPS(0.128)S(0.872)DKR	0.55007	0.89	0.737	1.359	1.008	plasma membrane	K13575	SLC4A4; solute carrier family 4 (sodium bicarbonate cotransporter), member 4	mmu04976 Bile secretion; mmu04972 Pancreatic secretion; mmu04964 Proximal tubule bicarbonate reclamation	GO:0006810 transport; GO:0006811 ion transport; GO:0006812 cation transport; GO:0006814 sodium ion transport; GO:0006820 anion transport; GO:0006873 cellular ion homeostasis; GO:0006885 regulation of pH; GO:0009987 cellular process; GO:0015672 monovalent inorganic cation transport; GO:0015701 bicarbonate transport; GO:0015711 organic anion transport; GO:0019725 cellular homeostasis; GO:0030001 me…	GO:0005623 cell; GO:0005886 plasma membrane; GO:0005887 integral component of plasma membrane; GO:0016020 membrane; GO:0016021 integral component of membrane; GO:0016323 basolateral plasma membrane; GO:0031224 intrinsic component of membrane; GO:0031226 intrinsic component of plasma membrane; GO:0071944 cell periphery; GO:0098590 plasma membrane region;	GO:0005215 transporter activity; GO:0008324 cation transmembrane transporter activity; GO:0008509 anion transmembrane transporter activity; GO:0008510 sodium:bicarbonate symporter activity; GO:0008514 organic anion transmembrane transporter activity; GO:0015075 ion transmembrane transporter activity; GO:0015077 monovalent inorganic cation transmembrane transporter activity; GO:0015081 sodium ion …	PF07565	Band 3 cytoplasmic domain	P	KOG1172	Na+-independent Cl/HCO3 exchanger AE1 and related transporters (SLC4 family)
O88448	443	S	0.802	0.0802829	Down	Kinesin light chain 2 OS=Mus musculus OX=10090 GN=Klc2 PE=1 SV=1	Klc2	0.981961	0.000700275	84.946	2	VDS(0.982)PT(0.018)VNTTLR	0.75771	0.971	0.778	1.285	0.918	nucleus	K10407	KLC; kinesin light chain	mmu05020 Prion disease; mmu05022 Pathways of neurodegeneration - multiple diseases; mmu05016 Huntington disease; mmu05132 Salmonella infection; mmu05014 Amyotrophic lateral sclerosis; mmu05012 Parkinson disease; mmu05010 Alzheimer disease	GO:0002376 immune system process; GO:0002478 antigen processing and presentation of exogenous peptide antigen; GO:0002495 antigen processing and presentation of peptide antigen via MHC class II; GO:0002504 antigen processing and presentation of peptide or polysaccharide antigen via MHC class II; GO:0006810 transport; GO:0006890 retrograde vesicle-mediated transport, Golgi to endoplasmic reticulum…	GO:0005622 intracellular; GO:0005623 cell; GO:0005634 nucleus; GO:0005654 nucleoplasm; GO:0005737 cytoplasm; GO:0005739 mitochondrion; GO:0005829 cytosol; GO:0005856 cytoskeleton; GO:0005871 kinesin complex; GO:0005875 microtubule associated complex; GO:0005886 plasma membrane; GO:0005929 cilium; GO:0015630 microtubule cytoskeleton; GO:0016020 membrane; GO:0016938 kinesin I complex; GO:0031974 me…	GO:0005488 binding; GO:0005515 protein binding; GO:0008092 cytoskeletal protein binding; GO:0019894 kinesin binding;			Z	KOG1840	Kinesin light chain
O88532	1054	S	0.789	0.00358483	Down	Zinc finger RNA-binding protein OS=Mus musculus OX=10090 GN=Zfr PE=1 SV=2	Zfr	1	7.07281e-58	201.95	2	RRDS(1)DGVDGFEAEGK	-0.55141	0.911	0.85	1.157	1.075	nucleus	K13203						PF12874; PF07528	Zinc-finger of C2H2 type; DZF domain	A	KOG3792	Transcription factor NFAT, subunit NF90
O88643	223	S	0.805	0.0843258	Down	Serine/threonine-protein kinase PAK 1 OS=Mus musculus OX=10090 GN=Pak1 PE=1 SV=1	Pak1	0.999726	5.90958e-121	229.98	3	DVAT(0.109)S(0.891)PIS(1)PTENNTTPPDALTR	-1.9524	0.85	0.995	1.123	1.166	cytoplasm,nucleus	K04409	PAK1; p21-activated kinase 1 [EC:2.7.11.1]	mmu04810 Regulation of actin cytoskeleton; mmu04012 ErbB signaling pathway; mmu04510 Focal adhesion; mmu04392 Hippo signaling pathway - multiple species; mmu04014 Ras signaling pathway; mmu05205 Proteoglycans in cancer; mmu04650 Natural killer cell mediated cytotoxicity; mmu05170 Human immunodeficiency virus 1 infection; mmu04625 C-type lectin receptor signaling pathway; mmu04010 MAPK signaling p…	GO:0000165 MAPK cascade; GO:0000186 activation of MAPKK activity; GO:0000902 cell morphogenesis; GO:0001505 regulation of neurotransmitter levels; GO:0001558 regulation of cell growth; GO:0001666 response to hypoxia; GO:0001763 morphogenesis of a branching structure; GO:0001932 regulation of protein phosphorylation; GO:0001934 positive regulation of protein phosphorylation; GO:0002009 morphogenes…	GO:0001726 ruffle; GO:0005622 intracellular; GO:0005623 cell; GO:0005634 nucleus; GO:0005635 nuclear envelope; GO:0005737 cytoplasm; GO:0005829 cytosol; GO:0005886 plasma membrane; GO:0005911 cell-cell junction; GO:0005912 adherens junction; GO:0005925 focal adhesion; GO:0012505 endomembrane system; GO:0014069 postsynaptic density; GO:0014704 intercalated disc; GO:0016020 membrane; GO:0030016 myo…	GO:0003824 catalytic activity; GO:0004672 protein kinase activity; GO:0004674 protein serine/threonine kinase activity; GO:0004709 MAP kinase kinase kinase activity; GO:0005488 binding; GO:0005515 protein binding; GO:0005518 collagen binding; GO:0016301 kinase activity; GO:0016740 transferase activity; GO:0016772 transferase activity, transferring phosphorus-containing groups; GO:0016773 phosphot…	PF00786; PF00069	P21-Rho-binding domain; Protein kinase domain	T	KOG0578	p21-activated serine/threonine protein kinase
O88845	96	S	0.671	0.0326925	Down	A-kinase anchor protein 10, mitochondrial OS=Mus musculus OX=10090 GN=Akap10 PE=1 SV=3	Akap10	1	0.00101044	52.657	4	KQPS(1)HMEAAHFGDLGR	-3.0485	0.819	0.8	1.251	1.166	nucleus	K16526			GO:0006950 response to stress; GO:0007154 cell communication; GO:0007165 signal transduction; GO:0007596 blood coagulation; GO:0007599 hemostasis; GO:0008104 protein localization; GO:0009611 response to wounding; GO:0009987 cellular process; GO:0023052 signaling; GO:0032501 multicellular organismal process; GO:0033036 macromolecule localization; GO:0042060 wound healing; GO:0050789 regulation of …	GO:0005622 intracellular; GO:0005623 cell; GO:0005737 cytoplasm; GO:0005739 mitochondrion; GO:0005829 cytosol; GO:0005886 plasma membrane; GO:0016020 membrane; GO:0032991 protein-containing complex; GO:0043226 organelle; GO:0043227 membrane-bounded organelle; GO:0043229 intracellular organelle; GO:0043231 intracellular membrane-bounded organelle; GO:0071944 cell periphery;	GO:0005488 binding; GO:0005515 protein binding; GO:0051018 protein kinase A binding;	PF00615	Regulator of G protein signaling domain	T	KOG3590	Protein kinase A anchoring protein
P04370	16	S	0.613	0.0784393	Down	Myelin basic protein OS=Mus musculus OX=10090 GN=Mbp PE=1 SV=2	Mbp	1	0.0032064	58.116	3	AS(1)KDGEIHR	-0.11953	0.902	0.686	1.557	1.06	nucleus	K17269			GO:0000165 MAPK cascade; GO:0001101 response to acid chemical; GO:0001817 regulation of cytokine production; GO:0001819 positive regulation of cytokine production; GO:0002376 immune system process; GO:0002791 regulation of peptide secretion; GO:0002793 positive regulation of peptide secretion; GO:0003008 system process; GO:0006464 cellular protein modification process; GO:0006468 protein phosphor…	GO:0005622 intracellular; GO:0005623 cell; GO:0005634 nucleus; GO:0005737 cytoplasm; GO:0030424 axon; GO:0032991 protein-containing complex; GO:0033269 internode region of axon; GO:0036477 somatodendritic compartment; GO:0042995 cell projection; GO:0043005 neuron projection; GO:0043025 neuronal cell body; GO:0043209 myelin sheath; GO:0043218 compact myelin; GO:0043226 organelle; GO:0043227 membra…	GO:0002020 protease binding; GO:0005198 structural molecule activity; GO:0005488 binding; GO:0005515 protein binding; GO:0005516 calmodulin binding; GO:0005543 phospholipid binding; GO:0008289 lipid binding; GO:0019899 enzyme binding; GO:0019911 structural constituent of myelin sheath; GO:0043167 ion binding; GO:0043168 anion binding;
P04370	96	S	0.516	0.00548145	Down	Myelin basic protein OS=Mus musculus OX=10090 GN=Mbp PE=1 SV=2	Mbp	1	0.000741773	96.334	2	LFS(1)RDAPGR	1.2356	0.778	0.664	1.514	1.281	nucleus	K17269			GO:0000165 MAPK cascade; GO:0001101 response to acid chemical; GO:0001817 regulation of cytokine production; GO:0001819 positive regulation of cytokine production; GO:0002376 immune system process; GO:0002791 regulation of peptide secretion; GO:0002793 positive regulation of peptide secretion; GO:0003008 system process; GO:0006464 cellular protein modification process; GO:0006468 protein phosphor…	GO:0005622 intracellular; GO:0005623 cell; GO:0005634 nucleus; GO:0005737 cytoplasm; GO:0030424 axon; GO:0032991 protein-containing complex; GO:0033269 internode region of axon; GO:0036477 somatodendritic compartment; GO:0042995 cell projection; GO:0043005 neuron projection; GO:0043025 neuronal cell body; GO:0043209 myelin sheath; GO:0043218 compact myelin; GO:0043226 organelle; GO:0043227 membra…	GO:0002020 protease binding; GO:0005198 structural molecule activity; GO:0005488 binding; GO:0005515 protein binding; GO:0005516 calmodulin binding; GO:0005543 phospholipid binding; GO:0008289 lipid binding; GO:0019899 enzyme binding; GO:0019911 structural constituent of myelin sheath; GO:0043167 ion binding; GO:0043168 anion binding;
P04370	201	S	0.688	0.0308331	Down	Myelin basic protein OS=Mus musculus OX=10090 GN=Mbp PE=1 SV=2	Mbp	0.99997	2.83486e-06	108.56	3	TTHYGS(1)LPQK	-0.65349	0.921	0.755	1.368	1.074	nucleus	K17269			GO:0000165 MAPK cascade; GO:0001101 response to acid chemical; GO:0001817 regulation of cytokine production; GO:0001819 positive regulation of cytokine production; GO:0002376 immune system process; GO:0002791 regulation of peptide secretion; GO:0002793 positive regulation of peptide secretion; GO:0003008 system process; GO:0006464 cellular protein modification process; GO:0006468 protein phosphor…	GO:0005622 intracellular; GO:0005623 cell; GO:0005634 nucleus; GO:0005737 cytoplasm; GO:0030424 axon; GO:0032991 protein-containing complex; GO:0033269 internode region of axon; GO:0036477 somatodendritic compartment; GO:0042995 cell projection; GO:0043005 neuron projection; GO:0043025 neuronal cell body; GO:0043209 myelin sheath; GO:0043218 compact myelin; GO:0043226 organelle; GO:0043227 membra…	GO:0002020 protease binding; GO:0005198 structural molecule activity; GO:0005488 binding; GO:0005515 protein binding; GO:0005516 calmodulin binding; GO:0005543 phospholipid binding; GO:0008289 lipid binding; GO:0019899 enzyme binding; GO:0019911 structural constituent of myelin sheath; GO:0043167 ion binding; GO:0043168 anion binding;
P04370	206	S	0.732	0.00193199	Down	Myelin basic protein OS=Mus musculus OX=10090 GN=Mbp PE=1 SV=2	Mbp	0.999999	1.35039e-06	101.92	4	TTHYGS(1)LPQKS(1)QHGR	-0.73008	0.979	0.753	1.34	1.027	nucleus	K17269			GO:0000165 MAPK cascade; GO:0001101 response to acid chemical; GO:0001817 regulation of cytokine production; GO:0001819 positive regulation of cytokine production; GO:0002376 immune system process; GO:0002791 regulation of peptide secretion; GO:0002793 positive regulation of peptide secretion; GO:0003008 system process; GO:0006464 cellular protein modification process; GO:0006468 protein phosphor…	GO:0005622 intracellular; GO:0005623 cell; GO:0005634 nucleus; GO:0005737 cytoplasm; GO:0030424 axon; GO:0032991 protein-containing complex; GO:0033269 internode region of axon; GO:0036477 somatodendritic compartment; GO:0042995 cell projection; GO:0043005 neuron projection; GO:0043025 neuronal cell body; GO:0043209 myelin sheath; GO:0043218 compact myelin; GO:0043226 organelle; GO:0043227 membra…	GO:0002020 protease binding; GO:0005198 structural molecule activity; GO:0005488 binding; GO:0005515 protein binding; GO:0005516 calmodulin binding; GO:0005543 phospholipid binding; GO:0008289 lipid binding; GO:0019899 enzyme binding; GO:0019911 structural constituent of myelin sheath; GO:0043167 ion binding; GO:0043168 anion binding;
P04370	151	S	0.744	0.0694268	Down	Myelin basic protein OS=Mus musculus OX=10090 GN=Mbp PE=1 SV=2	Mbp	0.765783	0.000125742	87.083	3	YLAT(0.002)AS(0.766)T(0.232)MDHAR	-0.5587	0.988	0.755	1.266	1.068	nucleus	K17269			GO:0000165 MAPK cascade; GO:0001101 response to acid chemical; GO:0001817 regulation of cytokine production; GO:0001819 positive regulation of cytokine production; GO:0002376 immune system process; GO:0002791 regulation of peptide secretion; GO:0002793 positive regulation of peptide secretion; GO:0003008 system process; GO:0006464 cellular protein modification process; GO:0006468 protein phosphor…	GO:0005622 intracellular; GO:0005623 cell; GO:0005634 nucleus; GO:0005737 cytoplasm; GO:0030424 axon; GO:0032991 protein-containing complex; GO:0033269 internode region of axon; GO:0036477 somatodendritic compartment; GO:0042995 cell projection; GO:0043005 neuron projection; GO:0043025 neuronal cell body; GO:0043209 myelin sheath; GO:0043218 compact myelin; GO:0043226 organelle; GO:0043227 membra…	GO:0002020 protease binding; GO:0005198 structural molecule activity; GO:0005488 binding; GO:0005515 protein binding; GO:0005516 calmodulin binding; GO:0005543 phospholipid binding; GO:0008289 lipid binding; GO:0019899 enzyme binding; GO:0019911 structural constituent of myelin sheath; GO:0043167 ion binding; GO:0043168 anion binding;
P08553	669	S	0.746	0.0113744	Down	Neurofilament medium polypeptide OS=Mus musculus OX=10090 GN=Nefm PE=1 SV=4	Nefm	1	0.00821726	47.712	4	KAES(1)PVKEK	-0.43353	0.89	0.83	1.202	1.103	nucleus	K04573	NEF3; neurofilament medium polypeptide (neurofilament 3)	mmu05022 Pathways of neurodegeneration - multiple diseases; mmu05014 Amyotrophic lateral sclerosis	GO:0000226 microtubule cytoskeleton organization; GO:0006810 transport; GO:0006928 movement of cell or subcellular component; GO:0006950 response to stress; GO:0006979 response to oxidative stress; GO:0006996 organelle organization; GO:0007010 cytoskeleton organization; GO:0007017 microtubule-based process; GO:0007018 microtubule-based movement; GO:0007275 multicellular organism development; GO:0…	GO:0005622 intracellular; GO:0005623 cell; GO:0005737 cytoplasm; GO:0005856 cytoskeleton; GO:0005882 intermediate filament; GO:0005883 neurofilament; GO:0014069 postsynaptic density; GO:0016234 inclusion body; GO:0030424 axon; GO:0031594 neuromuscular junction; GO:0032279 asymmetric synapse; GO:0036477 somatodendritic compartment; GO:0042995 cell projection; GO:0043005 neuron projection; GO:00430…	GO:0005102 signaling receptor binding; GO:0005198 structural molecule activity; GO:0005200 structural constituent of cytoskeleton; GO:0005488 binding; GO:0005515 protein binding; GO:0008017 microtubule binding; GO:0008092 cytoskeletal protein binding; GO:0015631 tubulin binding; GO:0015643 toxic substance binding; GO:0046982 protein heterodimerization activity; GO:0046983 protein dimerization act…			Z	KOG1216	von Willebrand factor and related coagulation proteins
P08553	97	S	0.772	0.0999023	Down	Neurofilament medium polypeptide OS=Mus musculus OX=10090 GN=Nefm PE=1 SV=4	Nefm	1	0.00609888	44.468	3	S(1)NEKEQLQGLNDR	1.2856	0.839	0.915	1.17	1.108	nucleus	K04573	NEF3; neurofilament medium polypeptide (neurofilament 3)	mmu05022 Pathways of neurodegeneration - multiple diseases; mmu05014 Amyotrophic lateral sclerosis	GO:0000226 microtubule cytoskeleton organization; GO:0006810 transport; GO:0006928 movement of cell or subcellular component; GO:0006950 response to stress; GO:0006979 response to oxidative stress; GO:0006996 organelle organization; GO:0007010 cytoskeleton organization; GO:0007017 microtubule-based process; GO:0007018 microtubule-based movement; GO:0007275 multicellular organism development; GO:0…	GO:0005622 intracellular; GO:0005623 cell; GO:0005737 cytoplasm; GO:0005856 cytoskeleton; GO:0005882 intermediate filament; GO:0005883 neurofilament; GO:0014069 postsynaptic density; GO:0016234 inclusion body; GO:0030424 axon; GO:0031594 neuromuscular junction; GO:0032279 asymmetric synapse; GO:0036477 somatodendritic compartment; GO:0042995 cell projection; GO:0043005 neuron projection; GO:00430…	GO:0005102 signaling receptor binding; GO:0005198 structural molecule activity; GO:0005200 structural constituent of cytoskeleton; GO:0005488 binding; GO:0005515 protein binding; GO:0008017 microtubule binding; GO:0008092 cytoskeletal protein binding; GO:0015631 tubulin binding; GO:0015643 toxic substance binding; GO:0046982 protein heterodimerization activity; GO:0046983 protein dimerization act…			Z	KOG1216	von Willebrand factor and related coagulation proteins
P08775	1878	S	0.768	0.0562	Down	DNA-directed RNA polymerase II subunit RPB1 OS=Mus musculus OX=10090 GN=Polr2a PE=1 SV=3	Polr2a	0.853174	3.62496e-07	113.01	2	YSPT(0.034)S(0.853)PT(0.112)YSPTTPK	0.073631	0.884	0.855	1.199	1.072	nucleus	K03006	RPB1; DNA-directed RNA polymerase II subunit RPB1 [EC:2.7.7.6]	mmu03020 RNA polymerase; mmu05016 Huntington disease	GO:0000375 RNA splicing, via transesterification reactions; GO:0000377 RNA splicing, via transesterification reactions with bulged adenosine as nucleophile; GO:0000398 mRNA splicing, via spliceosome; GO:0006139 nucleobase-containing compound metabolic process; GO:0006259 DNA metabolic process; GO:0006281 DNA repair; GO:0006283 transcription-coupled nucleotide-excision repair; GO:0006289 nucleotid…	GO:0000428 DNA-directed RNA polymerase complex; GO:0005622 intracellular; GO:0005623 cell; GO:0005634 nucleus; GO:0005654 nucleoplasm; GO:0005665 RNA polymerase II, core complex; GO:0016591 RNA polymerase II, holoenzyme; GO:0030880 RNA polymerase complex; GO:0031974 membrane-enclosed lumen; GO:0031981 nuclear lumen; GO:0032991 protein-containing complex; GO:0043226 organelle; GO:0043227 membrane-…	GO:0003676 nucleic acid binding; GO:0003677 DNA binding; GO:0003682 chromatin binding; GO:0003824 catalytic activity; GO:0003899 DNA-directed 5'-3' RNA polymerase activity; GO:0005488 binding; GO:0005515 protein binding; GO:0016740 transferase activity; GO:0016772 transferase activity, transferring phosphorus-containing groups; GO:0016779 nucleotidyltransferase activity; GO:0019899 enzyme binding…	PF04997; PF00623; PF04983; PF05000; PF04998; PF04992; PF04990	RNA polymerase Rpb1, domain 1; RNA polymerase Rpb1, domain 2; RNA polymerase Rpb1, domain 3; RNA polymerase Rpb1, domain 4; RNA polymerase Rpb1, domain 5; RNA polymerase Rpb1, domain 6; RNA polymerase Rpb1, domain 7	K	KOG0260	RNA polymerase II, large subunit
P10637	648	S	0.83	0.0366553	Down	Microtubule-associated protein tau OS=Mus musculus OX=10090 GN=Mapt PE=1 SV=3	Mapt	0.9999	2.77808e-23	149.47	2	IGS(1)LDNITHVPGGGNK	-0.41358	0.923	0.887	1.142	1.042	nucleus	K04380	MAPT; microtubule-associated protein tau	mmu04010 MAPK signaling pathway; mmu05022 Pathways of neurodegeneration - multiple diseases; mmu05012 Parkinson disease; mmu05010 Alzheimer disease	GO:0000003 reproduction; GO:0000226 microtubule cytoskeleton organization; GO:0000302 response to reactive oxygen species; GO:0000902 cell morphogenesis; GO:0000904 cell morphogenesis involved in differentiation; GO:0001558 regulation of cell growth; GO:0001764 neuron migration; GO:0001774 microglial cell activation; GO:0001775 cell activation; GO:0002274 myeloid leukocyte activation; GO:0002376 …	GO:0005576 extracellular region; GO:0005622 intracellular; GO:0005623 cell; GO:0005634 nucleus; GO:0005654 nucleoplasm; GO:0005737 cytoplasm; GO:0005739 mitochondrion; GO:0005829 cytosol; GO:0005856 cytoskeleton; GO:0005874 microtubule; GO:0005875 microtubule associated complex; GO:0005886 plasma membrane; GO:0005929 cilium; GO:0005930 axoneme; GO:0009898 cytoplasmic side of plasma membrane; GO:0…	GO:0003676 nucleic acid binding; GO:0003677 DNA binding; GO:0003680 AT DNA binding; GO:0003690 double-stranded DNA binding; GO:0003697 single-stranded DNA binding; GO:0003723 RNA binding; GO:0003779 actin binding; GO:0005102 signaling receptor binding; GO:0005488 binding; GO:0005515 protein binding; GO:0005543 phospholipid binding; GO:0008017 microtubule binding; GO:0008092 cytoskeletal protein b…			Z	KOG2418	Microtubule-associated protein TAU
P11881	2687	S	0.828	0.0939393	Down	Inositol 1,4,5-trisphosphate receptor type 1 OS=Mus musculus OX=10090 GN=Itpr1 PE=1 SV=2	Itpr1	0.796926	0.000333926	59.618	3	AMSLVS(0.017)S(0.186)DS(0.797)EGEQNELR	-3.7298	0.853	0.953	1.104	1.079	plasma membrane	K04958	ITPR1; inositol 1,4,5-triphosphate receptor type 1	mmu04371 Apelin signaling pathway; mmu04218 Cellular senescence; mmu04270 Vascular smooth muscle contraction; mmu05417 Lipid and atherosclerosis; mmu04723 Retrograde endocannabinoid signaling; mmu04020 Calcium signaling pathway; mmu05017 Spinocerebellar ataxia; mmu05205 Proteoglycans in cancer; mmu04924 Renin secretion; mmu05163 Human cytomegalovirus infection; mmu04970 Salivary secretion; mmu040…	GO:0001666 response to hypoxia; GO:0001775 cell activation; GO:0002791 regulation of peptide secretion; GO:0006810 transport; GO:0006811 ion transport; GO:0006812 cation transport; GO:0006816 calcium ion transport; GO:0006873 cellular ion homeostasis; GO:0006874 cellular calcium ion homeostasis; GO:0006875 cellular metal ion homeostasis; GO:0006915 apoptotic process; GO:0006950 response to stress…	GO:0005622 intracellular; GO:0005623 cell; GO:0005634 nucleus; GO:0005635 nuclear envelope; GO:0005637 nuclear inner membrane; GO:0005730 nucleolus; GO:0005737 cytoplasm; GO:0005783 endoplasmic reticulum; GO:0005789 endoplasmic reticulum membrane; GO:0005886 plasma membrane; GO:0005955 calcineurin complex; GO:0008287 protein serine/threonine phosphatase complex; GO:0012505 endomembrane system; GO…	GO:0005215 transporter activity; GO:0005216 ion channel activity; GO:0005217 intracellular ligand-gated ion channel activity; GO:0005220 inositol 1,4,5-trisphosphate-sensitive calcium-release channel activity; GO:0005246 calcium channel regulator activity; GO:0005261 cation channel activity; GO:0005262 calcium channel activity; GO:0005488 binding; GO:0005509 calcium ion binding; GO:0005515 protei…	PF08709; PF02815	Inositol 1,4,5-trisphosphate/ryanodine receptor; MIR domain	T	KOG3533	Inositol 1,4,5-trisphosphate receptor
P11881	1755	S	0.804	0.0836032	Down	Inositol 1,4,5-trisphosphate receptor type 1 OS=Mus musculus OX=10090 GN=Itpr1 PE=1 SV=2	Itpr1	0.998213	1.53045e-123	247.98	3	RES(0.998)LT(0.002)SFGNGPLSPGGPSKPGGGGGGPGSSSTSR	-0.40799	0.979	0.806	1.15	1.066	plasma membrane	K04958	ITPR1; inositol 1,4,5-triphosphate receptor type 1	mmu04371 Apelin signaling pathway; mmu04218 Cellular senescence; mmu04270 Vascular smooth muscle contraction; mmu05417 Lipid and atherosclerosis; mmu04723 Retrograde endocannabinoid signaling; mmu04020 Calcium signaling pathway; mmu05017 Spinocerebellar ataxia; mmu05205 Proteoglycans in cancer; mmu04924 Renin secretion; mmu05163 Human cytomegalovirus infection; mmu04970 Salivary secretion; mmu040…	GO:0001666 response to hypoxia; GO:0001775 cell activation; GO:0002791 regulation of peptide secretion; GO:0006810 transport; GO:0006811 ion transport; GO:0006812 cation transport; GO:0006816 calcium ion transport; GO:0006873 cellular ion homeostasis; GO:0006874 cellular calcium ion homeostasis; GO:0006875 cellular metal ion homeostasis; GO:0006915 apoptotic process; GO:0006950 response to stress…	GO:0005622 intracellular; GO:0005623 cell; GO:0005634 nucleus; GO:0005635 nuclear envelope; GO:0005637 nuclear inner membrane; GO:0005730 nucleolus; GO:0005737 cytoplasm; GO:0005783 endoplasmic reticulum; GO:0005789 endoplasmic reticulum membrane; GO:0005886 plasma membrane; GO:0005955 calcineurin complex; GO:0008287 protein serine/threonine phosphatase complex; GO:0012505 endomembrane system; GO…	GO:0005215 transporter activity; GO:0005216 ion channel activity; GO:0005217 intracellular ligand-gated ion channel activity; GO:0005220 inositol 1,4,5-trisphosphate-sensitive calcium-release channel activity; GO:0005246 calcium channel regulator activity; GO:0005261 cation channel activity; GO:0005262 calcium channel activity; GO:0005488 binding; GO:0005509 calcium ion binding; GO:0005515 protei…	PF08709; PF02815	Inositol 1,4,5-trisphosphate/ryanodine receptor; MIR domain	T	KOG3533	Inositol 1,4,5-trisphosphate receptor
P12660	112	S	0.703	0.00804673	Down	Purkinje cell protein 2 OS=Mus musculus OX=10090 GN=Pcp2 PE=1 SV=2	Pcp2	0.999478	5.13562e-12	137.81	2	RNS(1)S(0.999)PQPQT(0.001)QAP	-1.1139	0.879	0.793	1.243	1.135	extracellular				GO:0007154 cell communication; GO:0007165 signal transduction; GO:0007186 G protein-coupled receptor signaling pathway; GO:0007602 phototransduction; GO:0007603 phototransduction, visible light; GO:0009314 response to radiation; GO:0009416 response to light stimulus; GO:0009581 detection of external stimulus; GO:0009582 detection of abiotic stimulus; GO:0009583 detection of light stimulus; GO:000…	GO:0005623 cell; GO:0036477 somatodendritic compartment; GO:0043025 neuronal cell body; GO:0044297 cell body;	GO:0005085 guanyl-nucleotide exchange factor activity; GO:0005488 binding; GO:0005515 protein binding; GO:0019899 enzyme binding; GO:0051020 GTPase binding; GO:0098772 molecular function regulator;			T	KOG1130	Predicted G-alpha GTPase interaction protein, contains GoLoco domain
P14873	1797	S	0.76	0.0660152	Down	Microtubule-associated protein 1B OS=Mus musculus OX=10090 GN=Map1b PE=1 SV=2	Map1b	0.999568	2.51605e-54	184.76	2	ES(0.015)S(0.985)PLYS(1)PGFS(1)DSTSAAK	-0.23734	0.927	0.802	1.279	1.008	nucleus	K10429			GO:0000226 microtubule cytoskeleton organization; GO:0000902 cell morphogenesis; GO:0000904 cell morphogenesis involved in differentiation; GO:0001558 regulation of cell growth; GO:0001578 microtubule bundle formation; GO:0001764 neuron migration; GO:0006810 transport; GO:0006928 movement of cell or subcellular component; GO:0006950 response to stress; GO:0006996 organelle organization; GO:000701…	GO:0001750 photoreceptor outer segment; GO:0005622 intracellular; GO:0005623 cell; GO:0005737 cytoplasm; GO:0005829 cytosol; GO:0005856 cytoskeleton; GO:0005874 microtubule; GO:0005875 microtubule associated complex; GO:0005886 plasma membrane; GO:0005929 cilium; GO:0014069 postsynaptic density; GO:0015630 microtubule cytoskeleton; GO:0016020 membrane; GO:0030424 axon; GO:0030425 dendrite; GO:003…	GO:0003779 actin binding; GO:0005198 structural molecule activity; GO:0005488 binding; GO:0005515 protein binding; GO:0005519 cytoskeletal regulatory protein binding; GO:0005543 phospholipid binding; GO:0008017 microtubule binding; GO:0008092 cytoskeletal protein binding; GO:0008289 lipid binding; GO:0015631 tubulin binding; GO:0043167 ion binding; GO:0043168 anion binding; GO:0044877 protein-con…			Z	KOG3592	Microtubule-associated proteins
P14873	1401	S	0.744	0.0199721	Down	Microtubule-associated protein 1B OS=Mus musculus OX=10090 GN=Map1b PE=1 SV=2	Map1b	0.976251	1.54444e-26	128.65	3	VLS(1)PLRS(1)PPLLGS(0.976)ES(0.023)PY(0.001)EDFLSADSK	0.61544	0.924	0.788	1.225	1.075	nucleus	K10429			GO:0000226 microtubule cytoskeleton organization; GO:0000902 cell morphogenesis; GO:0000904 cell morphogenesis involved in differentiation; GO:0001558 regulation of cell growth; GO:0001578 microtubule bundle formation; GO:0001764 neuron migration; GO:0006810 transport; GO:0006928 movement of cell or subcellular component; GO:0006950 response to stress; GO:0006996 organelle organization; GO:000701…	GO:0001750 photoreceptor outer segment; GO:0005622 intracellular; GO:0005623 cell; GO:0005737 cytoplasm; GO:0005829 cytosol; GO:0005856 cytoskeleton; GO:0005874 microtubule; GO:0005875 microtubule associated complex; GO:0005886 plasma membrane; GO:0005929 cilium; GO:0014069 postsynaptic density; GO:0015630 microtubule cytoskeleton; GO:0016020 membrane; GO:0030424 axon; GO:0030425 dendrite; GO:003…	GO:0003779 actin binding; GO:0005198 structural molecule activity; GO:0005488 binding; GO:0005515 protein binding; GO:0005519 cytoskeletal regulatory protein binding; GO:0005543 phospholipid binding; GO:0008017 microtubule binding; GO:0008092 cytoskeletal protein binding; GO:0008289 lipid binding; GO:0015631 tubulin binding; GO:0043167 ion binding; GO:0043168 anion binding; GO:0044877 protein-con…			Z	KOG3592	Microtubule-associated proteins
P14873	1457	S	0.742	0.0667082	Down	Microtubule-associated protein 1B OS=Mus musculus OX=10090 GN=Map1b PE=1 SV=2	Map1b	0.956216	1.59871e-16	134.86	3	S(0.956)T(0.044)GFIPIKEDFGPEK	0.59667	0.886	0.82	1.254	1.055	nucleus	K10429			GO:0000226 microtubule cytoskeleton organization; GO:0000902 cell morphogenesis; GO:0000904 cell morphogenesis involved in differentiation; GO:0001558 regulation of cell growth; GO:0001578 microtubule bundle formation; GO:0001764 neuron migration; GO:0006810 transport; GO:0006928 movement of cell or subcellular component; GO:0006950 response to stress; GO:0006996 organelle organization; GO:000701…	GO:0001750 photoreceptor outer segment; GO:0005622 intracellular; GO:0005623 cell; GO:0005737 cytoplasm; GO:0005829 cytosol; GO:0005856 cytoskeleton; GO:0005874 microtubule; GO:0005875 microtubule associated complex; GO:0005886 plasma membrane; GO:0005929 cilium; GO:0014069 postsynaptic density; GO:0015630 microtubule cytoskeleton; GO:0016020 membrane; GO:0030424 axon; GO:0030425 dendrite; GO:003…	GO:0003779 actin binding; GO:0005198 structural molecule activity; GO:0005488 binding; GO:0005515 protein binding; GO:0005519 cytoskeletal regulatory protein binding; GO:0005543 phospholipid binding; GO:0008017 microtubule binding; GO:0008092 cytoskeletal protein binding; GO:0008289 lipid binding; GO:0015631 tubulin binding; GO:0043167 ion binding; GO:0043168 anion binding; GO:0044877 protein-con…			Z	KOG3592	Microtubule-associated proteins
P17426	652	S	0.694	0.0652087	Down	AP-2 complex subunit alpha-1 OS=Mus musculus OX=10090 GN=Ap2a1 PE=1 SV=1	Ap2a1	0.979794	5.13364e-13	100.73	4	RDTSSNDINGGVEPTPS(0.001)T(0.026)VS(0.98)T(0.993)PS(0.929)PS(0.071)ADLLGLR	-1.7868	0.803	0.823	1.213	1.134	cytoplasm	K11824	AP2A; AP-2 complex subunit alpha	mmu04961 Endocrine and other factor-regulated calcium reabsorption; mmu05016 Huntington disease; mmu04721 Synaptic vesicle cycle; mmu04144 Endocytosis	GO:0006109 regulation of carbohydrate metabolic process; GO:0006810 transport; GO:0006886 intracellular protein transport; GO:0007275 multicellular organism development; GO:0007399 nervous system development; GO:0008104 protein localization; GO:0009889 regulation of biosynthetic process; GO:0009890 negative regulation of biosynthetic process; GO:0009892 negative regulation of metabolic process; G…	GO:0005622 intracellular; GO:0005623 cell; GO:0005737 cytoplasm; GO:0005886 plasma membrane; GO:0012505 endomembrane system; GO:0016020 membrane; GO:0016323 basolateral plasma membrane; GO:0016324 apical plasma membrane; GO:0030117 membrane coat; GO:0030135 coated vesicle; GO:0030136 clathrin-coated vesicle; GO:0030141 secretory granule; GO:0030175 filopodium; GO:0031410 cytoplasmic vesicle; GO:0…	GO:0005102 signaling receptor binding; GO:0005488 binding; GO:0005515 protein binding; GO:0008022 protein C-terminus binding; GO:0019899 enzyme binding; GO:0019900 kinase binding; GO:0019901 protein kinase binding; GO:0044877 protein-containing complex binding; GO:0050750 low-density lipoprotein particle receptor binding; GO:0070325 lipoprotein particle receptor binding;	PF02883	Adaptin C-terminal domain	U	KOG1077	Vesicle coat complex AP-2, alpha subunit
P19246	834	S	0.821	0.0826824	Down	Neurofilament heavy polypeptide OS=Mus musculus OX=10090 GN=Nefh PE=1 SV=3	Nefh	1	2.0422e-48	179.17	4	AKPLDVKS(1)PEAQT(1)PVQEEAK	-0.21602	0.829	0.976	1.073	1.123	mitochondria	K04574	NEFH; neurofilament heavy polypeptide	mmu05022 Pathways of neurodegeneration - multiple diseases; mmu05014 Amyotrophic lateral sclerosis	GO:0000003 reproduction; GO:0000226 microtubule cytoskeleton organization; GO:0000902 cell morphogenesis; GO:0000904 cell morphogenesis involved in differentiation; GO:0001552 ovarian follicle atresia; GO:0003006 developmental process involved in reproduction; GO:0006950 response to stress; GO:0006979 response to oxidative stress; GO:0006996 organelle organization; GO:0007010 cytoskeleton organiz…	GO:0005622 intracellular; GO:0005623 cell; GO:0005634 nucleus; GO:0005737 cytoplasm; GO:0005856 cytoskeleton; GO:0005882 intermediate filament; GO:0005883 neurofilament; GO:0014069 postsynaptic density; GO:0016234 inclusion body; GO:0030424 axon; GO:0032279 asymmetric synapse; GO:0036477 somatodendritic compartment; GO:0042995 cell projection; GO:0043005 neuron projection; GO:0043025 neuronal cel…	GO:0005198 structural molecule activity; GO:0005200 structural constituent of cytoskeleton; GO:0005488 binding; GO:0005515 protein binding; GO:0008017 microtubule binding; GO:0008092 cytoskeletal protein binding; GO:0015631 tubulin binding; GO:0015643 toxic substance binding; GO:0019894 kinesin binding; GO:0019899 enzyme binding; GO:0019900 kinase binding; GO:0019901 protein kinase binding; GO:00…
P20357	1560	S	0.725	0.0780256	Down	Microtubule-associated protein 2 OS=Mus musculus OX=10090 GN=Map2 PE=1 SV=2	Map2	0.999608	0.000177877	70.145	3	GVS(1)GDREENSFSLNSSISSAR	-3.3473	0.897	0.781	1.31	1.021	nucleus	K10430			GO:0000226 microtubule cytoskeleton organization; GO:0000902 cell morphogenesis; GO:0000904 cell morphogenesis involved in differentiation; GO:0001558 regulation of cell growth; GO:0001578 microtubule bundle formation; GO:0006996 organelle organization; GO:0007010 cytoskeleton organization; GO:0007017 microtubule-based process; GO:0007026 negative regulation of microtubule depolymerization; GO:00…	GO:0001726 ruffle; GO:0005622 intracellular; GO:0005623 cell; GO:0005634 nucleus; GO:0005730 nucleolus; GO:0005737 cytoplasm; GO:0005783 endoplasmic reticulum; GO:0005790 smooth endoplasmic reticulum; GO:0005791 rough endoplasmic reticulum; GO:0005829 cytosol; GO:0005856 cytoskeleton; GO:0005875 microtubule associated complex; GO:0005886 plasma membrane; GO:0012505 endomembrane system; GO:0014069…	GO:0002162 dystroglycan binding; GO:0003779 actin binding; GO:0005198 structural molecule activity; GO:0005488 binding; GO:0005515 protein binding; GO:0005519 cytoskeletal regulatory protein binding; GO:0008017 microtubule binding; GO:0008092 cytoskeletal protein binding; GO:0015631 tubulin binding; GO:0019899 enzyme binding; GO:0019900 kinase binding; GO:0019901 protein kinase binding;			Z	KOG2418	Microtubule-associated protein TAU
P20357	1791	S	0.756	0.0729555	Down	Microtubule-associated protein 2 OS=Mus musculus OX=10090 GN=Map2 PE=1 SV=2	Map2	0.999983	1.03786e-47	172.94	2	SSVAS(1)PR	-0.092008	0.953	0.766	1.329	0.963	nucleus	K10430			GO:0000226 microtubule cytoskeleton organization; GO:0000902 cell morphogenesis; GO:0000904 cell morphogenesis involved in differentiation; GO:0001558 regulation of cell growth; GO:0001578 microtubule bundle formation; GO:0006996 organelle organization; GO:0007010 cytoskeleton organization; GO:0007017 microtubule-based process; GO:0007026 negative regulation of microtubule depolymerization; GO:00…	GO:0001726 ruffle; GO:0005622 intracellular; GO:0005623 cell; GO:0005634 nucleus; GO:0005730 nucleolus; GO:0005737 cytoplasm; GO:0005783 endoplasmic reticulum; GO:0005790 smooth endoplasmic reticulum; GO:0005791 rough endoplasmic reticulum; GO:0005829 cytosol; GO:0005856 cytoskeleton; GO:0005875 microtubule associated complex; GO:0005886 plasma membrane; GO:0012505 endomembrane system; GO:0014069…	GO:0002162 dystroglycan binding; GO:0003779 actin binding; GO:0005198 structural molecule activity; GO:0005488 binding; GO:0005515 protein binding; GO:0005519 cytoskeletal regulatory protein binding; GO:0008017 microtubule binding; GO:0008092 cytoskeletal protein binding; GO:0015631 tubulin binding; GO:0019899 enzyme binding; GO:0019900 kinase binding; GO:0019901 protein kinase binding;			Z	KOG2418	Microtubule-associated protein TAU
P20917	547	S	0.82	0.0569135	Down	Myelin-associated glycoprotein OS=Mus musculus OX=10090 GN=Mag PE=1 SV=3	Mag	0.963804	9.73702e-158	265.75	3	NVTES(0.003)S(0.027)S(0.964)FS(0.006)GGDNPHVLYSPEFR	0.16085	1.041	0.77	1.221	0.979	plasma membrane	K06771	MAG; myelin associated glycoprotein	mmu04514 Cell adhesion molecules	GO:0001558 regulation of cell growth; GO:0002376 immune system process; GO:0006928 movement of cell or subcellular component; GO:0007155 cell adhesion; GO:0007272 ensheathment of neurons; GO:0007275 multicellular organism development; GO:0007399 nervous system development; GO:0007417 central nervous system development; GO:0008361 regulation of cell size; GO:0008366 axon ensheathment; GO:0009605 r…	GO:0005622 intracellular; GO:0005623 cell; GO:0005737 cytoplasm; GO:0005886 plasma membrane; GO:0005887 integral component of plasma membrane; GO:0016020 membrane; GO:0016021 integral component of membrane; GO:0030424 axon; GO:0031224 intrinsic component of membrane; GO:0031226 intrinsic component of plasma membrane; GO:0033270 paranode region of axon; GO:0035749 myelin sheath adaxonal region; GO…	GO:0005102 signaling receptor binding; GO:0005488 binding; GO:0005515 protein binding; GO:0008289 lipid binding; GO:0019899 enzyme binding; GO:0019900 kinase binding; GO:0019901 protein kinase binding; GO:0031406 carboxylic acid binding; GO:0033218 amide binding; GO:0033691 sialic acid binding; GO:0035594 ganglioside binding; GO:0036094 small molecule binding; GO:0042802 identical protein binding…	PF08205; PF13927	CD80-like C2-set immunoglobulin domain ; Immunoglobulin domain	T	KOG4475	FOG: Immunoglobin and related proteins
P23242	369	S	0.752	0.0967867	Down	Gap junction alpha-1 protein OS=Mus musculus OX=10090 GN=Gja1 PE=1 SV=2	Gja1	0.885377	0.000265701	59.434	4	VAAGHELQPLAIVDQRPS(0.682)S(0.717)RAS(0.717)S(0.885)R	-0.020848	0.791	0.935	1.128	1.163	plasma membrane	K07372	GJA1; gap junction alpha-1 protein	mmu04540 Gap junction; mmu05412 Arrhythmogenic right ventricular cardiomyopathy	GO:0000003 reproduction; GO:0000902 cell morphogenesis; GO:0001101 response to acid chemical; GO:0001503 ossification; GO:0001508 action potential; GO:0001558 regulation of cell growth; GO:0001568 blood vessel development; GO:0001649 osteoblast differentiation; GO:0001654 eye development; GO:0001701 in utero embryonic development; GO:0001764 neuron migration; GO:0001837 epithelial to mesenchymal …	GO:0000139 Golgi membrane; GO:0000323 lytic vacuole; GO:0005622 intracellular; GO:0005623 cell; GO:0005634 nucleus; GO:0005654 nucleoplasm; GO:0005737 cytoplasm; GO:0005739 mitochondrion; GO:0005740 mitochondrial envelope; GO:0005741 mitochondrial outer membrane; GO:0005764 lysosome; GO:0005768 endosome; GO:0005769 early endosome; GO:0005770 late endosome; GO:0005771 multivesicular body; GO:00057…	GO:0005102 signaling receptor binding; GO:0005215 transporter activity; GO:0005243 gap junction channel activity; GO:0005488 binding; GO:0005515 protein binding; GO:0008092 cytoskeletal protein binding; GO:0015075 ion transmembrane transporter activity; GO:0015267 channel activity; GO:0015631 tubulin binding; GO:0017124 SH3 domain binding; GO:0019899 enzyme binding; GO:0019900 kinase binding; GO:…
P24547	416	S	0.831	0.0195592	Down	Inosine-5'-monophosphate dehydrogenase 2 OS=Mus musculus OX=10090 GN=Impdh2 PE=1 SV=2	Impdh2	1	0.000679151	63.091	2	GMGS(1)LDAMDK	-1.5574	0.963	0.859	1.143	1.048	cytoplasm	K00088	IMPDH; IMP dehydrogenase [EC:1.1.1.205]	mmu01100 Metabolic pathways; mmu00983 Drug metabolism - other enzymes; mmu00230 Purine metabolism	GO:0001654 eye development; GO:0001775 cell activation; GO:0002252 immune effector process; GO:0002263 cell activation involved in immune response; GO:0002274 myeloid leukocyte activation; GO:0002275 myeloid cell activation involved in immune response; GO:0002283 neutrophil activation involved in immune response; GO:0002366 leukocyte activation involved in immune response; GO:0002376 immune syste…	GO:0005576 extracellular region; GO:0005622 intracellular; GO:0005623 cell; GO:0005634 nucleus; GO:0005737 cytoplasm; GO:0005829 cytosol; GO:0012505 endomembrane system; GO:0030141 secretory granule; GO:0031410 cytoplasmic vesicle; GO:0031974 membrane-enclosed lumen; GO:0031982 vesicle; GO:0031983 vesicle lumen; GO:0034774 secretory granule lumen; GO:0043226 organelle; GO:0043227 membrane-bounded…	GO:0000166 nucleotide binding; GO:0003824 catalytic activity; GO:0003938 IMP dehydrogenase activity; GO:0005488 binding; GO:0016491 oxidoreductase activity; GO:0016614 oxidoreductase activity, acting on CH-OH group of donors; GO:0016616 oxidoreductase activity, acting on the CH-OH group of donors, NAD or NADP as acceptor; GO:0036094 small molecule binding; GO:0097159 organic cyclic compound bindi…	PF00478; PF00571	IMP dehydrogenase / GMP reductase domain; CBS domain	F	KOG2550	IMP dehydrogenase/GMP reductase
P24788	578	S	0.76	0.0771727	Down	Cyclin-dependent kinase 11B OS=Mus musculus OX=10090 GN=Cdk11b PE=1 SV=2	Cdk11b	0.999625	0.0219104	42.599	3	EYGS(1)PLK	-0.16145	0.974	0.751	1.214	1.044	nucleus	K08818			GO:0001701 in utero embryonic development; GO:0001824 blastocyst development; GO:0006464 cellular protein modification process; GO:0006468 protein phosphorylation; GO:0006793 phosphorus metabolic process; GO:0006796 phosphate-containing compound metabolic process; GO:0006807 nitrogen compound metabolic process; GO:0007088 regulation of mitotic nuclear division; GO:0007275 multicellular organism d…	GO:0005622 intracellular; GO:0005623 cell; GO:0005634 nucleus; GO:0005654 nucleoplasm; GO:0031974 membrane-enclosed lumen; GO:0031981 nuclear lumen; GO:0043226 organelle; GO:0043227 membrane-bounded organelle; GO:0043229 intracellular organelle; GO:0043231 intracellular membrane-bounded organelle; GO:0043233 organelle lumen; GO:0070013 intracellular organelle lumen;	GO:0000166 nucleotide binding; GO:0003824 catalytic activity; GO:0004672 protein kinase activity; GO:0004674 protein serine/threonine kinase activity; GO:0004693 cyclin-dependent protein serine/threonine kinase activity; GO:0005488 binding; GO:0005524 ATP binding; GO:0008144 drug binding; GO:0016301 kinase activity; GO:0016740 transferase activity; GO:0016772 transferase activity, transferring ph…	PF00069	Protein kinase domain	T	KOG0663	Protein kinase PITSLRE and related kinases
P24788	234	S	0.792	0.0499974	Down	Cyclin-dependent kinase 11B OS=Mus musculus OX=10090 GN=Cdk11b PE=1 SV=2	Cdk11b	1	0.0010779	98.582	3	S(1)PLRPPR	-0.028195	0.957	0.8	1.252	0.976	nucleus	K08818			GO:0001701 in utero embryonic development; GO:0001824 blastocyst development; GO:0006464 cellular protein modification process; GO:0006468 protein phosphorylation; GO:0006793 phosphorus metabolic process; GO:0006796 phosphate-containing compound metabolic process; GO:0006807 nitrogen compound metabolic process; GO:0007088 regulation of mitotic nuclear division; GO:0007275 multicellular organism d…	GO:0005622 intracellular; GO:0005623 cell; GO:0005634 nucleus; GO:0005654 nucleoplasm; GO:0031974 membrane-enclosed lumen; GO:0031981 nuclear lumen; GO:0043226 organelle; GO:0043227 membrane-bounded organelle; GO:0043229 intracellular organelle; GO:0043231 intracellular membrane-bounded organelle; GO:0043233 organelle lumen; GO:0070013 intracellular organelle lumen;	GO:0000166 nucleotide binding; GO:0003824 catalytic activity; GO:0004672 protein kinase activity; GO:0004674 protein serine/threonine kinase activity; GO:0004693 cyclin-dependent protein serine/threonine kinase activity; GO:0005488 binding; GO:0005524 ATP binding; GO:0008144 drug binding; GO:0016301 kinase activity; GO:0016740 transferase activity; GO:0016772 transferase activity, transferring ph…	PF00069	Protein kinase domain	T	KOG0663	Protein kinase PITSLRE and related kinases
P26638	506	S	0.681	0.0685302	Down	Serine--tRNA ligase, cytoplasmic OS=Mus musculus OX=10090 GN=Sars1 PE=1 SV=3	Sars1	0.948843	0.000344614	61.87	3	EVPLENQLQS(0.949)MEVT(0.051)EA	0.30763	0.878	0.73	1.229	1.127	cytoplasm	K01875	SARS; seryl-tRNA synthetase [EC:6.1.1.11]	mmu00970 Aminoacyl-tRNA biosynthesis	GO:0000122 negative regulation of transcription by RNA polymerase II; GO:0001817 regulation of cytokine production; GO:0001818 negative regulation of cytokine production; GO:0006082 organic acid metabolic process; GO:0006139 nucleobase-containing compound metabolic process; GO:0006355 regulation of transcription, DNA-templated; GO:0006357 regulation of transcription by RNA polymerase II; GO:00063…	GO:0005622 intracellular; GO:0005623 cell; GO:0005737 cytoplasm; GO:0005829 cytosol;	GO:0000976 transcription regulatory region sequence-specific DNA binding; GO:0000977 RNA polymerase II transcription regulatory region sequence-specific DNA binding; GO:0000978 RNA polymerase II cis-regulatory region sequence-specific DNA binding; GO:0000987 cis-regulatory region sequence-specific DNA binding; GO:0001046 core promoter sequence-specific DNA binding; GO:0001067 regulatory region nu…	PF02403; PF00587	Seryl-tRNA synthetase N-terminal domain; tRNA synthetase class II core domain (G, H, P, S and T)	J	KOG2509	Seryl-tRNA synthetase
P26645	27	S	0.822	0.0885495	Down	Myristoylated alanine-rich C-kinase substrate OS=Mus musculus OX=10090 GN=Marcks PE=1 SV=2	Marcks	0.968366	1.31631e-106	230.03	3	PGEAAVAS(0.031)S(0.968)PS(0.001)K	0.34649	0.875	0.914	1.135	1.046	nucleus	K12561	MARCKS; myristoylated alanine-rich C-kinase substrate	mmu05206 MicroRNAs in cancer; mmu04666 Fc gamma R-mediated phagocytosis	GO:0001932 regulation of protein phosphorylation; GO:0001934 positive regulation of protein phosphorylation; GO:0003229 ventricular cardiac muscle tissue development; GO:0006810 transport; GO:0006886 intracellular protein transport; GO:0006996 organelle organization; GO:0007010 cytoskeleton organization; GO:0007015 actin filament organization; GO:0007155 cell adhesion; GO:0007275 multicellular or…	GO:0000323 lytic vacuole; GO:0001520 outer dense fiber; GO:0001674 female germ cell nucleus; GO:0005622 intracellular; GO:0005623 cell; GO:0005634 nucleus; GO:0005737 cytoplasm; GO:0005764 lysosome; GO:0005773 vacuole; GO:0005813 centrosome; GO:0005815 microtubule organizing center; GO:0005829 cytosol; GO:0005856 cytoskeleton; GO:0005886 plasma membrane; GO:0005929 cilium; GO:0005938 cell cortex;…	GO:0001786 phosphatidylserine binding; GO:0003779 actin binding; GO:0005080 protein kinase C binding; GO:0005488 binding; GO:0005515 protein binding; GO:0005516 calmodulin binding; GO:0005543 phospholipid binding; GO:0008092 cytoskeletal protein binding; GO:0008289 lipid binding; GO:0019899 enzyme binding; GO:0019900 kinase binding; GO:0019901 protein kinase binding; GO:0042802 identical protein …
P26645	156	S	0.812	0.0252383	Down	Myristoylated alanine-rich C-kinase substrate OS=Mus musculus OX=10090 GN=Marcks PE=1 SV=2	Marcks	1	8.53349e-05	93.424	4	S(1)FKLS(1)GFS(1)FKK	0.11243	0.903	0.878	1.092	1.1	nucleus	K12561	MARCKS; myristoylated alanine-rich C-kinase substrate	mmu05206 MicroRNAs in cancer; mmu04666 Fc gamma R-mediated phagocytosis	GO:0001932 regulation of protein phosphorylation; GO:0001934 positive regulation of protein phosphorylation; GO:0003229 ventricular cardiac muscle tissue development; GO:0006810 transport; GO:0006886 intracellular protein transport; GO:0006996 organelle organization; GO:0007010 cytoskeleton organization; GO:0007015 actin filament organization; GO:0007155 cell adhesion; GO:0007275 multicellular or…	GO:0000323 lytic vacuole; GO:0001520 outer dense fiber; GO:0001674 female germ cell nucleus; GO:0005622 intracellular; GO:0005623 cell; GO:0005634 nucleus; GO:0005737 cytoplasm; GO:0005764 lysosome; GO:0005773 vacuole; GO:0005813 centrosome; GO:0005815 microtubule organizing center; GO:0005829 cytosol; GO:0005856 cytoskeleton; GO:0005886 plasma membrane; GO:0005929 cilium; GO:0005938 cell cortex;…	GO:0001786 phosphatidylserine binding; GO:0003779 actin binding; GO:0005080 protein kinase C binding; GO:0005488 binding; GO:0005515 protein binding; GO:0005516 calmodulin binding; GO:0005543 phospholipid binding; GO:0008092 cytoskeletal protein binding; GO:0008289 lipid binding; GO:0019899 enzyme binding; GO:0019900 kinase binding; GO:0019901 protein kinase binding; GO:0042802 identical protein …
P26645	163	S	0.713	0.0654545	Down	Myristoylated alanine-rich C-kinase substrate OS=Mus musculus OX=10090 GN=Marcks PE=1 SV=2	Marcks	1	3.4168e-06	123.42	4	S(1)FKLS(1)GFS(1)FKK	0.11243	0.872	0.777	1.169	1.143	nucleus	K12561	MARCKS; myristoylated alanine-rich C-kinase substrate	mmu05206 MicroRNAs in cancer; mmu04666 Fc gamma R-mediated phagocytosis	GO:0001932 regulation of protein phosphorylation; GO:0001934 positive regulation of protein phosphorylation; GO:0003229 ventricular cardiac muscle tissue development; GO:0006810 transport; GO:0006886 intracellular protein transport; GO:0006996 organelle organization; GO:0007010 cytoskeleton organization; GO:0007015 actin filament organization; GO:0007155 cell adhesion; GO:0007275 multicellular or…	GO:0000323 lytic vacuole; GO:0001520 outer dense fiber; GO:0001674 female germ cell nucleus; GO:0005622 intracellular; GO:0005623 cell; GO:0005634 nucleus; GO:0005737 cytoplasm; GO:0005764 lysosome; GO:0005773 vacuole; GO:0005813 centrosome; GO:0005815 microtubule organizing center; GO:0005829 cytosol; GO:0005856 cytoskeleton; GO:0005886 plasma membrane; GO:0005929 cilium; GO:0005938 cell cortex;…	GO:0001786 phosphatidylserine binding; GO:0003779 actin binding; GO:0005080 protein kinase C binding; GO:0005488 binding; GO:0005515 protein binding; GO:0005516 calmodulin binding; GO:0005543 phospholipid binding; GO:0008092 cytoskeletal protein binding; GO:0008289 lipid binding; GO:0019899 enzyme binding; GO:0019900 kinase binding; GO:0019901 protein kinase binding; GO:0042802 identical protein …
P26645	167	S	0.572	0.0457794	Down	Myristoylated alanine-rich C-kinase substrate OS=Mus musculus OX=10090 GN=Marcks PE=1 SV=2	Marcks	1	3.26225e-15	117.21	2	LSGFS(1)FKKS(1)K	-0.50082	0.704	0.731	1.193	1.321	nucleus	K12561	MARCKS; myristoylated alanine-rich C-kinase substrate	mmu05206 MicroRNAs in cancer; mmu04666 Fc gamma R-mediated phagocytosis	GO:0001932 regulation of protein phosphorylation; GO:0001934 positive regulation of protein phosphorylation; GO:0003229 ventricular cardiac muscle tissue development; GO:0006810 transport; GO:0006886 intracellular protein transport; GO:0006996 organelle organization; GO:0007010 cytoskeleton organization; GO:0007015 actin filament organization; GO:0007155 cell adhesion; GO:0007275 multicellular or…	GO:0000323 lytic vacuole; GO:0001520 outer dense fiber; GO:0001674 female germ cell nucleus; GO:0005622 intracellular; GO:0005623 cell; GO:0005634 nucleus; GO:0005737 cytoplasm; GO:0005764 lysosome; GO:0005773 vacuole; GO:0005813 centrosome; GO:0005815 microtubule organizing center; GO:0005829 cytosol; GO:0005856 cytoskeleton; GO:0005886 plasma membrane; GO:0005929 cilium; GO:0005938 cell cortex;…	GO:0001786 phosphatidylserine binding; GO:0003779 actin binding; GO:0005080 protein kinase C binding; GO:0005488 binding; GO:0005515 protein binding; GO:0005516 calmodulin binding; GO:0005543 phospholipid binding; GO:0008092 cytoskeletal protein binding; GO:0008289 lipid binding; GO:0019899 enzyme binding; GO:0019900 kinase binding; GO:0019901 protein kinase binding; GO:0042802 identical protein …
P27546	785	S	0.814	0.0633748	Down	Microtubule-associated protein 4 OS=Mus musculus OX=10090 GN=Map4 PE=1 SV=3	Map4	0.867894	2.84193e-16	138.05	2	AT(0.088)S(0.868)PS(0.042)T(0.002)LVSTGPSSR	-0.51619	0.907	0.888	1.166	1.044	nucleus	K10431			GO:0000226 microtubule cytoskeleton organization; GO:0000278 mitotic cell cycle; GO:0006928 movement of cell or subcellular component; GO:0006996 organelle organization; GO:0007010 cytoskeleton organization; GO:0007017 microtubule-based process; GO:0007018 microtubule-based movement; GO:0007049 cell cycle; GO:0007051 spindle organization; GO:0007052 mitotic spindle organization; GO:0007163 establ…	GO:0005622 intracellular; GO:0005623 cell; GO:0005737 cytoplasm; GO:0005819 spindle; GO:0005829 cytosol; GO:0005856 cytoskeleton; GO:0005875 microtubule associated complex; GO:0005886 plasma membrane; GO:0005929 cilium; GO:0005930 axoneme; GO:0014069 postsynaptic density; GO:0015630 microtubule cytoskeleton; GO:0016020 membrane; GO:0030424 axon; GO:0032279 asymmetric synapse; GO:0032838 plasma me…	GO:0005198 structural molecule activity; GO:0005488 binding; GO:0005515 protein binding; GO:0008017 microtubule binding; GO:0008092 cytoskeletal protein binding; GO:0015631 tubulin binding;			Z	KOG2418	Microtubule-associated protein TAU
P27546	345	S	0.828	0.0776665	Down	Microtubule-associated protein 4 OS=Mus musculus OX=10090 GN=Map4 PE=1 SV=3	Map4	0.86618	6.54394e-48	154.43	4	DVAPPMEEEIVPGNDT(0.004)T(0.13)S(0.866)PK	0.42887	0.864	0.951	1.103	1.088	nucleus	K10431			GO:0000226 microtubule cytoskeleton organization; GO:0000278 mitotic cell cycle; GO:0006928 movement of cell or subcellular component; GO:0006996 organelle organization; GO:0007010 cytoskeleton organization; GO:0007017 microtubule-based process; GO:0007018 microtubule-based movement; GO:0007049 cell cycle; GO:0007051 spindle organization; GO:0007052 mitotic spindle organization; GO:0007163 establ…	GO:0005622 intracellular; GO:0005623 cell; GO:0005737 cytoplasm; GO:0005819 spindle; GO:0005829 cytosol; GO:0005856 cytoskeleton; GO:0005875 microtubule associated complex; GO:0005886 plasma membrane; GO:0005929 cilium; GO:0005930 axoneme; GO:0014069 postsynaptic density; GO:0015630 microtubule cytoskeleton; GO:0016020 membrane; GO:0030424 axon; GO:0032279 asymmetric synapse; GO:0032838 plasma me…	GO:0005198 structural molecule activity; GO:0005488 binding; GO:0005515 protein binding; GO:0008017 microtubule binding; GO:0008092 cytoskeletal protein binding; GO:0015631 tubulin binding;			Z	KOG2418	Microtubule-associated protein TAU
P28028	135	S	0.801	0.0459046	Down	Serine/threonine-protein kinase B-raf OS=Mus musculus OX=10090 GN=Braf PE=1 SV=3	Braf	1	0.00297855	52.599	4	NNPKS(1)PQKPIVR	0.31809	0.863	0.935	1.044	1.207	nucleus	K04365	BRAF; B-Raf proto-oncogene serine/threonine-protein kinase [EC:2.7.11.1]	mmu04270 Vascular smooth muscle contraction; mmu04012 ErbB signaling pathway; mmu04510 Focal adhesion; mmu05213 Endometrial cancer; mmu05226 Gastric cancer; mmu05160 Hepatitis C; mmu05205 Proteoglycans in cancer; mmu01521 EGFR tyrosine kinase inhibitor resistance; mmu05215 Prostate cancer; mmu04910 Insulin signaling pathway; mmu05221 Acute myeloid leukemia; mmu04914 Progesterone-mediated oocyte m…	GO:0000165 MAPK cascade; GO:0000186 activation of MAPKK activity; GO:0001505 regulation of neurotransmitter levels; GO:0001775 cell activation; GO:0001932 regulation of protein phosphorylation; GO:0001934 positive regulation of protein phosphorylation; GO:0002244 hematopoietic progenitor cell differentiation; GO:0002253 activation of immune response; GO:0002318 myeloid progenitor cell differentia…	GO:0005622 intracellular; GO:0005623 cell; GO:0005634 nucleus; GO:0005737 cytoplasm; GO:0005739 mitochondrion; GO:0005829 cytosol; GO:0005886 plasma membrane; GO:0016020 membrane; GO:0042995 cell projection; GO:0043005 neuron projection; GO:0043226 organelle; GO:0043227 membrane-bounded organelle; GO:0043229 intracellular organelle; GO:0043231 intracellular membrane-bounded organelle; GO:0044297 …	GO:0003824 catalytic activity; GO:0004672 protein kinase activity; GO:0004674 protein serine/threonine kinase activity; GO:0004709 MAP kinase kinase kinase activity; GO:0005488 binding; GO:0005509 calcium ion binding; GO:0005515 protein binding; GO:0016301 kinase activity; GO:0016740 transferase activity; GO:0016772 transferase activity, transferring phosphorus-containing groups; GO:0016773 phosp…	PF02196; PF00130; PF07714	Raf-like Ras-binding domain; Phorbol esters/diacylglycerol binding domain (C1 domain); Protein tyrosine kinase	T	KOG0193	Serine/threonine protein kinase RAF
P28571	684	S	0.629	0.0146259	Down	Sodium- and chloride-dependent glycine transporter 1 OS=Mus musculus OX=10090 GN=Slc6a9 PE=1 SV=3	Slc6a9	0.864975	8.96498e-05	97.081	2	AQIPIVGS(0.068)NGS(0.865)S(0.068)R	0.78402	0.84	0.747	1.322	1.201	plasma membrane	K05038	SLC6A5_9; solute carrier family 6 (neurotransmitter transporter, glycine) member 5/9	mmu04721 Synaptic vesicle cycle	GO:0001505 regulation of neurotransmitter levels; GO:0003333 amino acid transmembrane transport; GO:0006810 transport; GO:0006811 ion transport; GO:0006812 cation transport; GO:0006814 sodium ion transport; GO:0006820 anion transport; GO:0006836 neurotransmitter transport; GO:0006855 drug transmembrane transport; GO:0006865 amino acid transport; GO:0007154 cell communication; GO:0007267 cell-cell…	GO:0005623 cell; GO:0005886 plasma membrane; GO:0005887 integral component of plasma membrane; GO:0016020 membrane; GO:0016021 integral component of membrane; GO:0031224 intrinsic component of membrane; GO:0031226 intrinsic component of plasma membrane; GO:0071944 cell periphery;	GO:0005215 transporter activity; GO:0005283 amino acid:sodium symporter activity; GO:0005295 neutral amino acid:sodium symporter activity; GO:0005326 neurotransmitter transmembrane transporter activity; GO:0005328 neurotransmitter:sodium symporter activity; GO:0005342 organic acid transmembrane transporter activity; GO:0005343 organic acid:sodium symporter activity; GO:0005416 amino acid:cation s…			P	KOG3660	Sodium-neurotransmitter symporter
P28741	689	S	0.682	0.0259013	Down	Kinesin-like protein KIF3A OS=Mus musculus OX=10090 GN=Kif3a PE=1 SV=2	Kif3a	0.999482	3.8568e-33	176.85	2	S(0.999)AKPET(0.001)VIDSLLQ	0.83058	0.847	0.768	1.218	1.146	nucleus	K10394	KIF3A; kinesin family member 3A	mmu04340 Hedgehog signaling pathway	GO:0000226 microtubule cytoskeleton organization; GO:0001655 urogenital system development; GO:0001701 in utero embryonic development; GO:0001822 kidney development; GO:0001947 heart looping; GO:0002009 morphogenesis of an epithelium; GO:0003002 regionalization; GO:0003007 heart morphogenesis; GO:0003143 embryonic heart tube morphogenesis; GO:0006928 movement of cell or subcellular component; GO:…	GO:0005622 intracellular; GO:0005623 cell; GO:0005737 cytoplasm; GO:0005813 centrosome; GO:0005814 centriole; GO:0005815 microtubule organizing center; GO:0005829 cytosol; GO:0005856 cytoskeleton; GO:0005871 kinesin complex; GO:0005875 microtubule associated complex; GO:0005929 cilium; GO:0005930 axoneme; GO:0015630 microtubule cytoskeleton; GO:0016939 kinesin II complex; GO:0030424 axon; GO:0031…	GO:0003774 motor activity; GO:0003777 microtubule motor activity; GO:0003824 catalytic activity; GO:0005488 binding; GO:0005515 protein binding; GO:0008017 microtubule binding; GO:0008092 cytoskeletal protein binding; GO:0015631 tubulin binding; GO:0016462 pyrophosphatase activity; GO:0016787 hydrolase activity; GO:0016817 hydrolase activity, acting on acid anhydrides; GO:0016818 hydrolase activi…	PF00225	Kinesin motor domain	Z	KOG4280	Kinesin-like protein
P30681	181	S	0.699	0.0667654	Down	High mobility group protein B2 OS=Mus musculus OX=10090 GN=Hmgb2 PE=1 SV=3	Hmgb2	0.926995	0.00180175	57.106	4	KGPGRPT(0.073)GS(0.927)K	0.10143	1.002	0.648	1.505	0.885	nucleus	K11295			GO:0000003 reproduction; GO:0001817 regulation of cytokine production; GO:0001819 positive regulation of cytokine production; GO:0001936 regulation of endothelial cell proliferation; GO:0001938 positive regulation of endothelial cell proliferation; GO:0002237 response to molecule of bacterial origin; GO:0002376 immune system process; GO:0002437 inflammatory response to antigenic stimulus; GO:0002…	GO:0000228 nuclear chromosome; GO:0000785 chromatin; GO:0000790 nuclear chromatin; GO:0000793 condensed chromosome; GO:0005576 extracellular region; GO:0005615 extracellular space; GO:0005622 intracellular; GO:0005623 cell; GO:0005634 nucleus; GO:0005694 chromosome; GO:0005730 nucleolus; GO:0005737 cytoplasm; GO:0031974 membrane-enclosed lumen; GO:0031981 nuclear lumen; GO:0032991 protein-contain…	GO:0000976 transcription regulatory region sequence-specific DNA binding; GO:0001067 regulatory region nucleic acid binding; GO:0003676 nucleic acid binding; GO:0003677 DNA binding; GO:0003684 damaged DNA binding; GO:0003690 double-stranded DNA binding; GO:0003700 DNA-binding transcription factor activity; GO:0005102 signaling receptor binding; GO:0005488 binding; GO:0005515 protein binding; GO:0…	PF09011; PF00505	Domain of unknown function (DUF1898); HMG (high mobility group) box	K	KOG0381	HMG box-containing protein
P30999	349	S	0.714	0.0842384	Down	Catenin delta-1 OS=Mus musculus OX=10090 GN=Ctnnd1 PE=1 SV=2	Ctnnd1	1	5.93032e-09	132.31	3	GS(1)LAS(1)LDS(1)LRK	-0.53135	0.949	0.723	1.256	1.077	nucleus	K05690	CTNND1; catenin (cadherin-associated protein), delta 1	mmu04015 Rap1 signaling pathway; mmu04670 Leukocyte transendothelial migration; mmu04520 Adherens junction	GO:0001655 urogenital system development; GO:0001738 morphogenesis of a polarized epithelium; GO:0001822 kidney development; GO:0001932 regulation of protein phosphorylation; GO:0001934 positive regulation of protein phosphorylation; GO:0002009 morphogenesis of an epithelium; GO:0006464 cellular protein modification process; GO:0006497 protein lipidation; GO:0006807 nitrogen compound metabolic pr…	GO:0005622 intracellular; GO:0005623 cell; GO:0005634 nucleus; GO:0005737 cytoplasm; GO:0005829 cytosol; GO:0005886 plasma membrane; GO:0005901 caveola; GO:0005911 cell-cell junction; GO:0005912 adherens junction; GO:0005915 zonula adherens; GO:0005923 bicellular tight junction; GO:0016020 membrane; GO:0016600 flotillin complex; GO:0030027 lamellipodium; GO:0030054 cell junction; GO:0030424 axon;…	GO:0003824 catalytic activity; GO:0005102 signaling receptor binding; GO:0005488 binding; GO:0005515 protein binding; GO:0016409 palmitoyltransferase activity; GO:0016740 transferase activity; GO:0016746 transferase activity, transferring acyl groups; GO:0016747 transferase activity, transferring acyl groups other than amino-acyl groups; GO:0019899 enzyme binding; GO:0019900 kinase binding; GO:00…			K	KOG1048	Neural adherens junction protein Plakophilin and related Armadillo repeat proteins
P30999	352	S	0.754	0.0656465	Down	Catenin delta-1 OS=Mus musculus OX=10090 GN=Ctnnd1 PE=1 SV=2	Ctnnd1	1	2.52125e-05	103.13	3	GS(1)LAS(1)LDS(1)LRK	-0.53135	0.977	0.748	1.238	1.04	nucleus	K05690	CTNND1; catenin (cadherin-associated protein), delta 1	mmu04015 Rap1 signaling pathway; mmu04670 Leukocyte transendothelial migration; mmu04520 Adherens junction	GO:0001655 urogenital system development; GO:0001738 morphogenesis of a polarized epithelium; GO:0001822 kidney development; GO:0001932 regulation of protein phosphorylation; GO:0001934 positive regulation of protein phosphorylation; GO:0002009 morphogenesis of an epithelium; GO:0006464 cellular protein modification process; GO:0006497 protein lipidation; GO:0006807 nitrogen compound metabolic pr…	GO:0005622 intracellular; GO:0005623 cell; GO:0005634 nucleus; GO:0005737 cytoplasm; GO:0005829 cytosol; GO:0005886 plasma membrane; GO:0005901 caveola; GO:0005911 cell-cell junction; GO:0005912 adherens junction; GO:0005915 zonula adherens; GO:0005923 bicellular tight junction; GO:0016020 membrane; GO:0016600 flotillin complex; GO:0030027 lamellipodium; GO:0030054 cell junction; GO:0030424 axon;…	GO:0003824 catalytic activity; GO:0005102 signaling receptor binding; GO:0005488 binding; GO:0005515 protein binding; GO:0016409 palmitoyltransferase activity; GO:0016740 transferase activity; GO:0016746 transferase activity, transferring acyl groups; GO:0016747 transferase activity, transferring acyl groups other than amino-acyl groups; GO:0019899 enzyme binding; GO:0019900 kinase binding; GO:00…			K	KOG1048	Neural adherens junction protein Plakophilin and related Armadillo repeat proteins
P30999	864	S	0.833	0.0186751	Down	Catenin delta-1 OS=Mus musculus OX=10090 GN=Ctnnd1 PE=1 SV=2	Ctnnd1	0.992415	2.31527e-10	109.91	3	S(0.002)QS(0.001)S(0.004)HS(0.992)YDDSTLPLIDR	2.3567	1.012	0.806	1.231	0.955	nucleus	K05690	CTNND1; catenin (cadherin-associated protein), delta 1	mmu04015 Rap1 signaling pathway; mmu04670 Leukocyte transendothelial migration; mmu04520 Adherens junction	GO:0001655 urogenital system development; GO:0001738 morphogenesis of a polarized epithelium; GO:0001822 kidney development; GO:0001932 regulation of protein phosphorylation; GO:0001934 positive regulation of protein phosphorylation; GO:0002009 morphogenesis of an epithelium; GO:0006464 cellular protein modification process; GO:0006497 protein lipidation; GO:0006807 nitrogen compound metabolic pr…	GO:0005622 intracellular; GO:0005623 cell; GO:0005634 nucleus; GO:0005737 cytoplasm; GO:0005829 cytosol; GO:0005886 plasma membrane; GO:0005901 caveola; GO:0005911 cell-cell junction; GO:0005912 adherens junction; GO:0005915 zonula adherens; GO:0005923 bicellular tight junction; GO:0016020 membrane; GO:0016600 flotillin complex; GO:0030027 lamellipodium; GO:0030054 cell junction; GO:0030424 axon;…	GO:0003824 catalytic activity; GO:0005102 signaling receptor binding; GO:0005488 binding; GO:0005515 protein binding; GO:0016409 palmitoyltransferase activity; GO:0016740 transferase activity; GO:0016746 transferase activity, transferring acyl groups; GO:0016747 transferase activity, transferring acyl groups other than amino-acyl groups; GO:0019899 enzyme binding; GO:0019900 kinase binding; GO:00…			K	KOG1048	Neural adherens junction protein Plakophilin and related Armadillo repeat proteins
P35279	184	S	0.818	0.0908211	Down	Ras-related protein Rab-6A OS=Mus musculus OX=10090 GN=Rab6a PE=1 SV=4	Rab6a	0.993122	3.80804e-22	119.42	4	VAAALPGMES(0.001)T(0.005)QDRS(0.993)REDMIDIK	-0.57534	0.851	0.929	1.112	1.068	cytoplasm	K07893			GO:0000278 mitotic cell cycle; GO:0001775 cell activation; GO:0002252 immune effector process; GO:0002263 cell activation involved in immune response; GO:0002274 myeloid leukocyte activation; GO:0002275 myeloid cell activation involved in immune response; GO:0002283 neutrophil activation involved in immune response; GO:0002366 leukocyte activation involved in immune response; GO:0002376 immune sy…	GO:0000139 Golgi membrane; GO:0005622 intracellular; GO:0005623 cell; GO:0005737 cytoplasm; GO:0005783 endoplasmic reticulum; GO:0005789 endoplasmic reticulum membrane; GO:0005794 Golgi apparatus; GO:0005802 trans-Golgi network; GO:0005813 centrosome; GO:0005815 microtubule organizing center; GO:0005829 cytosol; GO:0005856 cytoskeleton; GO:0005886 plasma membrane; GO:0012505 endomembrane system; …	GO:0000166 nucleotide binding; GO:0001671 ATPase activator activity; GO:0001882 nucleoside binding; GO:0001883 purine nucleoside binding; GO:0003824 catalytic activity; GO:0003924 GTPase activity; GO:0005488 binding; GO:0005515 protein binding; GO:0005525 GTP binding; GO:0008047 enzyme activator activity; GO:0008092 cytoskeletal protein binding; GO:0016462 pyrophosphatase activity; GO:0016787 hyd…	PF00071	Ras family	U	KOG0094	GTPase Rab6/YPT6/Ryh1, small G protein superfamily
P35283	20	S	0.809	0.0751683	Down	Ras-related protein Rab-12 OS=Mus musculus OX=10090 GN=Rab12 PE=1 SV=3	Rab12	0.999844	3.38871e-08	86.918	3	RPAGGSLGAVS(1)PALSGGQAR	-0.29115	0.896	0.888	1.169	1.042	mitochondria	K07907			GO:0002376 immune system process; GO:0006807 nitrogen compound metabolic process; GO:0006810 transport; GO:0006950 response to stress; GO:0006952 defense response; GO:0006955 immune response; GO:0007034 vacuolar transport; GO:0007041 lysosomal transport; GO:0008152 metabolic process; GO:0008333 endosome to lysosome transport; GO:0009056 catabolic process; GO:0009057 macromolecule catabolic proces…	GO:0000323 lytic vacuole; GO:0005622 intracellular; GO:0005623 cell; GO:0005737 cytoplasm; GO:0005764 lysosome; GO:0005768 endosome; GO:0005773 vacuole; GO:0005776 autophagosome; GO:0005794 Golgi apparatus; GO:0005829 cytosol; GO:0010008 endosome membrane; GO:0012505 endomembrane system; GO:0016020 membrane; GO:0030139 endocytic vesicle; GO:0030141 secretory granule; GO:0031090 organelle membrane…	GO:0000166 nucleotide binding; GO:0001882 nucleoside binding; GO:0001883 purine nucleoside binding; GO:0005488 binding; GO:0005525 GTP binding; GO:0017076 purine nucleotide binding; GO:0019001 guanyl nucleotide binding; GO:0019003 GDP binding; GO:0032549 ribonucleoside binding; GO:0032550 purine ribonucleoside binding; GO:0032553 ribonucleotide binding; GO:0032555 purine ribonucleotide binding; G…	PF00071	Ras family	U	KOG0395	Ras-related GTPase
P35550	130	S	0.824	0.092679	Down	rRNA 2'-O-methyltransferase fibrillarin OS=Mus musculus OX=10090 GN=Fbl PE=1 SV=2	Fbl	0.98322	0.000761491	68.639	3	RVS(0.983)IS(0.017)EGDDKIEYR	-0.35679	0.845	0.941	1.097	1.072	nucleus	K14563	NOP1; rRNA 2'-O-methyltransferase fibrillarin [EC:2.1.1.-]	mmu03008 Ribosome biogenesis in eukaryotes	GO:0000154 rRNA modification; GO:0000494 box C/D snoRNA 3'-end processing; GO:0001510 RNA methylation; GO:0006139 nucleobase-containing compound metabolic process; GO:0006325 chromatin organization; GO:0006364 rRNA processing; GO:0006396 RNA processing; GO:0006403 RNA localization; GO:0006464 cellular protein modification process; GO:0006479 protein methylation; GO:0006725 cellular aromatic compo…	GO:0001650 fibrillar center; GO:0001651 dense fibrillar component; GO:0001652 granular component; GO:0005622 intracellular; GO:0005623 cell; GO:0005634 nucleus; GO:0005654 nucleoplasm; GO:0005694 chromosome; GO:0005730 nucleolus; GO:0005732 small nucleolar ribonucleoprotein complex; GO:0015030 Cajal body; GO:0016604 nuclear body; GO:0030684 preribosome; GO:0031428 box C/D snoRNP complex; GO:00319…	GO:0001085 RNA polymerase II transcription factor binding; GO:0001091 RNA polymerase II general transcription initiation factor binding; GO:0001094 TFIID-class transcription factor complex binding; GO:0001098 basal transcription machinery binding; GO:0001099 basal RNA polymerase II transcription machinery binding; GO:0003676 nucleic acid binding; GO:0003723 RNA binding; GO:0003824 catalytic activ…	PF01269	Fibrillarin	J	KOG1596	Fibrillarin and related nucleolar RNA-binding proteins
P35601	107	S	0.672	0.0568211	Down	Replication factor C subunit 1 OS=Mus musculus OX=10090 GN=Rfc1 PE=1 SV=2	Rfc1	0.995539	3.9838e-14	119.41	3	DPVT(0.005)YVS(0.996)ET(1)DEDDDFVCK	-1.497	0.936	0.685	1.452	0.98	nucleus	K10754	RFC1; replication factor C subunit 1	mmu03430 Mismatch repair; mmu03030 DNA replication; mmu03420 Nucleotide excision repair	GO:0000122 negative regulation of transcription by RNA polymerase II; GO:0000723 telomere maintenance; GO:0000731 DNA synthesis involved in DNA repair; GO:0006139 nucleobase-containing compound metabolic process; GO:0006259 DNA metabolic process; GO:0006260 DNA replication; GO:0006261 DNA-dependent DNA replication; GO:0006278 RNA-dependent DNA biosynthetic process; GO:0006281 DNA repair; GO:00062…	GO:0005622 intracellular; GO:0005623 cell; GO:0005634 nucleus; GO:0005654 nucleoplasm; GO:0005657 replication fork; GO:0005663 DNA replication factor C complex; GO:0005694 chromosome; GO:0005730 nucleolus; GO:0005737 cytoplasm; GO:0031974 membrane-enclosed lumen; GO:0031981 nuclear lumen; GO:0032991 protein-containing complex; GO:0043226 organelle; GO:0043227 membrane-bounded organelle; GO:004322…	GO:0000166 nucleotide binding; GO:0003676 nucleic acid binding; GO:0003677 DNA binding; GO:0003690 double-stranded DNA binding; GO:0005488 binding; GO:0005515 protein binding; GO:0005524 ATP binding; GO:0008047 enzyme activator activity; GO:0008144 drug binding; GO:0017076 purine nucleotide binding; GO:0019904 protein domain specific binding; GO:0030234 enzyme regulator activity; GO:0030554 adeny…	PF00004; PF08519	ATPase family associated with various cellular activities (AAA); Replication factor RFC1 C terminal domain	L	KOG1968	Replication factor C, subunit RFC1 (large subunit)
P35601	244	S	0.724	0.0576632	Down	Replication factor C subunit 1 OS=Mus musculus OX=10090 GN=Rfc1 PE=1 SV=2	Rfc1	0.999145	9.986e-06	72.399	4	KDS(0.999)EEGEES(0.001)FSSVQDDLSK	0.61219	0.907	0.778	1.306	1.033	nucleus	K10754	RFC1; replication factor C subunit 1	mmu03430 Mismatch repair; mmu03030 DNA replication; mmu03420 Nucleotide excision repair	GO:0000122 negative regulation of transcription by RNA polymerase II; GO:0000723 telomere maintenance; GO:0000731 DNA synthesis involved in DNA repair; GO:0006139 nucleobase-containing compound metabolic process; GO:0006259 DNA metabolic process; GO:0006260 DNA replication; GO:0006261 DNA-dependent DNA replication; GO:0006278 RNA-dependent DNA biosynthetic process; GO:0006281 DNA repair; GO:00062…	GO:0005622 intracellular; GO:0005623 cell; GO:0005634 nucleus; GO:0005654 nucleoplasm; GO:0005657 replication fork; GO:0005663 DNA replication factor C complex; GO:0005694 chromosome; GO:0005730 nucleolus; GO:0005737 cytoplasm; GO:0031974 membrane-enclosed lumen; GO:0031981 nuclear lumen; GO:0032991 protein-containing complex; GO:0043226 organelle; GO:0043227 membrane-bounded organelle; GO:004322…	GO:0000166 nucleotide binding; GO:0003676 nucleic acid binding; GO:0003677 DNA binding; GO:0003690 double-stranded DNA binding; GO:0005488 binding; GO:0005515 protein binding; GO:0005524 ATP binding; GO:0008047 enzyme activator activity; GO:0008144 drug binding; GO:0017076 purine nucleotide binding; GO:0019904 protein domain specific binding; GO:0030234 enzyme regulator activity; GO:0030554 adeny…	PF00004; PF08519	ATPase family associated with various cellular activities (AAA); Replication factor RFC1 C terminal domain	L	KOG1968	Replication factor C, subunit RFC1 (large subunit)
P35803	320	S	0.819	0.0690703	Down	Neuronal membrane glycoprotein M6-b OS=Mus musculus OX=10090 GN=Gpm6b PE=1 SV=2	Gpm6b	0.999994	8.14116e-05	116.63	2	S(1)KEQLNSYT	0.061149	0.933	0.868	1.197	1.01	plasma membrane				GO:0001505 regulation of neurotransmitter levels; GO:0001952 regulation of cell-matrix adhesion; GO:0007275 multicellular organism development; GO:0007399 nervous system development; GO:0009987 cellular process; GO:0010810 regulation of cell-substrate adhesion; GO:0016043 cellular component organization; GO:0022607 cellular component assembly; GO:0030155 regulation of cell adhesion; GO:0030198 ex…	GO:0005623 cell; GO:0005886 plasma membrane; GO:0016020 membrane; GO:0045121 membrane raft; GO:0071944 cell periphery; GO:0098589 membrane region; GO:0098805 whole membrane; GO:0098857 membrane microdomain;				U	KOG4800	Neuronal membrane glycoprotein/Myelin proteolipid protein
P39053	795	S	0.802	0.0255846	Down	Dynamin-1 OS=Mus musculus OX=10090 GN=Dnm1 PE=1 SV=2	Dnm1	1	0.00500935	47.639	3	RAPAVPPARPGS(1)R	-0.11985	0.912	0.858	1.118	1.09	cytoplasm	K01528	DNM1_3; dynamin 1/3 [EC:3.6.5.5]	mmu04961 Endocrine and other factor-regulated calcium reabsorption; mmu05100 Bacterial invasion of epithelial cells; mmu04721 Synaptic vesicle cycle; mmu04072 Phospholipase D signaling pathway; mmu04144 Endocytosis	GO:0000266 mitochondrial fission; GO:0002029 desensitization of G protein-coupled receptor signaling pathway; GO:0002031 G protein-coupled receptor internalization; GO:0003008 system process; GO:0003373 dynamin family protein polymerization involved in membrane fission; GO:0003374 dynamin family protein polymerization involved in mitochondrial fission; GO:0006810 transport; GO:0006897 endocytosis…	GO:0001917 photoreceptor inner segment; GO:0005622 intracellular; GO:0005623 cell; GO:0005634 nucleus; GO:0005654 nucleoplasm; GO:0005737 cytoplasm; GO:0005739 mitochondrion; GO:0005740 mitochondrial envelope; GO:0005794 Golgi apparatus; GO:0005886 plasma membrane; GO:0008021 synaptic vesicle; GO:0012505 endomembrane system; GO:0012506 vesicle membrane; GO:0016020 membrane; GO:0030117 membrane co…	GO:0001664 G protein-coupled receptor binding; GO:0003824 catalytic activity; GO:0003924 GTPase activity; GO:0005102 signaling receptor binding; GO:0005488 binding; GO:0005515 protein binding; GO:0008017 microtubule binding; GO:0008022 protein C-terminus binding; GO:0008092 cytoskeletal protein binding; GO:0015631 tubulin binding; GO:0016462 pyrophosphatase activity; GO:0016787 hydrolase activity…	PF00350; PF00169	Dynamin family; PH domain	Z	KOG0446	Vacuolar sorting protein VPS1, dynamin, and related proteins
P41230	1353	S	0.822	0.000859704	Down	Lysine-specific demethylase 5C OS=Mus musculus OX=10090 GN=Kdm5c PE=1 SV=4	Kdm5c	0.993543	2.42708e-10	117.37	3	VQGLLENGDSVT(0.006)S(0.994)PEK	0.75877	0.934	0.869	1.136	1.056	cytoplasm,nucleus	K11446			GO:0000122 negative regulation of transcription by RNA polymerase II; GO:0006325 chromatin organization; GO:0006355 regulation of transcription, DNA-templated; GO:0006357 regulation of transcription by RNA polymerase II; GO:0006464 cellular protein modification process; GO:0006482 protein demethylation; GO:0006807 nitrogen compound metabolic process; GO:0006996 organelle organization; GO:0008152 …	GO:0005622 intracellular; GO:0005623 cell; GO:0005634 nucleus; GO:0005654 nucleoplasm; GO:0005737 cytoplasm; GO:0005829 cytosol; GO:0031974 membrane-enclosed lumen; GO:0031981 nuclear lumen; GO:0043226 organelle; GO:0043227 membrane-bounded organelle; GO:0043229 intracellular organelle; GO:0043231 intracellular membrane-bounded organelle; GO:0043233 organelle lumen; GO:0070013 intracellular organ…	GO:0000981 DNA-binding transcription factor activity, RNA polymerase II-specific; GO:0001085 RNA polymerase II transcription factor binding; GO:0003700 DNA-binding transcription factor activity; GO:0003824 catalytic activity; GO:0005488 binding; GO:0005515 protein binding; GO:0008134 transcription factor binding; GO:0008270 zinc ion binding; GO:0032451 demethylase activity; GO:0032452 histone dem…	PF01388; PF00628; PF02373; PF02928	ARID/BRIGHT DNA binding domain; PHD-finger; JmjC domain, hydroxylase; C5HC2 zinc finger	K	KOG1246	DNA-binding protein jumonji/RBP2/SMCY, contains JmjC domain
P42859	1179	S	0.815	0.0572626	Down	Huntingtin OS=Mus musculus OX=10090 GN=Htt PE=1 SV=2	Htt	0.999513	1.32e-05	85.855	4	EKEPGEQASTPMS(1)PK	-1.7826	0.928	0.894	1.187	1.054	plasma membrane	K04533	HD; huntingtin	mmu05022 Pathways of neurodegeneration - multiple diseases; mmu05016 Huntington disease	GO:0000003 reproduction; GO:0000050 urea cycle; GO:0000052 citrulline metabolic process; GO:0000132 establishment of mitotic spindle orientation; GO:0000226 microtubule cytoskeleton organization; GO:0000278 mitotic cell cycle; GO:0001704 formation of primary germ layer; GO:0001707 mesoderm formation; GO:0001839 neural plate morphogenesis; GO:0001840 neural plate development; GO:0001932 regulation…	GO:0005622 intracellular; GO:0005623 cell; GO:0005634 nucleus; GO:0005654 nucleoplasm; GO:0005737 cytoplasm; GO:0005768 endosome; GO:0005770 late endosome; GO:0005773 vacuole; GO:0005776 autophagosome; GO:0005783 endoplasmic reticulum; GO:0005794 Golgi apparatus; GO:0005814 centriole; GO:0005815 microtubule organizing center; GO:0005829 cytosol; GO:0005856 cytoskeleton; GO:0005886 plasma membrane…	GO:0002039 p53 binding; GO:0005102 signaling receptor binding; GO:0005488 binding; GO:0005515 protein binding; GO:0005522 profilin binding; GO:0008092 cytoskeletal protein binding; GO:0008134 transcription factor binding; GO:0008144 drug binding; GO:0015631 tubulin binding; GO:0019899 enzyme binding; GO:0019900 kinase binding; GO:0031072 heat shock protein binding; GO:0034452 dynactin binding; GO…
P47941	107	S	0.696	0.073149	Down	Crk-like protein OS=Mus musculus OX=10090 GN=Crkl PE=1 SV=2	Crkl	0.999972	8.02607e-58	172.05	3	YPS(1)PPVGSVSAPNLPTAEENLEYVR	0.6448	0.853	0.768	1.293	1.049	nucleus	K04438	CRK; C-crk adapter molecule crk	mmu04810 Regulation of actin cytoskeleton; mmu04012 ErbB signaling pathway; mmu04510 Focal adhesion; mmu05135 Yersinia infection; mmu05163 Human cytomegalovirus infection; mmu05170 Human immunodeficiency virus 1 infection; mmu04910 Insulin signaling pathway; mmu04015 Rap1 signaling pathway; mmu04010 MAPK signaling pathway; mmu05206 MicroRNAs in cancer; mmu04062 Chemokine signaling pathway; mmu046…	GO:0000165 MAPK cascade; GO:0000186 activation of MAPKK activity; GO:0001568 blood vessel development; GO:0001932 regulation of protein phosphorylation; GO:0001933 negative regulation of protein phosphorylation; GO:0001934 positive regulation of protein phosphorylation; GO:0001944 vasculature development; GO:0002376 immune system process; GO:0002520 immune system development; GO:0003002 regionali…	GO:0005622 intracellular; GO:0005623 cell; GO:0005634 nucleus; GO:0005654 nucleoplasm; GO:0005737 cytoplasm; GO:0005768 endosome; GO:0005829 cytosol; GO:0012505 endomembrane system; GO:0031410 cytoplasmic vesicle; GO:0031974 membrane-enclosed lumen; GO:0031981 nuclear lumen; GO:0031982 vesicle; GO:0043226 organelle; GO:0043227 membrane-bounded organelle; GO:0043229 intracellular organelle; GO:004…	GO:0001784 phosphotyrosine residue binding; GO:0005488 binding; GO:0005515 protein binding; GO:0030674 protein-macromolecule adaptor activity; GO:0035591 signaling adaptor activity; GO:0042802 identical protein binding; GO:0045309 protein phosphorylated amino acid binding; GO:0051219 phosphoprotein binding; GO:0060090 molecular adaptor activity;	PF00017; PF00018; PF07653	SH2 domain; SH3 domain; Variant SH3 domain	T	KOG4792	Crk family adapters
P48318	77	S	0.808	0.0849404	Down	Glutamate decarboxylase 1 OS=Mus musculus OX=10090 GN=Gad1 PE=1 SV=2	Gad1	0.98666	0.00100315	66.606	2	NLLS(0.987)CENS(0.013)DQGAR	-0.70948	0.886	0.896	1.167	1.047	cytoplasm	K01580	E4.1.1.15; glutamate decarboxylase [EC:4.1.1.15]	mmu00650 Butanoate metabolism; mmu00410 beta-Alanine metabolism; mmu04940 Type I diabetes mellitus; mmu04727 GABAergic synapse; mmu00430 Taurine and hypotaurine metabolism; mmu00250 Alanine, aspartate and glutamate metabolism; mmu01100 Metabolic pathways	GO:0001505 regulation of neurotransmitter levels; GO:0006082 organic acid metabolic process; GO:0006520 cellular amino acid metabolic process; GO:0006807 nitrogen compound metabolic process; GO:0007610 behavior; GO:0007626 locomotory behavior; GO:0008152 metabolic process; GO:0008652 cellular amino acid biosynthetic process; GO:0009058 biosynthetic process; GO:0009448 gamma-aminobutyric acid meta…	GO:0005622 intracellular; GO:0005623 cell; GO:0005737 cytoplasm; GO:0005938 cell cortex; GO:0030424 axon; GO:0042995 cell projection; GO:0043005 neuron projection; GO:0043679 axon terminus; GO:0044306 neuron projection terminus; GO:0045202 synapse; GO:0048786 presynaptic active zone; GO:0060077 inhibitory synapse; GO:0071944 cell periphery; GO:0098793 presynapse; GO:0099568 cytoplasmic region; GO…	GO:0003824 catalytic activity; GO:0004351 glutamate decarboxylase activity; GO:0005488 binding; GO:0005515 protein binding; GO:0008144 drug binding; GO:0016595 glutamate binding; GO:0016597 amino acid binding; GO:0016829 lyase activity; GO:0016830 carbon-carbon lyase activity; GO:0016831 carboxy-lyase activity; GO:0019842 vitamin binding; GO:0030170 pyridoxal phosphate binding; GO:0031406 carboxy…	PF00282	Pyridoxal-dependent decarboxylase conserved domain	E	KOG0629	Glutamate decarboxylase and related proteins
P52293	62	S	0.674	0.0324986	Down	Importin subunit alpha-1 OS=Mus musculus OX=10090 GN=Kpna2 PE=1 SV=2	Kpna2	0.962162	3.15668e-14	123.17	3	NVSSFPDDAT(0.038)S(0.962)PLQENR	-2.8382	0.872	0.74	1.324	1.073	nucleus	K15043	KPNA2_7; importin subunit alpha-1/8	mmu03013 Nucleocytoplasmic transport; mmu05207 Chemical carcinogenesis - receptor activation; mmu05164 Influenza A	GO:0006606 protein import into nucleus; GO:0006607 NLS-bearing protein import into nucleus; GO:0006810 transport; GO:0006886 intracellular protein transport; GO:0006913 nucleocytoplasmic transport; GO:0008104 protein localization; GO:0015031 protein transport; GO:0015833 peptide transport; GO:0017038 protein import; GO:0033036 macromolecule localization; GO:0033365 protein localization to organel…	GO:0005622 intracellular; GO:0005623 cell; GO:0005634 nucleus; GO:0005635 nuclear envelope; GO:0005643 nuclear pore; GO:0005654 nucleoplasm; GO:0005737 cytoplasm; GO:0005829 cytosol; GO:0010494 cytoplasmic stress granule; GO:0012505 endomembrane system; GO:0031967 organelle envelope; GO:0031974 membrane-enclosed lumen; GO:0031975 envelope; GO:0031981 nuclear lumen; GO:0032991 protein-containing c…	GO:0005048 signal sequence binding; GO:0005215 transporter activity; GO:0005488 binding; GO:0005515 protein binding; GO:0008134 transcription factor binding; GO:0008139 nuclear localization sequence binding; GO:0019899 enzyme binding; GO:0033218 amide binding; GO:0042277 peptide binding; GO:0042826 histone deacetylase binding; GO:0070491 repressing transcription factor binding;			U	KOG0166	Karyopherin (importin) alpha
P52479	359	S	0.75	0.0913915	Down	Ubiquitin carboxyl-terminal hydrolase 10 OS=Mus musculus OX=10090 GN=Usp10 PE=1 SV=3	Usp10	0.999228	0.000172332	83.54	3	CS(0.999)PPVPS(0.001)PLASEK	-0.23521	0.854	0.796	1.217	0.996	nucleus	K11841			GO:0000731 DNA synthesis involved in DNA repair; GO:0006139 nucleobase-containing compound metabolic process; GO:0006259 DNA metabolic process; GO:0006281 DNA repair; GO:0006301 postreplication repair; GO:0006464 cellular protein modification process; GO:0006508 proteolysis; GO:0006725 cellular aromatic compound metabolic process; GO:0006807 nitrogen compound metabolic process; GO:0006950 respons…	GO:0005622 intracellular; GO:0005623 cell; GO:0005634 nucleus; GO:0005654 nucleoplasm; GO:0005737 cytoplasm; GO:0005768 endosome; GO:0005769 early endosome; GO:0005829 cytosol; GO:0012505 endomembrane system; GO:0031410 cytoplasmic vesicle; GO:0031974 membrane-enclosed lumen; GO:0031981 nuclear lumen; GO:0031982 vesicle; GO:0032991 protein-containing complex; GO:0043226 organelle; GO:0043227 memb…	GO:0002039 p53 binding; GO:0003824 catalytic activity; GO:0004175 endopeptidase activity; GO:0004197 cysteine-type endopeptidase activity; GO:0004843 thiol-dependent ubiquitin-specific protease activity; GO:0005488 binding; GO:0005515 protein binding; GO:0008233 peptidase activity; GO:0008234 cysteine-type peptidase activity; GO:0016787 hydrolase activity; GO:0019783 ubiquitin-like protein-specif…			O	KOG1871	Ubiquitin-specific protease
P55012	933	S	0.822	0.0808614	Down	Solute carrier family 12 member 2 OS=Mus musculus OX=10090 GN=Slc12a2 PE=1 SV=2	Slc12a2	0.927434	1.16574e-57	170.19	4	EGLDISHLQGQEELLS(0.073)S(0.927)QEKS(0.998)PGT(0.002)K	0.91448	0.945	0.87	1.22	1.001	plasma membrane	K10951	SLC12A2; solute carrier family 12 (sodium/potassium/chloride transporter), member 2	mmu04970 Salivary secretion; mmu04972 Pancreatic secretion	GO:0001763 morphogenesis of a branching structure; GO:0002009 morphogenesis of an epithelium; GO:0003008 system process; GO:0006810 transport; GO:0006811 ion transport; GO:0006812 cation transport; GO:0006813 potassium ion transport; GO:0006814 sodium ion transport; GO:0006820 anion transport; GO:0006821 chloride transport; GO:0006884 cell volume homeostasis; GO:0006950 response to stress; GO:000…	GO:0005623 cell; GO:0005886 plasma membrane; GO:0005887 integral component of plasma membrane; GO:0016020 membrane; GO:0016021 integral component of membrane; GO:0016323 basolateral plasma membrane; GO:0016324 apical plasma membrane; GO:0031224 intrinsic component of membrane; GO:0031226 intrinsic component of plasma membrane; GO:0045177 apical part of cell; GO:0071944 cell periphery; GO:0098590 …	GO:0005215 transporter activity; GO:0005488 binding; GO:0005515 protein binding; GO:0008324 cation transmembrane transporter activity; GO:0008509 anion transmembrane transporter activity; GO:0008511 sodium:potassium:chloride symporter activity; GO:0008519 ammonium transmembrane transporter activity; GO:0009674 potassium:sodium symporter activity; GO:0015075 ion transmembrane transporter activity;…			P	KOG2083	Na+/K+ symporter
P55012	937	S	0.808	0.042855	Down	Solute carrier family 12 member 2 OS=Mus musculus OX=10090 GN=Slc12a2 PE=1 SV=2	Slc12a2	0.999154	2.40304e-186	267.01	4	EGLDISHLQGQEELLSSQEKS(0.999)PGT(0.001)K	0.11836	0.928	0.876	1.183	1.052	plasma membrane	K10951	SLC12A2; solute carrier family 12 (sodium/potassium/chloride transporter), member 2	mmu04970 Salivary secretion; mmu04972 Pancreatic secretion	GO:0001763 morphogenesis of a branching structure; GO:0002009 morphogenesis of an epithelium; GO:0003008 system process; GO:0006810 transport; GO:0006811 ion transport; GO:0006812 cation transport; GO:0006813 potassium ion transport; GO:0006814 sodium ion transport; GO:0006820 anion transport; GO:0006821 chloride transport; GO:0006884 cell volume homeostasis; GO:0006950 response to stress; GO:000…	GO:0005623 cell; GO:0005886 plasma membrane; GO:0005887 integral component of plasma membrane; GO:0016020 membrane; GO:0016021 integral component of membrane; GO:0016323 basolateral plasma membrane; GO:0016324 apical plasma membrane; GO:0031224 intrinsic component of membrane; GO:0031226 intrinsic component of plasma membrane; GO:0045177 apical part of cell; GO:0071944 cell periphery; GO:0098590 …	GO:0005215 transporter activity; GO:0005488 binding; GO:0005515 protein binding; GO:0008324 cation transmembrane transporter activity; GO:0008509 anion transmembrane transporter activity; GO:0008511 sodium:potassium:chloride symporter activity; GO:0008519 ammonium transmembrane transporter activity; GO:0009674 potassium:sodium symporter activity; GO:0015075 ion transmembrane transporter activity;…			P	KOG2083	Na+/K+ symporter
P55066	715	S	0.822	0.0593918	Down	Neurocan core protein OS=Mus musculus OX=10090 GN=Ncan PE=1 SV=1	Ncan	0.999848	1.50328e-05	81.574	2	SPDADS(1)IEIEGTSSMR	-2.2771	0.937	0.883	1.191	1.032	extracellular	K06794			GO:0001501 skeletal system development; GO:0006022 aminoglycan metabolic process; GO:0006023 aminoglycan biosynthetic process; GO:0006024 glycosaminoglycan biosynthetic process; GO:0006026 aminoglycan catabolic process; GO:0006027 glycosaminoglycan catabolic process; GO:0006029 proteoglycan metabolic process; GO:0006082 organic acid metabolic process; GO:0006790 sulfur compound metabolic process;…	GO:0000323 lytic vacuole; GO:0005576 extracellular region; GO:0005622 intracellular; GO:0005623 cell; GO:0005737 cytoplasm; GO:0005764 lysosome; GO:0005773 vacuole; GO:0005775 vacuolar lumen; GO:0005794 Golgi apparatus; GO:0005796 Golgi lumen; GO:0005886 plasma membrane; GO:0012505 endomembrane system; GO:0016020 membrane; GO:0031974 membrane-enclosed lumen; GO:0043202 lysosomal lumen; GO:0043226…	GO:0005198 structural molecule activity; GO:0005201 extracellular matrix structural constituent; GO:0005488 binding; GO:0005539 glycosaminoglycan binding; GO:0005540 hyaluronic acid binding; GO:0031406 carboxylic acid binding; GO:0036094 small molecule binding; GO:0043167 ion binding; GO:0043168 anion binding; GO:0043177 organic acid binding; GO:0097367 carbohydrate derivative binding;	PF07686; PF00193; PF00008; PF00059; PF00084	Immunoglobulin V-set domain; Extracellular link domain; EGF-like domain; Lectin C-type domain; Sushi domain (SCR repeat)
P55200	1053	S	0.742	0.038119	Down	Histone-lysine N-methyltransferase 2A OS=Mus musculus OX=10090 GN=Kmt2a PE=1 SV=3	Kmt2a	0.997455	0.000164973	87.676	2	AQGQES(0.997)DS(0.002)S(0.001)ETSVR	-0.54787	0.917	0.774	1.204	1.072	nucleus	K09186	MLL1; [histone H3]-lysine4 N-trimethyltransferase MLL1 [EC:2.1.1.354]	mmu00310 Lysine degradation; mmu01100 Metabolic pathways; mmu04934 Cushing syndrome; mmu05202 Transcriptional misregulation in cancer	GO:0001894 tissue homeostasis; GO:0002376 immune system process; GO:0002520 immune system development; GO:0002682 regulation of immune system process; GO:0003002 regionalization; GO:0003008 system process; GO:0006139 nucleobase-containing compound metabolic process; GO:0006259 DNA metabolic process; GO:0006304 DNA modification; GO:0006305 DNA alkylation; GO:0006306 DNA methylation; GO:0006325 chr…	GO:0005622 intracellular; GO:0005623 cell; GO:0005634 nucleus; GO:0005654 nucleoplasm; GO:0005737 cytoplasm; GO:0005829 cytosol; GO:0031974 membrane-enclosed lumen; GO:0031981 nuclear lumen; GO:0032991 protein-containing complex; GO:0034708 methyltransferase complex; GO:0035097 histone methyltransferase complex; GO:0043226 organelle; GO:0043227 membrane-bounded organelle; GO:0043229 intracellular…	GO:0000976 transcription regulatory region sequence-specific DNA binding; GO:0000977 RNA polymerase II transcription regulatory region sequence-specific DNA binding; GO:0000981 DNA-binding transcription factor activity, RNA polymerase II-specific; GO:0001067 regulatory region nucleic acid binding; GO:0003676 nucleic acid binding; GO:0003677 DNA binding; GO:0003680 AT DNA binding; GO:0003682 chrom…	PF02008; PF00628; PF13771	CXXC zinc finger domain; PHD-finger; PHD-like zinc-binding domain	K	KOG1084	Transcription factor TCF20
P55821	50	S	0.758	0.092414	Down	Stathmin-2 OS=Mus musculus OX=10090 GN=Stmn2 PE=1 SV=1	Stmn2	1	9.61348e-06	78.786	4	RAS(1)GQAFELILKPPS(0.906)PIS(0.094)EAPR	0.028808	0.843	0.865	1.191	1.072	cytoplasm				GO:0000226 microtubule cytoskeleton organization; GO:0006996 organelle organization; GO:0007010 cytoskeleton organization; GO:0007017 microtubule-based process; GO:0007019 microtubule depolymerization; GO:0007026 negative regulation of microtubule depolymerization; GO:0007275 multicellular organism development; GO:0007399 nervous system development; GO:0009719 response to endogenous stimulus; GO:…	GO:0005622 intracellular; GO:0005623 cell; GO:0005737 cytoplasm; GO:0005794 Golgi apparatus; GO:0012505 endomembrane system; GO:0030027 lamellipodium; GO:0030424 axon; GO:0030426 growth cone; GO:0030427 site of polarized growth; GO:0031252 cell leading edge; GO:0031982 vesicle; GO:0036477 somatodendritic compartment; GO:0042995 cell projection; GO:0043005 neuron projection; GO:0043025 neuronal ce…	GO:0005488 binding; GO:0005515 protein binding; GO:0008092 cytoskeletal protein binding; GO:0015631 tubulin binding; GO:0048306 calcium-dependent protein binding;			Z	KOG1280	Uncharacterized conserved protein containing ZZ-type Zn-finger
P58871	763	S	0.762	0.0111355	Down	182 kDa tankyrase-1-binding protein OS=Mus musculus OX=10090 GN=Tnks1bp1 PE=1 SV=2	Tnks1bp1	0.999994	0.000773796	79.886	2	S(1)PVGDTGLGK	0.55348	0.946	0.781	1.252	1.017	nucleus				GO:0000075 cell cycle checkpoint; GO:0000077 DNA damage checkpoint; GO:0000278 mitotic cell cycle; GO:0000288 nuclear-transcribed mRNA catabolic process, deadenylation-dependent decay; GO:0000289 nuclear-transcribed mRNA poly(A) tail shortening; GO:0000723 telomere maintenance; GO:0000956 nuclear-transcribed mRNA catabolic process; GO:0001932 regulation of protein phosphorylation; GO:0001934 posi…	GO:0000228 nuclear chromosome; GO:0000785 chromatin; GO:0000790 nuclear chromatin; GO:0000792 heterochromatin; GO:0005622 intracellular; GO:0005623 cell; GO:0005634 nucleus; GO:0005694 chromosome; GO:0005720 nuclear heterochromatin; GO:0005737 cytoplasm; GO:0005829 cytosol; GO:0005856 cytoskeleton; GO:0005911 cell-cell junction; GO:0005912 adherens junction; GO:0030014 CCR4-NOT complex; GO:003005…	GO:0005488 binding; GO:0005515 protein binding; GO:0019899 enzyme binding; GO:0019904 protein domain specific binding; GO:0044877 protein-containing complex binding; GO:0071532 ankyrin repeat binding;
P58871	1611	S	0.8	0.0786165	Down	182 kDa tankyrase-1-binding protein OS=Mus musculus OX=10090 GN=Tnks1bp1 PE=1 SV=2	Tnks1bp1	1	1.07023e-57	198.35	3	VPS(1)S(1)DEEVVEEPQSR	-0.27151	0.928	0.842	1.228	0.997	nucleus				GO:0000075 cell cycle checkpoint; GO:0000077 DNA damage checkpoint; GO:0000278 mitotic cell cycle; GO:0000288 nuclear-transcribed mRNA catabolic process, deadenylation-dependent decay; GO:0000289 nuclear-transcribed mRNA poly(A) tail shortening; GO:0000723 telomere maintenance; GO:0000956 nuclear-transcribed mRNA catabolic process; GO:0001932 regulation of protein phosphorylation; GO:0001934 posi…	GO:0000228 nuclear chromosome; GO:0000785 chromatin; GO:0000790 nuclear chromatin; GO:0000792 heterochromatin; GO:0005622 intracellular; GO:0005623 cell; GO:0005634 nucleus; GO:0005694 chromosome; GO:0005720 nuclear heterochromatin; GO:0005737 cytoplasm; GO:0005829 cytosol; GO:0005856 cytoskeleton; GO:0005911 cell-cell junction; GO:0005912 adherens junction; GO:0030014 CCR4-NOT complex; GO:003005…	GO:0005488 binding; GO:0005515 protein binding; GO:0019899 enzyme binding; GO:0019904 protein domain specific binding; GO:0044877 protein-containing complex binding; GO:0071532 ankyrin repeat binding;
P58871	1612	S	0.81	0.0985849	Down	182 kDa tankyrase-1-binding protein OS=Mus musculus OX=10090 GN=Tnks1bp1 PE=1 SV=2	Tnks1bp1	1	1.07023e-57	198.35	3	VPS(1)S(1)DEEVVEEPQSR	-0.27151	0.911	0.87	1.208	1.003	nucleus				GO:0000075 cell cycle checkpoint; GO:0000077 DNA damage checkpoint; GO:0000278 mitotic cell cycle; GO:0000288 nuclear-transcribed mRNA catabolic process, deadenylation-dependent decay; GO:0000289 nuclear-transcribed mRNA poly(A) tail shortening; GO:0000723 telomere maintenance; GO:0000956 nuclear-transcribed mRNA catabolic process; GO:0001932 regulation of protein phosphorylation; GO:0001934 posi…	GO:0000228 nuclear chromosome; GO:0000785 chromatin; GO:0000790 nuclear chromatin; GO:0000792 heterochromatin; GO:0005622 intracellular; GO:0005623 cell; GO:0005634 nucleus; GO:0005694 chromosome; GO:0005720 nuclear heterochromatin; GO:0005737 cytoplasm; GO:0005829 cytosol; GO:0005856 cytoskeleton; GO:0005911 cell-cell junction; GO:0005912 adherens junction; GO:0030014 CCR4-NOT complex; GO:003005…	GO:0005488 binding; GO:0005515 protein binding; GO:0019899 enzyme binding; GO:0019904 protein domain specific binding; GO:0044877 protein-containing complex binding; GO:0071532 ankyrin repeat binding;
P58871	1131	S	0.756	0.0889148	Down	182 kDa tankyrase-1-binding protein OS=Mus musculus OX=10090 GN=Tnks1bp1 PE=1 SV=2	Tnks1bp1	0.970191	0.000312585	89.663	2	VSGAGLS(0.97)PS(0.03)R	-0.16939	0.88	0.833	1.243	1.038	nucleus				GO:0000075 cell cycle checkpoint; GO:0000077 DNA damage checkpoint; GO:0000278 mitotic cell cycle; GO:0000288 nuclear-transcribed mRNA catabolic process, deadenylation-dependent decay; GO:0000289 nuclear-transcribed mRNA poly(A) tail shortening; GO:0000723 telomere maintenance; GO:0000956 nuclear-transcribed mRNA catabolic process; GO:0001932 regulation of protein phosphorylation; GO:0001934 posi…	GO:0000228 nuclear chromosome; GO:0000785 chromatin; GO:0000790 nuclear chromatin; GO:0000792 heterochromatin; GO:0005622 intracellular; GO:0005623 cell; GO:0005634 nucleus; GO:0005694 chromosome; GO:0005720 nuclear heterochromatin; GO:0005737 cytoplasm; GO:0005829 cytosol; GO:0005856 cytoskeleton; GO:0005911 cell-cell junction; GO:0005912 adherens junction; GO:0030014 CCR4-NOT complex; GO:003005…	GO:0005488 binding; GO:0005515 protein binding; GO:0019899 enzyme binding; GO:0019904 protein domain specific binding; GO:0044877 protein-containing complex binding; GO:0071532 ankyrin repeat binding;
P59325	10	S	0.799	0.0814191	Down	Eukaryotic translation initiation factor 5 OS=Mus musculus OX=10090 GN=Eif5 PE=1 SV=1	Eif5	0.986592	0.00194684	95.362	2	S(0.013)VS(0.987)DQFYR	-0.45759	0.88	0.925	1.168	1.095	nucleus	K03262			GO:0001731 formation of translation preinitiation complex; GO:0002181 cytoplasmic translation; GO:0002183 cytoplasmic translational initiation; GO:0006412 translation; GO:0006413 translational initiation; GO:0006417 regulation of translation; GO:0006446 regulation of translational initiation; GO:0006518 peptide metabolic process; GO:0006807 nitrogen compound metabolic process; GO:0008152 metaboli…	GO:0005622 intracellular; GO:0005623 cell; GO:0005737 cytoplasm; GO:0005829 cytosol; GO:0005886 plasma membrane; GO:0016020 membrane; GO:0071944 cell periphery;	GO:0003676 nucleic acid binding; GO:0003723 RNA binding; GO:0003743 translation initiation factor activity; GO:0003824 catalytic activity; GO:0003924 GTPase activity; GO:0005488 binding; GO:0005515 protein binding; GO:0008135 translation factor activity, RNA binding; GO:0016462 pyrophosphatase activity; GO:0016787 hydrolase activity; GO:0016817 hydrolase activity, acting on acid anhydrides; GO:00…			J	KOG2767	Translation initiation factor 5 (eIF-5)
P60191	254	S	0.674	0.0702389	Down	Regulating synaptic membrane exocytosis protein 4 OS=Mus musculus OX=10090 GN=Rims4 PE=1 SV=1	Rims4	0.999998	7.73101e-05	75.193	2	QAS(1)QLS(0.999)LES(0.001)TVGPCGER	-0.59994	0.807	0.813	1.258	1.148	extracellular	K15299			GO:0001505 regulation of neurotransmitter levels; GO:0006810 transport; GO:0006836 neurotransmitter transport; GO:0006887 exocytosis; GO:0007154 cell communication; GO:0007267 cell-cell signaling; GO:0007268 chemical synaptic transmission; GO:0007269 neurotransmitter secretion; GO:0009987 cellular process; GO:0010646 regulation of cell communication; GO:0016079 synaptic vesicle exocytosis; GO:001…	GO:0005623 cell; GO:0005886 plasma membrane; GO:0016020 membrane; GO:0045202 synapse; GO:0048786 presynaptic active zone; GO:0071944 cell periphery; GO:0097060 synaptic membrane; GO:0098590 plasma membrane region; GO:0098793 presynapse;	GO:0005488 binding; GO:0005515 protein binding; GO:0044325 ion channel binding;	PF00168	C2 domain	U	KOG2060	Rab3 effector RIM1 and related proteins, contain PDZ and C2 domains
P60469	508	S	0.806	0.0315829	Down	Liprin-alpha-3 OS=Mus musculus OX=10090 GN=Ppfia3 PE=1 SV=2	Ppfia3	1	0.000165826	92.906	2	S(1)LPGS(1)ALELR	2.6762	0.883	0.898	1.121	1.09	nucleus				GO:0001505 regulation of neurotransmitter levels; GO:0006810 transport; GO:0006836 neurotransmitter transport; GO:0007154 cell communication; GO:0007267 cell-cell signaling; GO:0007268 chemical synaptic transmission; GO:0007269 neurotransmitter secretion; GO:0009987 cellular process; GO:0010646 regulation of cell communication; GO:0023051 regulation of signaling; GO:0023052 signaling; GO:0023061 …	GO:0001669 acrosomal vesicle; GO:0005576 extracellular region; GO:0005622 intracellular; GO:0005623 cell; GO:0005737 cytoplasm; GO:0005829 cytosol; GO:0012505 endomembrane system; GO:0030141 secretory granule; GO:0031410 cytoplasmic vesicle; GO:0031982 vesicle; GO:0043226 organelle; GO:0043227 membrane-bounded organelle; GO:0043229 intracellular organelle; GO:0043230 extracellular organelle; GO:0…		PF00536; PF07647	SAM domain (Sterile alpha motif); SAM domain (Sterile alpha motif)	S	KOG0249	LAR-interacting protein and related proteins
P61460	1518	S	0.816	0.0754363	Down	GATOR complex protein DEPDC5 OS=Mus musculus OX=10090 GN=Depdc5 PE=1 SV=2	Depdc5	0.831561	0.000242418	64.318	3	RNS(0.832)T(0.115)S(0.043)S(0.007)T(0.003)NQNMFCEER	0.33524	0.997	0.798	1.292	0.929	nucleus	K20404	DEPDC5; SEA/GATOR complex protein SEA1/DEPDC5	mmu04150 mTOR signaling pathway	GO:0006950 response to stress; GO:0007154 cell communication; GO:0009267 cellular response to starvation; GO:0009605 response to external stimulus; GO:0009894 regulation of catabolic process; GO:0009966 regulation of signal transduction; GO:0009968 negative regulation of signal transduction; GO:0009987 cellular process; GO:0009991 response to extracellular stimulus; GO:0010506 regulation of autop…	GO:0000323 lytic vacuole; GO:0005622 intracellular; GO:0005623 cell; GO:0005737 cytoplasm; GO:0005764 lysosome; GO:0005765 lysosomal membrane; GO:0005773 vacuole; GO:0005774 vacuolar membrane; GO:0005829 cytosol; GO:0016020 membrane; GO:0031090 organelle membrane; GO:0032991 protein-containing complex; GO:0035859 Seh1-associated complex; GO:0043226 organelle; GO:0043227 membrane-bounded organelle…	GO:0005488 binding; GO:0044877 protein-containing complex binding;	PF00610	Domain found in Dishevelled, Egl-10, and Pleckstrin (DEP)	T	KOG3572	Uncharacterized conserved protein, contains DEP domain
P62858	23	S	0.764	0.0555319	Down	40S ribosomal protein S28 OS=Mus musculus OX=10090 GN=Rps28 PE=1 SV=1	Rps28	0.800374	8.23749e-10	136.26	2	T(0.2)GS(0.8)QGQCTQVR	-0.46732	0.919	0.81	1.157	1.103	mitochondria	K02979	RP-S28e; small subunit ribosomal protein S28e	mmu03010 Ribosome; mmu05171 Coronavirus disease - COVID-19	GO:0000028 ribosomal small subunit assembly; GO:0000184 nuclear-transcribed mRNA catabolic process, nonsense-mediated decay; GO:0000956 nuclear-transcribed mRNA catabolic process; GO:0002181 cytoplasmic translation; GO:0006139 nucleobase-containing compound metabolic process; GO:0006364 rRNA processing; GO:0006396 RNA processing; GO:0006401 RNA catabolic process; GO:0006402 mRNA catabolic process…	GO:0005622 intracellular; GO:0005623 cell; GO:0005634 nucleus; GO:0005654 nucleoplasm; GO:0005737 cytoplasm; GO:0005783 endoplasmic reticulum; GO:0005789 endoplasmic reticulum membrane; GO:0005791 rough endoplasmic reticulum; GO:0005829 cytosol; GO:0005840 ribosome; GO:0005844 polysome; GO:0012505 endomembrane system; GO:0015935 small ribosomal subunit; GO:0016020 membrane; GO:0022626 cytosolic r…	GO:0003676 nucleic acid binding; GO:0003723 RNA binding; GO:0003735 structural constituent of ribosome; GO:0005198 structural molecule activity; GO:0005488 binding; GO:0097159 organic cyclic compound binding; GO:1901363 heterocyclic compound binding;			J	KOG3502	40S ribosomal protein S28
P62996	71	S	0.688	0.0915382	Down	Transformer-2 protein homolog beta OS=Mus musculus OX=10090 GN=Tra2b PE=1 SV=1	Tra2b	0.999969	0.00232479	63.181	2	HY(0.001)T(0.999)RS(1)RS(1)R	-0.41169	0.941	0.673	1.464	0.92	nucleus	K12897	TRA2; transformer-2 protein	mmu03040 Spliceosome; mmu04936 Alcoholic liver disease	GO:0000302 response to reactive oxygen species; GO:0000375 RNA splicing, via transesterification reactions; GO:0000377 RNA splicing, via transesterification reactions with bulged adenosine as nucleophile; GO:0000381 regulation of alternative mRNA splicing, via spliceosome; GO:0000398 mRNA splicing, via spliceosome; GO:0001678 cellular glucose homeostasis; GO:0003002 regionalization; GO:0006139 nu…	GO:0005622 intracellular; GO:0005623 cell; GO:0005634 nucleus; GO:0005654 nucleoplasm; GO:0005681 spliceosomal complex; GO:0005737 cytoplasm; GO:0031974 membrane-enclosed lumen; GO:0031981 nuclear lumen; GO:0032991 protein-containing complex; GO:0043226 organelle; GO:0043227 membrane-bounded organelle; GO:0043229 intracellular organelle; GO:0043231 intracellular membrane-bounded organelle; GO:004…	GO:0003676 nucleic acid binding; GO:0003723 RNA binding; GO:0003727 single-stranded RNA binding; GO:0003729 mRNA binding; GO:0005488 binding; GO:0005515 protein binding; GO:0019904 protein domain specific binding; GO:0036002 pre-mRNA binding; GO:0042802 identical protein binding; GO:0070717 poly-purine tract binding; GO:0097159 organic cyclic compound binding; GO:1901363 heterocyclic compound bin…	PF00076	RNA recognition motif. (a.k.a. RRM, RBD, or RNP domain)	A	KOG0118	FOG: RRM domain
P62996	73	S	0.688	0.0915382	Down	Transformer-2 protein homolog beta OS=Mus musculus OX=10090 GN=Tra2b PE=1 SV=1	Tra2b	0.999996	0.00232479	63.181	2	HY(0.001)T(0.999)RS(1)RS(1)R	-0.41169	0.941	0.673	1.464	0.92	nucleus	K12897	TRA2; transformer-2 protein	mmu03040 Spliceosome; mmu04936 Alcoholic liver disease	GO:0000302 response to reactive oxygen species; GO:0000375 RNA splicing, via transesterification reactions; GO:0000377 RNA splicing, via transesterification reactions with bulged adenosine as nucleophile; GO:0000381 regulation of alternative mRNA splicing, via spliceosome; GO:0000398 mRNA splicing, via spliceosome; GO:0001678 cellular glucose homeostasis; GO:0003002 regionalization; GO:0006139 nu…	GO:0005622 intracellular; GO:0005623 cell; GO:0005634 nucleus; GO:0005654 nucleoplasm; GO:0005681 spliceosomal complex; GO:0005737 cytoplasm; GO:0031974 membrane-enclosed lumen; GO:0031981 nuclear lumen; GO:0032991 protein-containing complex; GO:0043226 organelle; GO:0043227 membrane-bounded organelle; GO:0043229 intracellular organelle; GO:0043231 intracellular membrane-bounded organelle; GO:004…	GO:0003676 nucleic acid binding; GO:0003723 RNA binding; GO:0003727 single-stranded RNA binding; GO:0003729 mRNA binding; GO:0005488 binding; GO:0005515 protein binding; GO:0019904 protein domain specific binding; GO:0036002 pre-mRNA binding; GO:0042802 identical protein binding; GO:0070717 poly-purine tract binding; GO:0097159 organic cyclic compound binding; GO:1901363 heterocyclic compound bin…	PF00076	RNA recognition motif. (a.k.a. RRM, RBD, or RNP domain)	A	KOG0118	FOG: RRM domain
P63318	690	S	0.714	0.0891311	Down	Protein kinase C gamma type OS=Mus musculus OX=10090 GN=Prkcg PE=1 SV=1	Prkcg	0.76773	0.000350204	81.525	2	S(0.465)PT(0.768)S(0.768)PVPVPVM	0.3736	0.852	0.808	1.274	1.065	cytoplasm	K19663	PRKCG; classical protein kinase C gamma type [EC:2.7.11.13]	mmu04370 VEGF signaling pathway; mmu04270 Vascular smooth muscle contraction; mmu04012 ErbB signaling pathway; mmu04510 Focal adhesion; mmu04723 Retrograde endocannabinoid signaling; mmu04727 GABAergic synapse; mmu04020 Calcium signaling pathway; mmu04916 Melanogenesis; mmu05017 Spinocerebellar ataxia; mmu05205 Proteoglycans in cancer; mmu01521 EGFR tyrosine kinase inhibitor resistance; mmu05163 …	GO:0001775 cell activation; GO:0003008 system process; GO:0006282 regulation of DNA repair; GO:0006464 cellular protein modification process; GO:0006468 protein phosphorylation; GO:0006793 phosphorus metabolic process; GO:0006796 phosphate-containing compound metabolic process; GO:0006807 nitrogen compound metabolic process; GO:0006950 response to stress; GO:0007154 cell communication; GO:0007165…	GO:0005622 intracellular; GO:0005623 cell; GO:0005634 nucleus; GO:0005737 cytoplasm; GO:0005829 cytosol; GO:0005886 plasma membrane; GO:0005911 cell-cell junction; GO:0014069 postsynaptic density; GO:0016020 membrane; GO:0030054 cell junction; GO:0030425 dendrite; GO:0032279 asymmetric synapse; GO:0036477 somatodendritic compartment; GO:0042995 cell projection; GO:0043005 neuron projection; GO:00…	GO:0003824 catalytic activity; GO:0004672 protein kinase activity; GO:0004674 protein serine/threonine kinase activity; GO:0004697 protein kinase C activity; GO:0004698 calcium-dependent protein kinase C activity; GO:0004712 protein serine/threonine/tyrosine kinase activity; GO:0009931 calcium-dependent protein serine/threonine kinase activity; GO:0010857 calcium-dependent protein kinase activity…	PF00130; PF00168; PF00069	Phorbol esters/diacylglycerol binding domain (C1 domain); C2 domain; Protein kinase domain	T	KOG0696	Serine/threonine protein kinase
P70257	280	S	0.824	0	Down	Nuclear factor 1 X-type OS=Mus musculus OX=10090 GN=Nfix PE=1 SV=2	Nfix	0.999508	0	346.78	2	S(1)IDDSEMESPVDDVFYPGTGR	0.26794	0.915	0.882	1.11	1.071	nucleus	K09171			GO:0000122 negative regulation of transcription by RNA polymerase II; GO:0006139 nucleobase-containing compound metabolic process; GO:0006351 transcription, DNA-templated; GO:0006355 regulation of transcription, DNA-templated; GO:0006357 regulation of transcription by RNA polymerase II; GO:0006366 transcription by RNA polymerase II; GO:0006725 cellular aromatic compound metabolic process; GO:0006…	GO:0005622 intracellular; GO:0005623 cell; GO:0005634 nucleus; GO:0005654 nucleoplasm; GO:0031974 membrane-enclosed lumen; GO:0031981 nuclear lumen; GO:0043226 organelle; GO:0043227 membrane-bounded organelle; GO:0043229 intracellular organelle; GO:0043231 intracellular membrane-bounded organelle; GO:0043233 organelle lumen; GO:0070013 intracellular organelle lumen;	GO:0000976 transcription regulatory region sequence-specific DNA binding; GO:0000977 RNA polymerase II transcription regulatory region sequence-specific DNA binding; GO:0000981 DNA-binding transcription factor activity, RNA polymerase II-specific; GO:0001067 regulatory region nucleic acid binding; GO:0001228 DNA-binding transcription activator activity, RNA polymerase II-specific; GO:0003676 nucl…	PF03165	MH1 domain	K	KOG3663	Nuclear factor I
P70257	265	S	0.825	0.00599606	Down	Nuclear factor 1 X-type OS=Mus musculus OX=10090 GN=Nfix PE=1 SV=2	Nfix	0.998685	3.12085e-06	85.163	2	S(0.999)IT(0.592)S(0.408)PPS(0.001)TSSTK	-2.0799	0.94	0.86	1.134	1.046	nucleus	K09171			GO:0000122 negative regulation of transcription by RNA polymerase II; GO:0006139 nucleobase-containing compound metabolic process; GO:0006351 transcription, DNA-templated; GO:0006355 regulation of transcription, DNA-templated; GO:0006357 regulation of transcription by RNA polymerase II; GO:0006366 transcription by RNA polymerase II; GO:0006725 cellular aromatic compound metabolic process; GO:0006…	GO:0005622 intracellular; GO:0005623 cell; GO:0005634 nucleus; GO:0005654 nucleoplasm; GO:0031974 membrane-enclosed lumen; GO:0031981 nuclear lumen; GO:0043226 organelle; GO:0043227 membrane-bounded organelle; GO:0043229 intracellular organelle; GO:0043231 intracellular membrane-bounded organelle; GO:0043233 organelle lumen; GO:0070013 intracellular organelle lumen;	GO:0000976 transcription regulatory region sequence-specific DNA binding; GO:0000977 RNA polymerase II transcription regulatory region sequence-specific DNA binding; GO:0000981 DNA-binding transcription factor activity, RNA polymerase II-specific; GO:0001067 regulatory region nucleic acid binding; GO:0001228 DNA-binding transcription activator activity, RNA polymerase II-specific; GO:0003676 nucl…	PF03165	MH1 domain	K	KOG3663	Nuclear factor I
P70271	111	S	0.686	0.0896115	Down	PDZ and LIM domain protein 4 OS=Mus musculus OX=10090 GN=Pdlim4 PE=1 SV=3	Pdlim4	0.986494	9.30376e-24	153.06	2	IHIDPES(0.01)QDCS(0.986)PAT(0.003)SR	-1.4903	0.828	0.801	1.287	1.098	nucleus	K23353			GO:0006996 organelle organization; GO:0007010 cytoskeleton organization; GO:0007154 cell communication; GO:0007267 cell-cell signaling; GO:0007268 chemical synaptic transmission; GO:0009987 cellular process; GO:0010638 positive regulation of organelle organization; GO:0016043 cellular component organization; GO:0023052 signaling; GO:0030029 actin filament-based process; GO:0030036 actin cytoskele…	GO:0001725 stress fiber; GO:0005622 intracellular; GO:0005623 cell; GO:0005634 nucleus; GO:0005737 cytoplasm; GO:0005768 endosome; GO:0005769 early endosome; GO:0005856 cytoskeleton; GO:0005884 actin filament; GO:0005886 plasma membrane; GO:0012505 endomembrane system; GO:0015629 actin cytoskeleton; GO:0016020 membrane; GO:0030027 lamellipodium; GO:0030425 dendrite; GO:0031252 cell leading edge; …	GO:0005488 binding; GO:0005515 protein binding; GO:0008092 cytoskeletal protein binding; GO:0019899 enzyme binding; GO:0019902 phosphatase binding; GO:0019903 protein phosphatase binding; GO:0042802 identical protein binding; GO:0042803 protein homodimerization activity; GO:0042805 actinin binding; GO:0046983 protein dimerization activity; GO:0051393 alpha-actinin binding;	PF00595; PF00412	PDZ domain (Also known as DHR or GLGF); LIM domain	TZ	KOG1703	Adaptor protein Enigma and related PDZ-LIM proteins
P70271	119	S	0.833	0.0118841	Down	PDZ and LIM domain protein 4 OS=Mus musculus OX=10090 GN=Pdlim4 PE=1 SV=3	Pdlim4	0.995837	5.29696e-27	166.6	2	RS(0.003)S(0.996)VS(0.001)GISLEDNR	0.70125	0.953	0.866	1.135	1.049	nucleus	K23353			GO:0006996 organelle organization; GO:0007010 cytoskeleton organization; GO:0007154 cell communication; GO:0007267 cell-cell signaling; GO:0007268 chemical synaptic transmission; GO:0009987 cellular process; GO:0010638 positive regulation of organelle organization; GO:0016043 cellular component organization; GO:0023052 signaling; GO:0030029 actin filament-based process; GO:0030036 actin cytoskele…	GO:0001725 stress fiber; GO:0005622 intracellular; GO:0005623 cell; GO:0005634 nucleus; GO:0005737 cytoplasm; GO:0005768 endosome; GO:0005769 early endosome; GO:0005856 cytoskeleton; GO:0005884 actin filament; GO:0005886 plasma membrane; GO:0012505 endomembrane system; GO:0015629 actin cytoskeleton; GO:0016020 membrane; GO:0030027 lamellipodium; GO:0030425 dendrite; GO:0031252 cell leading edge; …	GO:0005488 binding; GO:0005515 protein binding; GO:0008092 cytoskeletal protein binding; GO:0019899 enzyme binding; GO:0019902 phosphatase binding; GO:0019903 protein phosphatase binding; GO:0042802 identical protein binding; GO:0042803 protein homodimerization activity; GO:0042805 actinin binding; GO:0046983 protein dimerization activity; GO:0051393 alpha-actinin binding;	PF00595; PF00412	PDZ domain (Also known as DHR or GLGF); LIM domain	TZ	KOG1703	Adaptor protein Enigma and related PDZ-LIM proteins
P70362	209	S	0.815	0.0607331	Down	Ubiquitin recognition factor in ER-associated degradation protein 1 OS=Mus musculus OX=10090 GN=Ufd1 PE=1 SV=2	Ufd1	1	4.62534e-114	227.37	4	EPERPVQHEES(1)IEGEADHSGYAGEVGFR	-0.96564	0.872	0.922	1.118	1.085	mitochondria	K14016	UFD1; ubiquitin fusion degradation protein 1	mmu04141 Protein processing in endoplasmic reticulum	GO:0001817 regulation of cytokine production; GO:0001818 negative regulation of cytokine production; GO:0002682 regulation of immune system process; GO:0002683 negative regulation of immune system process; GO:0002697 regulation of immune effector process; GO:0002698 negative regulation of immune effector process; GO:0002831 regulation of response to biotic stimulus; GO:0002832 negative regulation…	GO:0005622 intracellular; GO:0005623 cell; GO:0005737 cytoplasm; GO:0005783 endoplasmic reticulum; GO:0005789 endoplasmic reticulum membrane; GO:0012505 endomembrane system; GO:0016020 membrane; GO:0031984 organelle subcompartment; GO:0032991 protein-containing complex; GO:0034098 VCP-NPL4-UFD1 AAA ATPase complex; GO:0036501 UFD1-NPL4 complex; GO:0042175 nuclear outer membrane-endoplasmic reticul…	GO:0005102 signaling receptor binding; GO:0005488 binding; GO:0005515 protein binding; GO:0019899 enzyme binding; GO:0031593 polyubiquitin modification-dependent protein binding; GO:0036435 K48-linked polyubiquitin modification-dependent protein binding; GO:0044877 protein-containing complex binding; GO:0051117 ATPase binding; GO:0140030 modification-dependent protein binding;			O	KOG1816	Ubiquitin fusion-degradation protein
P70399	1628	S	0.678	0.0938637	Down	TP53-binding protein 1 OS=Mus musculus OX=10090 GN=Tp53bp1 PE=1 SV=3	Tp53bp1	0.76611	4.30616e-42	163.01	3	S(0.766)NIS(0.182)S(0.044)PVT(0.007)PTAASSSSTTPTR	-1.4263	0.857	0.777	1.354	1.075	nucleus	K20915	TP53BP1; tumor suppressor p53-binding protein 1	mmu04621 NOD-like receptor signaling pathway	GO:0000018 regulation of DNA recombination; GO:0000075 cell cycle checkpoint; GO:0000077 DNA damage checkpoint; GO:0000726 non-recombinational repair; GO:0002637 regulation of immunoglobulin production; GO:0002639 positive regulation of immunoglobulin production; GO:0002682 regulation of immune system process; GO:0002684 positive regulation of immune system process; GO:0002694 regulation of leuko…	GO:0000228 nuclear chromosome; GO:0000775 chromosome, centromeric region; GO:0000776 kinetochore; GO:0000781 chromosome, telomeric region; GO:0000784 nuclear chromosome, telomeric region; GO:0005622 intracellular; GO:0005623 cell; GO:0005634 nucleus; GO:0005654 nucleoplasm; GO:0005657 replication fork; GO:0005694 chromosome; GO:0005737 cytoplasm; GO:0016604 nuclear body; GO:0031974 membrane-enclo…	GO:0001085 RNA polymerase II transcription factor binding; GO:0001102 RNA polymerase II activating transcription factor binding; GO:0002039 p53 binding; GO:0003676 nucleic acid binding; GO:0003677 DNA binding; GO:0003684 damaged DNA binding; GO:0003712 transcription coregulator activity; GO:0005488 binding; GO:0005515 protein binding; GO:0008134 transcription factor binding; GO:0033613 activating…	PF09038	Tumour suppressor p53-binding protein-1 Tudor	K	KOG3548	DNA damage checkpoint protein RHP9/CRB2/53BP1
P70441	297	S	0.796	0.0657361	Down	Na(+)/H(+) exchange regulatory cofactor NHE-RF1 OS=Mus musculus OX=10090 GN=Slc9a3r1 PE=1 SV=3	Slc9a3r1	0.99256	3.70575e-26	143.5	3	S(0.003)AS(0.934)S(0.063)DTSEELNS(0.007)QDS(0.993)PKR	-0.59003	1.006	0.862	1.208	1.136	cytoplasm,nucleus	K13365	SLC9A3R1; sodium/hydrogen exchange regulatory cofactor NHE-RF1	mmu05165 Human papillomavirus infection; mmu04928 Parathyroid hormone synthesis, secretion and action; mmu04530 Tight junction	GO:0000902 cell morphogenesis; GO:0000904 cell morphogenesis involved in differentiation; GO:0001738 morphogenesis of a polarized epithelium; GO:0001932 regulation of protein phosphorylation; GO:0001933 negative regulation of protein phosphorylation; GO:0002009 morphogenesis of an epithelium; GO:0002028 regulation of sodium ion transport; GO:0002064 epithelial cell development; GO:0002065 columna…	GO:0001726 ruffle; GO:0005622 intracellular; GO:0005623 cell; GO:0005737 cytoplasm; GO:0005856 cytoskeleton; GO:0005886 plasma membrane; GO:0005902 microvillus; GO:0005903 brush border; GO:0005929 cilium; GO:0012505 endomembrane system; GO:0015629 actin cytoskeleton; GO:0016020 membrane; GO:0016324 apical plasma membrane; GO:0030175 filopodium; GO:0031252 cell leading edge; GO:0031253 cell projec…	GO:0001664 G protein-coupled receptor binding; GO:0005102 signaling receptor binding; GO:0005198 structural molecule activity; GO:0005488 binding; GO:0005515 protein binding; GO:0008013 beta-catenin binding; GO:0008092 cytoskeletal protein binding; GO:0016247 channel regulator activity; GO:0017022 myosin binding; GO:0017081 chloride channel regulator activity; GO:0019899 enzyme binding; GO:001990…	PF09007	EBP50, C-terminal	S	KOG3528	FOG: PDZ domain
P83510	611	S	0.787	0	Down	Traf2 and NCK-interacting protein kinase OS=Mus musculus OX=10090 GN=Tnik PE=1 SV=2	Tnik	0.998718	6.73514e-47	180.08	2	QNS(0.999)DPT(0.001)SENPPLPTR	0.32761	0.923	0.866	1.173	1.101	nucleus	K08840			GO:0000165 MAPK cascade; GO:0000185 activation of MAPKKK activity; GO:0000186 activation of MAPKK activity; GO:0000902 cell morphogenesis; GO:0001932 regulation of protein phosphorylation; GO:0001934 positive regulation of protein phosphorylation; GO:0006464 cellular protein modification process; GO:0006468 protein phosphorylation; GO:0006793 phosphorus metabolic process; GO:0006796 phosphate-con…	GO:0005622 intracellular; GO:0005623 cell; GO:0005634 nucleus; GO:0005654 nucleoplasm; GO:0005737 cytoplasm; GO:0005768 endosome; GO:0005829 cytosol; GO:0005856 cytoskeleton; GO:0005886 plasma membrane; GO:0012505 endomembrane system; GO:0016020 membrane; GO:0016324 apical plasma membrane; GO:0031410 cytoplasmic vesicle; GO:0031974 membrane-enclosed lumen; GO:0031981 nuclear lumen; GO:0031982 ves…	GO:0003824 catalytic activity; GO:0004672 protein kinase activity; GO:0004674 protein serine/threonine kinase activity; GO:0008349 MAP kinase kinase kinase kinase activity; GO:0016301 kinase activity; GO:0016740 transferase activity; GO:0016772 transferase activity, transferring phosphorus-containing groups; GO:0016773 phosphotransferase activity, alcohol group as acceptor; GO:0140096 catalytic a…	PF00069	Protein kinase domain	T	KOG0587	Traf2- and Nck-interacting kinase and related germinal center kinase (GCK) family protein kinases
P83510	649	S	0.692	0.021474	Down	Traf2 and NCK-interacting protein kinase OS=Mus musculus OX=10090 GN=Tnik PE=1 SV=2	Tnik	0.987977	0.000621939	79.744	2	T(0.002)T(0.01)S(0.988)IS(1)PALAR	0.0070112	0.836	0.82	1.227	1.168	nucleus	K08840			GO:0000165 MAPK cascade; GO:0000185 activation of MAPKKK activity; GO:0000186 activation of MAPKK activity; GO:0000902 cell morphogenesis; GO:0001932 regulation of protein phosphorylation; GO:0001934 positive regulation of protein phosphorylation; GO:0006464 cellular protein modification process; GO:0006468 protein phosphorylation; GO:0006793 phosphorus metabolic process; GO:0006796 phosphate-con…	GO:0005622 intracellular; GO:0005623 cell; GO:0005634 nucleus; GO:0005654 nucleoplasm; GO:0005737 cytoplasm; GO:0005768 endosome; GO:0005829 cytosol; GO:0005856 cytoskeleton; GO:0005886 plasma membrane; GO:0012505 endomembrane system; GO:0016020 membrane; GO:0016324 apical plasma membrane; GO:0031410 cytoplasmic vesicle; GO:0031974 membrane-enclosed lumen; GO:0031981 nuclear lumen; GO:0031982 ves…	GO:0003824 catalytic activity; GO:0004672 protein kinase activity; GO:0004674 protein serine/threonine kinase activity; GO:0008349 MAP kinase kinase kinase kinase activity; GO:0016301 kinase activity; GO:0016740 transferase activity; GO:0016772 transferase activity, transferring phosphorus-containing groups; GO:0016773 phosphotransferase activity, alcohol group as acceptor; GO:0140096 catalytic a…	PF00069	Protein kinase domain	T	KOG0587	Traf2- and Nck-interacting kinase and related germinal center kinase (GCK) family protein kinases
P83510	651	S	0.773	0.00731805	Down	Traf2 and NCK-interacting protein kinase OS=Mus musculus OX=10090 GN=Tnik PE=1 SV=2	Tnik	0.999618	7.26881e-13	142.51	2	T(0.002)T(0.01)S(0.988)IS(1)PALAR	0.0070112	0.897	0.874	1.155	1.137	nucleus	K08840			GO:0000165 MAPK cascade; GO:0000185 activation of MAPKKK activity; GO:0000186 activation of MAPKK activity; GO:0000902 cell morphogenesis; GO:0001932 regulation of protein phosphorylation; GO:0001934 positive regulation of protein phosphorylation; GO:0006464 cellular protein modification process; GO:0006468 protein phosphorylation; GO:0006793 phosphorus metabolic process; GO:0006796 phosphate-con…	GO:0005622 intracellular; GO:0005623 cell; GO:0005634 nucleus; GO:0005654 nucleoplasm; GO:0005737 cytoplasm; GO:0005768 endosome; GO:0005829 cytosol; GO:0005856 cytoskeleton; GO:0005886 plasma membrane; GO:0012505 endomembrane system; GO:0016020 membrane; GO:0016324 apical plasma membrane; GO:0031410 cytoplasmic vesicle; GO:0031974 membrane-enclosed lumen; GO:0031981 nuclear lumen; GO:0031982 ves…	GO:0003824 catalytic activity; GO:0004672 protein kinase activity; GO:0004674 protein serine/threonine kinase activity; GO:0008349 MAP kinase kinase kinase kinase activity; GO:0016301 kinase activity; GO:0016740 transferase activity; GO:0016772 transferase activity, transferring phosphorus-containing groups; GO:0016773 phosphotransferase activity, alcohol group as acceptor; GO:0140096 catalytic a…	PF00069	Protein kinase domain	T	KOG0587	Traf2- and Nck-interacting kinase and related germinal center kinase (GCK) family protein kinases
P83917	89	S	0.753	0.0450745	Down	Chromobox protein homolog 1 OS=Mus musculus OX=10090 GN=Cbx1 PE=1 SV=1	Cbx1	0.999154	1.24061e-05	94.281	4	ADS(0.999)DS(0.001)EDKGEESKPK	-0.45864	0.936	0.78	1.284	1.004	nucleus	K11585			GO:0006355 regulation of transcription, DNA-templated; GO:0009889 regulation of biosynthetic process; GO:0009890 negative regulation of biosynthetic process; GO:0009892 negative regulation of metabolic process; GO:0010468 regulation of gene expression; GO:0010556 regulation of macromolecule biosynthetic process; GO:0010558 negative regulation of macromolecule biosynthetic process; GO:0010605 nega…	GO:0000228 nuclear chromosome; GO:0000775 chromosome, centromeric region; GO:0000785 chromatin; GO:0000790 nuclear chromatin; GO:0000792 heterochromatin; GO:0001939 female pronucleus; GO:0001940 male pronucleus; GO:0005622 intracellular; GO:0005623 cell; GO:0005634 nucleus; GO:0005654 nucleoplasm; GO:0005694 chromosome; GO:0005720 nuclear heterochromatin; GO:0005721 pericentric heterochromatin; G…	GO:0003682 chromatin binding; GO:0005488 binding; GO:0005515 protein binding; GO:0019899 enzyme binding; GO:0042802 identical protein binding; GO:0042803 protein homodimerization activity; GO:0046983 protein dimerization activity; GO:1990226 histone methyltransferase binding;	PF00385; PF01393	Chromo (CHRromatin Organisation MOdifier) domain; Chromo shadow domain	B	KOG1911	Heterochromatin-associated protein HP1 and related CHROMO domain proteins
P97311	568	S	0.779	0.012708	Down	DNA replication licensing factor MCM6 OS=Mus musculus OX=10090 GN=Mcm6 PE=1 SV=1	Mcm6	0.99999	0.00189951	99.568	2	VYS(1)LDDIR	-0.74584	0.923	0.821	1.196	1.045	nucleus	K02542	MCM6; DNA replication licensing factor MCM6 [EC:5.6.2.3]	mmu03030 DNA replication; mmu04110 Cell cycle	GO:0000082 G1/S transition of mitotic cell cycle; GO:0000278 mitotic cell cycle; GO:0006139 nucleobase-containing compound metabolic process; GO:0006259 DNA metabolic process; GO:0006260 DNA replication; GO:0006261 DNA-dependent DNA replication; GO:0006268 DNA unwinding involved in DNA replication; GO:0006725 cellular aromatic compound metabolic process; GO:0006807 nitrogen compound metabolic pro…	GO:0005622 intracellular; GO:0005623 cell; GO:0005634 nucleus; GO:0005654 nucleoplasm; GO:0031974 membrane-enclosed lumen; GO:0031981 nuclear lumen; GO:0032991 protein-containing complex; GO:0042555 MCM complex; GO:0043226 organelle; GO:0043227 membrane-bounded organelle; GO:0043229 intracellular organelle; GO:0043231 intracellular membrane-bounded organelle; GO:0043233 organelle lumen; GO:007001…	GO:0000166 nucleotide binding; GO:0003676 nucleic acid binding; GO:0003677 DNA binding; GO:0003697 single-stranded DNA binding; GO:0005488 binding; GO:0005515 protein binding; GO:0005524 ATP binding; GO:0008144 drug binding; GO:0017076 purine nucleotide binding; GO:0030554 adenyl nucleotide binding; GO:0032553 ribonucleotide binding; GO:0032555 purine ribonucleotide binding; GO:0032559 adenyl rib…	PF00493	MCM2/3/5 family	L	KOG0480	DNA replication licensing factor, MCM6 component
P97427	570	S	0.723	0.0195604	Down	Dihydropyrimidinase-related protein 1 OS=Mus musculus OX=10090 GN=Crmp1 PE=1 SV=1	Crmp1	0.985257	0.0256322	57.59	2	SNIT(0.015)S(0.985)LG	-0.18296	0.808	0.874	1.102	1.225	cytoplasm,nucleus				GO:0007275 multicellular organism development; GO:0007399 nervous system development; GO:0009987 cellular process; GO:0022008 neurogenesis; GO:0030154 cell differentiation; GO:0030182 neuron differentiation; GO:0032501 multicellular organismal process; GO:0032502 developmental process; GO:0048468 cell development; GO:0048666 neuron development; GO:0048699 generation of neurons; GO:0048731 system …		GO:0005488 binding; GO:0005515 protein binding; GO:0008092 cytoskeletal protein binding; GO:0031005 filamin binding;	PF01979	Amidohydrolase family	F	KOG2584	Dihydroorotase and related enzymes
P97434	992	S	0.686	0.0803999	Down	Myosin phosphatase Rho-interacting protein OS=Mus musculus OX=10090 GN=Mprip PE=1 SV=2	Mprip	0.994932	0.000558334	83.087	2	S(0.005)KS(0.995)NPDFLK	0.28939	0.832	0.789	1.285	1.088	nucleus	K23792			GO:0001932 regulation of protein phosphorylation; GO:0001934 positive regulation of protein phosphorylation; GO:0008104 protein localization; GO:0009892 negative regulation of metabolic process; GO:0009893 positive regulation of metabolic process; GO:0009987 cellular process; GO:0010562 positive regulation of phosphorus metabolic process; GO:0010563 negative regulation of phosphorus metabolic pro…	GO:0001725 stress fiber; GO:0005622 intracellular; GO:0005623 cell; GO:0005737 cytoplasm; GO:0005829 cytosol; GO:0005856 cytoskeleton; GO:0015629 actin cytoskeleton; GO:0032432 actin filament bundle; GO:0042641 actomyosin; GO:0043226 organelle; GO:0043228 non-membrane-bounded organelle; GO:0043229 intracellular organelle; GO:0043232 intracellular non-membrane-bounded organelle; GO:0097517 contrac…		PF00169	PH domain	Z	KOG4807	F-actin binding protein, regulates actin cytoskeletal organization
P97445	2273	S	0.819	0.00172676	Down	Voltage-dependent P/Q-type calcium channel subunit alpha-1A OS=Mus musculus OX=10090 GN=Cacna1a PE=1 SV=2	Cacna1a	1	0.000376534	74.147	2	MAGPAAPPGGS(1)PR	0.30888	0.912	0.903	1.112	1.104	plasma membrane	K04344	CACNA1A; voltage-dependent calcium channel P/Q type alpha-1A	mmu04725 Cholinergic synapse; mmu04728 Dopaminergic synapse; mmu04010 MAPK signaling pathway; mmu04726 Serotonergic synapse; mmu04723 Retrograde endocannabinoid signaling; mmu05033 Nicotine addiction; mmu04930 Type II diabetes mellitus; mmu04727 GABAergic synapse; mmu05032 Morphine addiction; mmu04020 Calcium signaling pathway; mmu04742 Taste transduction; mmu05207 Chemical carcinogenesis - recep…	GO:0000902 cell morphogenesis; GO:0000904 cell morphogenesis involved in differentiation; GO:0001505 regulation of neurotransmitter levels; GO:0001508 action potential; GO:0002791 regulation of peptide secretion; GO:0003008 system process; GO:0006521 regulation of cellular amino acid metabolic process; GO:0006810 transport; GO:0006811 ion transport; GO:0006812 cation transport; GO:0006816 calcium…	GO:0005622 intracellular; GO:0005623 cell; GO:0005634 nucleus; GO:0005737 cytoplasm; GO:0005886 plasma membrane; GO:0005891 voltage-gated calcium channel complex; GO:0016020 membrane; GO:0016021 integral component of membrane; GO:0030425 dendrite; GO:0031224 intrinsic component of membrane; GO:0032991 protein-containing complex; GO:0034702 ion channel complex; GO:0034703 cation channel complex; G…	GO:0000149 SNARE binding; GO:0005215 transporter activity; GO:0005216 ion channel activity; GO:0005244 voltage-gated ion channel activity; GO:0005245 voltage-gated calcium channel activity; GO:0005261 cation channel activity; GO:0005262 calcium channel activity; GO:0005488 binding; GO:0005515 protein binding; GO:0005516 calmodulin binding; GO:0008022 protein C-terminus binding; GO:0008324 cation …	PF08763	Voltage gated calcium channel IQ domain	P	KOG2301	Voltage-gated Ca2+ channels, alpha1 subunits
P97496	821	S	0.802	0.00970452	Down	SWI/SNF complex subunit SMARCC1 OS=Mus musculus OX=10090 GN=Smarcc1 PE=1 SV=2	Smarcc1	0.999569	1.25115e-12	114.74	4	NTEKEQDS(1)DVSEDVKPEEK	0.018259	0.93	0.853	1.153	1.071	cytoplasm	K11649	SMARCC; SWI/SNF related-matrix-associated actin-dependent regulator of chromatin subfamily C	mmu04714 Thermogenesis; mmu05225 Hepatocellular carcinoma	GO:0006323 DNA packaging; GO:0006325 chromatin organization; GO:0006333 chromatin assembly or disassembly; GO:0006337 nucleosome disassembly; GO:0006338 chromatin remodeling; GO:0006355 regulation of transcription, DNA-templated; GO:0006357 regulation of transcription by RNA polymerase II; GO:0006996 organelle organization; GO:0007154 cell communication; GO:0007165 signal transduction; GO:0007166…	GO:0000228 nuclear chromosome; GO:0000785 chromatin; GO:0000790 nuclear chromatin; GO:0000803 sex chromosome; GO:0001741 XY body; GO:0005622 intracellular; GO:0005623 cell; GO:0005634 nucleus; GO:0005654 nucleoplasm; GO:0005694 chromosome; GO:0005737 cytoplasm; GO:0016514 SWI/SNF complex; GO:0031974 membrane-enclosed lumen; GO:0031981 nuclear lumen; GO:0032991 protein-containing complex; GO:00432…	GO:0000981 DNA-binding transcription factor activity, RNA polymerase II-specific; GO:0003682 chromatin binding; GO:0003700 DNA-binding transcription factor activity; GO:0003712 transcription coregulator activity; GO:0003713 transcription coactivator activity; GO:0005488 binding; GO:0005515 protein binding; GO:0047485 protein N-terminus binding; GO:0140110 transcription regulator activity;	PF04433; PF00249	SWIRM domain; Myb-like DNA-binding domain	B	KOG1279	Chromatin remodeling factor subunit and related transcription factors
P97825	87	S	0.674	0.0671437	Down	Jupiter microtubule associated homolog 1 OS=Mus musculus OX=10090 GN=Jpt1 PE=1 SV=3	Jpt1	0.864924	1.21495e-14	124.1	2	S(0.069)NS(0.865)S(0.067)EASSGDFLDLK	3.1789	0.859	0.77	1.338	1.091	nucleus					GO:0005622 intracellular; GO:0005623 cell; GO:0005634 nucleus; GO:0005635 nuclear envelope; GO:0005730 nucleolus; GO:0012505 endomembrane system; GO:0016020 membrane; GO:0031090 organelle membrane; GO:0031965 nuclear membrane; GO:0031967 organelle envelope; GO:0031974 membrane-enclosed lumen; GO:0031975 envelope; GO:0031981 nuclear lumen; GO:0043226 organelle; GO:0043227 membrane-bounded organell…
P97863	264	S	0.768	0.0147314	Down	Nuclear factor 1 B-type OS=Mus musculus OX=10090 GN=Nfib PE=1 SV=2	Nfib	0.971278	0.000154322	95.483	2	S(0.021)LS(0.971)S(0.959)PPS(0.034)S(0.014)K	-0.25873	0.904	0.838	1.165	1.103	nucleus	K09169			GO:0000122 negative regulation of transcription by RNA polymerase II; GO:0000902 cell morphogenesis; GO:0000904 cell morphogenesis involved in differentiation; GO:0001501 skeletal system development; GO:0002062 chondrocyte differentiation; GO:0006139 nucleobase-containing compound metabolic process; GO:0006351 transcription, DNA-templated; GO:0006355 regulation of transcription, DNA-templated; GO…	GO:0001650 fibrillar center; GO:0005622 intracellular; GO:0005623 cell; GO:0005634 nucleus; GO:0005730 nucleolus; GO:0030424 axon; GO:0031974 membrane-enclosed lumen; GO:0031981 nuclear lumen; GO:0042995 cell projection; GO:0043005 neuron projection; GO:0043226 organelle; GO:0043227 membrane-bounded organelle; GO:0043228 non-membrane-bounded organelle; GO:0043229 intracellular organelle; GO:00432…	GO:0000976 transcription regulatory region sequence-specific DNA binding; GO:0000977 RNA polymerase II transcription regulatory region sequence-specific DNA binding; GO:0000978 RNA polymerase II cis-regulatory region sequence-specific DNA binding; GO:0000981 DNA-binding transcription factor activity, RNA polymerase II-specific; GO:0000987 cis-regulatory region sequence-specific DNA binding; GO:00…	PF03165	MH1 domain	K	KOG3663	Nuclear factor I
P97868	862	S	0.797	0.0940443	Down	E3 ubiquitin-protein ligase RBBP6 OS=Mus musculus OX=10090 GN=Rbbp6 PE=1 SV=5	Rbbp6	1	3.84841e-05	100.23	2	EDFS(1)PER	-0.15184	0.874	0.893	1.175	1.051	nucleus	K10624			GO:0000209 protein polyubiquitination; GO:0001701 in utero embryonic development; GO:0006275 regulation of DNA replication; GO:0006464 cellular protein modification process; GO:0006508 proteolysis; GO:0006511 ubiquitin-dependent protein catabolic process; GO:0006807 nitrogen compound metabolic process; GO:0006950 response to stress; GO:0006974 cellular response to DNA damage stimulus; GO:0007275 …	GO:0005622 intracellular; GO:0005623 cell; GO:0005634 nucleus; GO:0005654 nucleoplasm; GO:0005694 chromosome; GO:0005730 nucleolus; GO:0005737 cytoplasm; GO:0005815 microtubule organizing center; GO:0005829 cytosol; GO:0005856 cytoskeleton; GO:0015630 microtubule cytoskeleton; GO:0016604 nuclear body; GO:0016607 nuclear speck; GO:0031974 membrane-enclosed lumen; GO:0031981 nuclear lumen; GO:00329…	GO:0003824 catalytic activity; GO:0004842 ubiquitin-protein transferase activity; GO:0005488 binding; GO:0005515 protein binding; GO:0016740 transferase activity; GO:0019787 ubiquitin-like protein transferase activity; GO:0019899 enzyme binding; GO:0019900 kinase binding; GO:0019901 protein kinase binding; GO:0061630 ubiquitin protein ligase activity; GO:0061659 ubiquitin-like protein ligase acti…	PF08783; PF13696; PF04564	DWNN domain; Zinc knuckle; U-box domain	O	KOG0314	Predicted E3 ubiquitin ligase
Q05D44	183	S	0.825	0.0291414	Down	Eukaryotic translation initiation factor 5B OS=Mus musculus OX=10090 GN=Eif5b PE=1 SV=2	Eif5b	1	2.12011e-90	219.96	3	VNS(1)S(1)GES(1)GGES(1)DEFLQSR	-0.84482	0.973	0.828	1.155	1.025	cytoplasm	K03243			GO:0006412 translation; GO:0006413 translational initiation; GO:0006417 regulation of translation; GO:0006446 regulation of translational initiation; GO:0006518 peptide metabolic process; GO:0006807 nitrogen compound metabolic process; GO:0008152 metabolic process; GO:0009058 biosynthetic process; GO:0009059 macromolecule biosynthetic process; GO:0009889 regulation of biosynthetic process; GO:000…	GO:0005622 intracellular; GO:0005623 cell; GO:0005737 cytoplasm; GO:0005829 cytosol;	GO:0003676 nucleic acid binding; GO:0003723 RNA binding; GO:0003743 translation initiation factor activity; GO:0005488 binding; GO:0008135 translation factor activity, RNA binding; GO:0097159 organic cyclic compound binding; GO:1901363 heterocyclic compound binding;	PF00009; PF03144; PF11987	Elongation factor Tu GTP binding domain; Elongation factor Tu domain 2; Translation-initiation factor 2	J	KOG1144	Translation initiation factor 5B (eIF-5B)
Q05D44	187	S	0.808	0.0192529	Down	Eukaryotic translation initiation factor 5B OS=Mus musculus OX=10090 GN=Eif5b PE=1 SV=2	Eif5b	1	4.81872e-21	121.91	3	VNS(1)S(1)GES(1)GGES(1)DEFLQSR	-0.84482	0.945	0.835	1.154	1.048	cytoplasm	K03243			GO:0006412 translation; GO:0006413 translational initiation; GO:0006417 regulation of translation; GO:0006446 regulation of translational initiation; GO:0006518 peptide metabolic process; GO:0006807 nitrogen compound metabolic process; GO:0008152 metabolic process; GO:0009058 biosynthetic process; GO:0009059 macromolecule biosynthetic process; GO:0009889 regulation of biosynthetic process; GO:000…	GO:0005622 intracellular; GO:0005623 cell; GO:0005737 cytoplasm; GO:0005829 cytosol;	GO:0003676 nucleic acid binding; GO:0003723 RNA binding; GO:0003743 translation initiation factor activity; GO:0005488 binding; GO:0008135 translation factor activity, RNA binding; GO:0097159 organic cyclic compound binding; GO:1901363 heterocyclic compound binding;	PF00009; PF03144; PF11987	Elongation factor Tu GTP binding domain; Elongation factor Tu domain 2; Translation-initiation factor 2	J	KOG1144	Translation initiation factor 5B (eIF-5B)
Q05D44	191	S	0.81	0.00349189	Down	Eukaryotic translation initiation factor 5B OS=Mus musculus OX=10090 GN=Eif5b PE=1 SV=2	Eif5b	0.999997	2.12011e-90	219.96	3	VNS(1)S(1)GES(1)GGES(1)DEFLQSR	-0.84482	0.937	0.845	1.159	1.041	cytoplasm	K03243			GO:0006412 translation; GO:0006413 translational initiation; GO:0006417 regulation of translation; GO:0006446 regulation of translational initiation; GO:0006518 peptide metabolic process; GO:0006807 nitrogen compound metabolic process; GO:0008152 metabolic process; GO:0009058 biosynthetic process; GO:0009059 macromolecule biosynthetic process; GO:0009889 regulation of biosynthetic process; GO:000…	GO:0005622 intracellular; GO:0005623 cell; GO:0005737 cytoplasm; GO:0005829 cytosol;	GO:0003676 nucleic acid binding; GO:0003723 RNA binding; GO:0003743 translation initiation factor activity; GO:0005488 binding; GO:0008135 translation factor activity, RNA binding; GO:0097159 organic cyclic compound binding; GO:1901363 heterocyclic compound binding;	PF00009; PF03144; PF11987	Elongation factor Tu GTP binding domain; Elongation factor Tu domain 2; Translation-initiation factor 2	J	KOG1144	Translation initiation factor 5B (eIF-5B)
Q07113	2471	S	0.726	0.0477577	Down	Cation-independent mannose-6-phosphate receptor OS=Mus musculus OX=10090 GN=Igf2r PE=1 SV=1	Igf2r	1	1.89561e-05	81.157	3	LVS(1)FHDDS(1)DEDLLHI	0.12304	0.925	0.753	1.234	1.074	plasma membrane	K06564	IGF2R; insulin-like growth factor 2 receptor	mmu04142 Lysosome; mmu04144 Endocytosis	GO:0001101 response to acid chemical; GO:0001775 cell activation; GO:0001889 liver development; GO:0002252 immune effector process; GO:0002263 cell activation involved in immune response; GO:0002274 myeloid leukocyte activation; GO:0002275 myeloid cell activation involved in immune response; GO:0002283 neutrophil activation involved in immune response; GO:0002366 leukocyte activation involved in …	GO:0000139 Golgi membrane; GO:0000323 lytic vacuole; GO:0005576 extracellular region; GO:0005615 extracellular space; GO:0005622 intracellular; GO:0005623 cell; GO:0005634 nucleus; GO:0005635 nuclear envelope; GO:0005641 nuclear envelope lumen; GO:0005737 cytoplasm; GO:0005764 lysosome; GO:0005765 lysosomal membrane; GO:0005768 endosome; GO:0005769 early endosome; GO:0005770 late endosome; GO:000…	GO:0001965 G-protein alpha-subunit binding; GO:0001972 retinoic acid binding; GO:0003824 catalytic activity; GO:0004672 protein kinase activity; GO:0004713 protein tyrosine kinase activity; GO:0004714 transmembrane receptor protein tyrosine kinase activity; GO:0004888 transmembrane signaling receptor activity; GO:0004930 G protein-coupled receptor activity; GO:0005010 insulin-like growth factor-a…	PF00040	Fibronectin type II domain	T	KOG4504	Cation-independent mannose-6-phosphate receptor CI-MPR
Q07231	285	S	0.772	0.0632409	Down	Zinc finger and SCAN domain-containing protein 21 OS=Mus musculus OX=10090 GN=Zscan21 PE=2 SV=2	Zscan21	0.999982	1.37963e-69	180.97	4	SNPQKEDS(1)ADEHRS(1)S(1)EEESHADGLK	0.27179	0.853	0.892	1.157	1.107	nucleus	K09230			GO:0006139 nucleobase-containing compound metabolic process; GO:0006351 transcription, DNA-templated; GO:0006355 regulation of transcription, DNA-templated; GO:0006357 regulation of transcription by RNA polymerase II; GO:0006366 transcription by RNA polymerase II; GO:0006725 cellular aromatic compound metabolic process; GO:0006807 nitrogen compound metabolic process; GO:0008152 metabolic process;…	GO:0005622 intracellular; GO:0005623 cell; GO:0005634 nucleus; GO:0043226 organelle; GO:0043227 membrane-bounded organelle; GO:0043229 intracellular organelle; GO:0043231 intracellular membrane-bounded organelle;	GO:0000976 transcription regulatory region sequence-specific DNA binding; GO:0000977 RNA polymerase II transcription regulatory region sequence-specific DNA binding; GO:0000978 RNA polymerase II cis-regulatory region sequence-specific DNA binding; GO:0000981 DNA-binding transcription factor activity, RNA polymerase II-specific; GO:0000987 cis-regulatory region sequence-specific DNA binding; GO:00…	PF02023; PF00096	SCAN domain; Zinc finger, C2H2 type	K	KOG1721	FOG: Zn-finger
Q07231	291	S	0.778	0.074528	Down	Zinc finger and SCAN domain-containing protein 21 OS=Mus musculus OX=10090 GN=Zscan21 PE=2 SV=2	Zscan21	0.999997	1.37963e-69	180.97	5	S(0.001)NPQKEDS(0.999)ADEHRS(1)S(1)EEESHADGLK	-0.78903	0.855	0.897	1.16	1.095	nucleus	K09230			GO:0006139 nucleobase-containing compound metabolic process; GO:0006351 transcription, DNA-templated; GO:0006355 regulation of transcription, DNA-templated; GO:0006357 regulation of transcription by RNA polymerase II; GO:0006366 transcription by RNA polymerase II; GO:0006725 cellular aromatic compound metabolic process; GO:0006807 nitrogen compound metabolic process; GO:0008152 metabolic process;…	GO:0005622 intracellular; GO:0005623 cell; GO:0005634 nucleus; GO:0043226 organelle; GO:0043227 membrane-bounded organelle; GO:0043229 intracellular organelle; GO:0043231 intracellular membrane-bounded organelle;	GO:0000976 transcription regulatory region sequence-specific DNA binding; GO:0000977 RNA polymerase II transcription regulatory region sequence-specific DNA binding; GO:0000978 RNA polymerase II cis-regulatory region sequence-specific DNA binding; GO:0000981 DNA-binding transcription factor activity, RNA polymerase II-specific; GO:0000987 cis-regulatory region sequence-specific DNA binding; GO:00…	PF02023; PF00096	SCAN domain; Zinc finger, C2H2 type	K	KOG1721	FOG: Zn-finger
Q07231	292	S	0.774	0.0722191	Down	Zinc finger and SCAN domain-containing protein 21 OS=Mus musculus OX=10090 GN=Zscan21 PE=2 SV=2	Zscan21	0.999968	1.37963e-69	180.97	5	S(0.001)NPQKEDS(0.999)ADEHRS(1)S(1)EEESHADGLK	-0.78903	0.848	0.899	1.156	1.106	nucleus	K09230			GO:0006139 nucleobase-containing compound metabolic process; GO:0006351 transcription, DNA-templated; GO:0006355 regulation of transcription, DNA-templated; GO:0006357 regulation of transcription by RNA polymerase II; GO:0006366 transcription by RNA polymerase II; GO:0006725 cellular aromatic compound metabolic process; GO:0006807 nitrogen compound metabolic process; GO:0008152 metabolic process;…	GO:0005622 intracellular; GO:0005623 cell; GO:0005634 nucleus; GO:0043226 organelle; GO:0043227 membrane-bounded organelle; GO:0043229 intracellular organelle; GO:0043231 intracellular membrane-bounded organelle;	GO:0000976 transcription regulatory region sequence-specific DNA binding; GO:0000977 RNA polymerase II transcription regulatory region sequence-specific DNA binding; GO:0000978 RNA polymerase II cis-regulatory region sequence-specific DNA binding; GO:0000981 DNA-binding transcription factor activity, RNA polymerase II-specific; GO:0000987 cis-regulatory region sequence-specific DNA binding; GO:00…	PF02023; PF00096	SCAN domain; Zinc finger, C2H2 type	K	KOG1721	FOG: Zn-finger
Q09XV5	1997	S	0.826	0.0864099	Down	Chromodomain-helicase-DNA-binding protein 8 OS=Mus musculus OX=10090 GN=Chd8 PE=1 SV=1	Chd8	0.990726	2.05058e-07	104.95	3	T(0.015)AS(0.991)PS(0.994)PLRPDAPVEK	0.36401	0.926	0.876	1.193	0.999	nucleus	K04494	CHD8; chromodomain helicase DNA binding protein 8 [EC:5.6.2.-]	mmu04310 Wnt signaling pathway	GO:0000122 negative regulation of transcription by RNA polymerase II; GO:0001701 in utero embryonic development; GO:0001964 startle response; GO:0003008 system process; GO:0006325 chromatin organization; GO:0006338 chromatin remodeling; GO:0006355 regulation of transcription, DNA-templated; GO:0006357 regulation of transcription by RNA polymerase II; GO:0006359 regulation of transcription by RNA …	GO:0005622 intracellular; GO:0005623 cell; GO:0005634 nucleus; GO:0005654 nucleoplasm; GO:0031974 membrane-enclosed lumen; GO:0031981 nuclear lumen; GO:0032991 protein-containing complex; GO:0034708 methyltransferase complex; GO:0035097 histone methyltransferase complex; GO:0043226 organelle; GO:0043227 membrane-bounded organelle; GO:0043229 intracellular organelle; GO:0043231 intracellular membr…	GO:0000166 nucleotide binding; GO:0002039 p53 binding; GO:0003676 nucleic acid binding; GO:0003677 DNA binding; GO:0003678 DNA helicase activity; GO:0003682 chromatin binding; GO:0003824 catalytic activity; GO:0004386 helicase activity; GO:0005488 binding; GO:0005515 protein binding; GO:0005524 ATP binding; GO:0008013 beta-catenin binding; GO:0008094 DNA-dependent ATPase activity; GO:0008144 drug…	PF00385; PF07533	Chromo (CHRromatin Organisation MOdifier) domain; BRK domain	B	KOG0384	Chromodomain-helicase DNA-binding protein
Q09XV5	1999	S	0.802	0.0572734	Down	Chromodomain-helicase-DNA-binding protein 8 OS=Mus musculus OX=10090 GN=Chd8 PE=1 SV=1	Chd8	0.994221	2.05058e-07	104.95	3	T(0.015)AS(0.991)PS(0.994)PLRPDAPVEK	0.36401	0.932	0.843	1.211	1.01	nucleus	K04494	CHD8; chromodomain helicase DNA binding protein 8 [EC:5.6.2.-]	mmu04310 Wnt signaling pathway	GO:0000122 negative regulation of transcription by RNA polymerase II; GO:0001701 in utero embryonic development; GO:0001964 startle response; GO:0003008 system process; GO:0006325 chromatin organization; GO:0006338 chromatin remodeling; GO:0006355 regulation of transcription, DNA-templated; GO:0006357 regulation of transcription by RNA polymerase II; GO:0006359 regulation of transcription by RNA …	GO:0005622 intracellular; GO:0005623 cell; GO:0005634 nucleus; GO:0005654 nucleoplasm; GO:0031974 membrane-enclosed lumen; GO:0031981 nuclear lumen; GO:0032991 protein-containing complex; GO:0034708 methyltransferase complex; GO:0035097 histone methyltransferase complex; GO:0043226 organelle; GO:0043227 membrane-bounded organelle; GO:0043229 intracellular organelle; GO:0043231 intracellular membr…	GO:0000166 nucleotide binding; GO:0002039 p53 binding; GO:0003676 nucleic acid binding; GO:0003677 DNA binding; GO:0003678 DNA helicase activity; GO:0003682 chromatin binding; GO:0003824 catalytic activity; GO:0004386 helicase activity; GO:0005488 binding; GO:0005515 protein binding; GO:0005524 ATP binding; GO:0008013 beta-catenin binding; GO:0008094 DNA-dependent ATPase activity; GO:0008144 drug…	PF00385; PF07533	Chromo (CHRromatin Organisation MOdifier) domain; BRK domain	B	KOG0384	Chromodomain-helicase DNA-binding protein
Q0P678	847	S	0.765	0.0480648	Down	Zinc finger CCCH domain-containing protein 18 OS=Mus musculus OX=10090 GN=Zc3h18 PE=1 SV=1	Zc3h18	1	0.0119053	76.85	3	KANLS(1)PDR	-0.010814	0.791	0.977	1.071	1.235	nucleus	K13092				GO:0005622 intracellular; GO:0005623 cell; GO:0005634 nucleus; GO:0005654 nucleoplasm; GO:0016604 nuclear body; GO:0016607 nuclear speck; GO:0031974 membrane-enclosed lumen; GO:0031981 nuclear lumen; GO:0032991 protein-containing complex; GO:0043226 organelle; GO:0043227 membrane-bounded organelle; GO:0043229 intracellular organelle; GO:0043231 intracellular membrane-bounded organelle; GO:0043233…
Q0P678	528	S	0.742	0.0752343	Down	Zinc finger CCCH domain-containing protein 18 OS=Mus musculus OX=10090 GN=Zc3h18 PE=1 SV=1	Zc3h18	0.998308	0.0303806	43.594	2	LGVS(0.998)VS(0.836)PS(0.165)R	-1.418	0.774	0.964	1.101	1.233	nucleus	K13092				GO:0005622 intracellular; GO:0005623 cell; GO:0005634 nucleus; GO:0005654 nucleoplasm; GO:0016604 nuclear body; GO:0016607 nuclear speck; GO:0031974 membrane-enclosed lumen; GO:0031981 nuclear lumen; GO:0032991 protein-containing complex; GO:0043226 organelle; GO:0043227 membrane-bounded organelle; GO:0043229 intracellular organelle; GO:0043231 intracellular membrane-bounded organelle; GO:0043233…
Q0P678	530	S	0.818	0.073432	Down	Zinc finger CCCH domain-containing protein 18 OS=Mus musculus OX=10090 GN=Zc3h18 PE=1 SV=1	Zc3h18	0.905431	0.000427313	107.34	2	LGVS(0.002)VS(0.905)PS(0.093)R	-0.66662	0.808	1.026	1.041	1.191	nucleus	K13092				GO:0005622 intracellular; GO:0005623 cell; GO:0005634 nucleus; GO:0005654 nucleoplasm; GO:0016604 nuclear body; GO:0016607 nuclear speck; GO:0031974 membrane-enclosed lumen; GO:0031981 nuclear lumen; GO:0032991 protein-containing complex; GO:0043226 organelle; GO:0043227 membrane-bounded organelle; GO:0043229 intracellular organelle; GO:0043231 intracellular membrane-bounded organelle; GO:0043233…
Q0P678	483	S	0.771	0.0440222	Down	Zinc finger CCCH domain-containing protein 18 OS=Mus musculus OX=10090 GN=Zc3h18 PE=1 SV=1	Zc3h18	0.999964	0.000879343	68.463	3	PRS(1)PQPPSR	0.38908	0.795	0.98	1.064	1.233	nucleus	K13092				GO:0005622 intracellular; GO:0005623 cell; GO:0005634 nucleus; GO:0005654 nucleoplasm; GO:0016604 nuclear body; GO:0016607 nuclear speck; GO:0031974 membrane-enclosed lumen; GO:0031981 nuclear lumen; GO:0032991 protein-containing complex; GO:0043226 organelle; GO:0043227 membrane-bounded organelle; GO:0043229 intracellular organelle; GO:0043231 intracellular membrane-bounded organelle; GO:0043233…
Q0P678	838	S	0.759	0.0894364	Down	Zinc finger CCCH domain-containing protein 18 OS=Mus musculus OX=10090 GN=Zc3h18 PE=1 SV=1	Zc3h18	0.999969	0.000155959	85.563	3	YEPSDKDRQS(1)PPAK	0.011772	0.838	0.916	1.039	1.288	nucleus	K13092				GO:0005622 intracellular; GO:0005623 cell; GO:0005634 nucleus; GO:0005654 nucleoplasm; GO:0016604 nuclear body; GO:0016607 nuclear speck; GO:0031974 membrane-enclosed lumen; GO:0031981 nuclear lumen; GO:0032991 protein-containing complex; GO:0043226 organelle; GO:0043227 membrane-bounded organelle; GO:0043229 intracellular organelle; GO:0043231 intracellular membrane-bounded organelle; GO:0043233…
Q0VBL3	51	S	0.768	0.0561269	Down	RNA-binding protein 15 OS=Mus musculus OX=10090 GN=Rbm15 PE=1 SV=1	Rbm15	1	0.00733219	53.237	4	ERS(1)PVKPK	0.29287	0.929	0.803	1.259	1.005	nucleus	K13190			GO:0000003 reproduction; GO:0000122 negative regulation of transcription by RNA polymerase II; GO:0000375 RNA splicing, via transesterification reactions; GO:0000377 RNA splicing, via transesterification reactions with bulged adenosine as nucleophile; GO:0000381 regulation of alternative mRNA splicing, via spliceosome; GO:0000398 mRNA splicing, via spliceosome; GO:0001510 RNA methylation; GO:0001…	GO:0005622 intracellular; GO:0005623 cell; GO:0005634 nucleus; GO:0005654 nucleoplasm; GO:0016604 nuclear body; GO:0016607 nuclear speck; GO:0031974 membrane-enclosed lumen; GO:0031981 nuclear lumen; GO:0032991 protein-containing complex; GO:0034708 methyltransferase complex; GO:0036396 RNA N6-methyladenosine methyltransferase complex; GO:0043226 organelle; GO:0043227 membrane-bounded organelle; …	GO:0003676 nucleic acid binding; GO:0003723 RNA binding; GO:0003729 mRNA binding; GO:0005488 binding; GO:0097159 organic cyclic compound binding; GO:1901363 heterocyclic compound binding;	PF00076; PF07744	RNA recognition motif. (a.k.a. RRM, RBD, or RNP domain); SPOC domain	A	KOG0112	Large RNA-binding protein (RRM superfamily)
Q2TBE6	462	S	0.756	0.0224478	Down	Phosphatidylinositol 4-kinase type 2-alpha OS=Mus musculus OX=10090 GN=Pi4k2a PE=1 SV=1	Pi4k2a	0.926291	0.0186298	44.539	2	S(0.056)AS(0.926)ES(0.008)YT(0.008)QS(0.001)FQSR	-0.63506	0.861	0.86	1.157	1.12	cytoplasm	K13711	PI4K2; phosphatidylinositol 4-kinase type 2 [EC:2.7.1.67]	mmu04070 Phosphatidylinositol signaling system; mmu01100 Metabolic pathways; mmu00562 Inositol phosphate metabolism	GO:0001775 cell activation; GO:0002252 immune effector process; GO:0002263 cell activation involved in immune response; GO:0002274 myeloid leukocyte activation; GO:0002275 myeloid cell activation involved in immune response; GO:0002276 basophil activation involved in immune response; GO:0002366 leukocyte activation involved in immune response; GO:0002376 immune system process; GO:0002443 leukocyt…	GO:0000323 lytic vacuole; GO:0005622 intracellular; GO:0005623 cell; GO:0005737 cytoplasm; GO:0005739 mitochondrion; GO:0005764 lysosome; GO:0005765 lysosomal membrane; GO:0005768 endosome; GO:0005769 early endosome; GO:0005773 vacuole; GO:0005774 vacuolar membrane; GO:0005794 Golgi apparatus; GO:0005802 trans-Golgi network; GO:0005829 cytosol; GO:0005886 plasma membrane; GO:0005887 integral comp…	GO:0000166 nucleotide binding; GO:0000287 magnesium ion binding; GO:0003824 catalytic activity; GO:0004430 1-phosphatidylinositol 4-kinase activity; GO:0005488 binding; GO:0005524 ATP binding; GO:0008144 drug binding; GO:0016301 kinase activity; GO:0016740 transferase activity; GO:0016772 transferase activity, transferring phosphorus-containing groups; GO:0016773 phosphotransferase activity, alco…			T	KOG2381	Phosphatidylinositol 4-kinase
Q3B7Z2	384	S	0.805	0.0860826	Down	Oxysterol-binding protein 1 OS=Mus musculus OX=10090 GN=Osbp PE=1 SV=3	Osbp	0.813806	2.95036e-12	111.11	3	TGSNIS(0.001)GAS(0.185)S(0.814)DVSLDEQYK	0.70352	0.811	0.943	1.073	1.104	cytoplasm	K20456			GO:0006082 organic acid metabolic process; GO:0006629 lipid metabolic process; GO:0006694 steroid biosynthetic process; GO:0006699 bile acid biosynthetic process; GO:0006810 transport; GO:0006869 lipid transport; GO:0008152 metabolic process; GO:0008202 steroid metabolic process; GO:0008206 bile acid metabolic process; GO:0008610 lipid biosynthetic process; GO:0009058 biosynthetic process; GO:000…	GO:0000139 Golgi membrane; GO:0005622 intracellular; GO:0005623 cell; GO:0005634 nucleus; GO:0005654 nucleoplasm; GO:0005730 nucleolus; GO:0005737 cytoplasm; GO:0005794 Golgi apparatus; GO:0005829 cytosol; GO:0012505 endomembrane system; GO:0016020 membrane; GO:0030054 cell junction; GO:0031090 organelle membrane; GO:0031974 membrane-enclosed lumen; GO:0031981 nuclear lumen; GO:0031984 organelle …	GO:0005215 transporter activity; GO:0005319 lipid transporter activity; GO:0005488 binding; GO:0005496 steroid binding; GO:0005515 protein binding; GO:0005543 phospholipid binding; GO:0008142 oxysterol binding; GO:0008289 lipid binding; GO:0015248 sterol transporter activity; GO:0015485 cholesterol binding; GO:0019904 protein domain specific binding; GO:0032934 sterol binding; GO:0035091 phosphat…	PF00169	PH domain	I	KOG1737	Oxysterol-binding protein
Q3U0V1	182	S	0.811	0.0575451	Down	Far upstream element-binding protein 2 OS=Mus musculus OX=10090 GN=Khsrp PE=1 SV=2	Khsrp	0.999691	1.27405e-09	124.99	3	VQIS(1)PDSGGLPER	0.05407	0.909	0.879	1.169	1.042	cytoplasm	K13210			GO:0000375 RNA splicing, via transesterification reactions; GO:0001505 regulation of neurotransmitter levels; GO:0006139 nucleobase-containing compound metabolic process; GO:0006396 RNA processing; GO:0006397 mRNA processing; GO:0006401 RNA catabolic process; GO:0006402 mRNA catabolic process; GO:0006417 regulation of translation; GO:0006725 cellular aromatic compound metabolic process; GO:000680…	GO:0005622 intracellular; GO:0005623 cell; GO:0005634 nucleus; GO:0005654 nucleoplasm; GO:0005737 cytoplasm; GO:0005829 cytosol; GO:0010494 cytoplasmic stress granule; GO:0030425 dendrite; GO:0031974 membrane-enclosed lumen; GO:0031981 nuclear lumen; GO:0032991 protein-containing complex; GO:0035770 ribonucleoprotein granule; GO:0036464 cytoplasmic ribonucleoprotein granule; GO:0036477 somatodend…	GO:0003676 nucleic acid binding; GO:0003723 RNA binding; GO:0003729 mRNA binding; GO:0003730 mRNA 3'-UTR binding; GO:0005488 binding; GO:0017091 AU-rich element binding; GO:0035925 mRNA 3'-UTR AU-rich region binding; GO:0097159 organic cyclic compound binding; GO:1901363 heterocyclic compound binding;	PF00013; PF09005	KH domain; Domain of unknown function (DUF1897)	K	KOG1676	K-homology type RNA binding proteins
Q3U2I3	863	S	0.546	0.0518027	Down	FTS and Hook-interacting protein OS=Mus musculus OX=10090 GN=Fam160a2 PE=1 SV=2	Fam160a2	1	1.05516e-05	102.65	3	RPS(1)LGELLLR	-0.48627	0.771	0.644	1.466	1.137	nucleus				GO:0006810 transport; GO:0006996 organelle organization; GO:0007032 endosome organization; GO:0007033 vacuole organization; GO:0007034 vacuolar transport; GO:0007040 lysosome organization; GO:0007041 lysosomal transport; GO:0008333 endosome to lysosome transport; GO:0009987 cellular process; GO:0010256 endomembrane system organization; GO:0016043 cellular component organization; GO:0016050 vesicl…	GO:0005622 intracellular; GO:0005623 cell; GO:0005737 cytoplasm; GO:0032991 protein-containing complex; GO:0070695 FHF complex;				S	KOG3695	Uncharacterized conserved protein
Q3U2I3	855	S	0.826	0.0898321	Down	FTS and Hook-interacting protein OS=Mus musculus OX=10090 GN=Fam160a2 PE=1 SV=2	Fam160a2	0.869288	0.0244716	51.998	2	RS(0.131)DS(0.869)LVR	-0.43802	0.949	0.848	1.08	1.095	nucleus				GO:0006810 transport; GO:0006996 organelle organization; GO:0007032 endosome organization; GO:0007033 vacuole organization; GO:0007034 vacuolar transport; GO:0007040 lysosome organization; GO:0007041 lysosomal transport; GO:0008333 endosome to lysosome transport; GO:0009987 cellular process; GO:0010256 endomembrane system organization; GO:0016043 cellular component organization; GO:0016050 vesicl…	GO:0005622 intracellular; GO:0005623 cell; GO:0005737 cytoplasm; GO:0032991 protein-containing complex; GO:0070695 FHF complex;				S	KOG3695	Uncharacterized conserved protein
Q3UH66	1566	S	0.82	0.00862325	Down	Serine/threonine-protein kinase WNK2 OS=Mus musculus OX=10090 GN=Wnk2 PE=1 SV=2	Wnk2	0.999978	1.91714e-07	109.36	3	TPSLTQQTQPS(1)LEK	1.9652	0.916	0.888	1.11	1.09	nucleus	K08867			GO:0001932 regulation of protein phosphorylation; GO:0001933 negative regulation of protein phosphorylation; GO:0002028 regulation of sodium ion transport; GO:0006464 cellular protein modification process; GO:0006468 protein phosphorylation; GO:0006793 phosphorus metabolic process; GO:0006796 phosphate-containing compound metabolic process; GO:0006807 nitrogen compound metabolic process; GO:00071…	GO:0005622 intracellular; GO:0005623 cell; GO:0005737 cytoplasm; GO:0005829 cytosol;	GO:0000166 nucleotide binding; GO:0003824 catalytic activity; GO:0004672 protein kinase activity; GO:0004674 protein serine/threonine kinase activity; GO:0005488 binding; GO:0005524 ATP binding; GO:0008144 drug binding; GO:0016301 kinase activity; GO:0016740 transferase activity; GO:0016772 transferase activity, transferring phosphorus-containing groups; GO:0016773 phosphotransferase activity, al…	PF00069; PF12202	Protein kinase domain; Oxidative-stress-responsive kinase 1 C terminal	T	KOG0584	Serine/threonine protein kinase
Q3UH99	428	S	0.708	0.0848329	Down	Protein shisa-6 OS=Mus musculus OX=10090 GN=Shisa6 PE=1 SV=1	Shisa6	1	0.00011921	89.566	3	LHS(1)QDPLLS(1)PER	-1.2689	0.945	0.707	1.419	0.942	plasma membrane				GO:0000003 reproduction; GO:0007154 cell communication; GO:0007267 cell-cell signaling; GO:0007268 chemical synaptic transmission; GO:0007276 gamete generation; GO:0007283 spermatogenesis; GO:0009966 regulation of signal transduction; GO:0009968 negative regulation of signal transduction; GO:0009987 cellular process; GO:0010646 regulation of cell communication; GO:0010648 negative regulation of c…	GO:0005623 cell; GO:0005886 plasma membrane; GO:0005887 integral component of plasma membrane; GO:0008328 ionotropic glutamate receptor complex; GO:0014069 postsynaptic density; GO:0016020 membrane; GO:0016021 integral component of membrane; GO:0031224 intrinsic component of membrane; GO:0031226 intrinsic component of plasma membrane; GO:0032279 asymmetric synapse; GO:0032281 AMPA glutamate recep…	GO:0005102 signaling receptor binding; GO:0005488 binding; GO:0005515 protein binding; GO:0019904 protein domain specific binding; GO:0030165 PDZ domain binding; GO:0035254 glutamate receptor binding; GO:0035255 ionotropic glutamate receptor binding;
Q3UHD3	1329	S	0.802	0.0591094	Down	Microtubule-associated tumor suppressor candidate 2 homolog OS=Mus musculus OX=10090 GN=Mtus2 PE=1 SV=1	Mtus2	0.966128	9.46597e-10	79.782	2	LS(0.966)PT(0.025)S(0.008)PVYR	0.56852	0.997	0.776	1.298	0.929	nucleus					GO:0005576 extracellular region; GO:0005622 intracellular; GO:0005623 cell; GO:0005634 nucleus; GO:0005856 cytoskeleton; GO:0015630 microtubule cytoskeleton; GO:0043226 organelle; GO:0043227 membrane-bounded organelle; GO:0043228 non-membrane-bounded organelle; GO:0043229 intracellular organelle; GO:0043231 intracellular membrane-bounded organelle; GO:0043232 intracellular non-membrane-bounded or…	GO:0005488 binding; GO:0005515 protein binding; GO:0008017 microtubule binding; GO:0008092 cytoskeletal protein binding; GO:0015631 tubulin binding; GO:0042802 identical protein binding; GO:0042803 protein homodimerization activity; GO:0046983 protein dimerization activity;
Q3UHD3	109	S	0.695	0.00610452	Down	Microtubule-associated tumor suppressor candidate 2 homolog OS=Mus musculus OX=10090 GN=Mtus2 PE=1 SV=1	Mtus2	1	0.000156892	112.42	2	QLS(1)EEHAVK	-0.4835	0.886	0.748	1.27	1.081	nucleus					GO:0005576 extracellular region; GO:0005622 intracellular; GO:0005623 cell; GO:0005634 nucleus; GO:0005856 cytoskeleton; GO:0015630 microtubule cytoskeleton; GO:0043226 organelle; GO:0043227 membrane-bounded organelle; GO:0043228 non-membrane-bounded organelle; GO:0043229 intracellular organelle; GO:0043231 intracellular membrane-bounded organelle; GO:0043232 intracellular non-membrane-bounded or…	GO:0005488 binding; GO:0005515 protein binding; GO:0008017 microtubule binding; GO:0008092 cytoskeletal protein binding; GO:0015631 tubulin binding; GO:0042802 identical protein binding; GO:0042803 protein homodimerization activity; GO:0046983 protein dimerization activity;
Q3UHJ0	650	S	0.714	0.0148656	Down	AP2-associated protein kinase 1 OS=Mus musculus OX=10090 GN=Aak1 PE=1 SV=2	Aak1	0.819476	2.01805e-39	172.81	2	S(0.819)T(0.181)QLLQAAAAEASLNK	-0.71509	0.894	0.797	1.266	1.106	nucleus	K08853			GO:0006464 cellular protein modification process; GO:0006468 protein phosphorylation; GO:0006793 phosphorus metabolic process; GO:0006796 phosphate-containing compound metabolic process; GO:0006807 nitrogen compound metabolic process; GO:0008152 metabolic process; GO:0008593 regulation of Notch signaling pathway; GO:0009966 regulation of signal transduction; GO:0009967 positive regulation of sign…	GO:0005622 intracellular; GO:0005623 cell; GO:0005737 cytoplasm; GO:0005886 plasma membrane; GO:0005905 clathrin-coated pit; GO:0012505 endomembrane system; GO:0016020 membrane; GO:0019897 extrinsic component of plasma membrane; GO:0019898 extrinsic component of membrane; GO:0030117 membrane coat; GO:0030118 clathrin coat; GO:0030135 coated vesicle; GO:0030136 clathrin-coated vesicle; GO:0030424 …	GO:0003824 catalytic activity; GO:0004672 protein kinase activity; GO:0004674 protein serine/threonine kinase activity; GO:0005102 signaling receptor binding; GO:0005112 Notch binding; GO:0005488 binding; GO:0005515 protein binding; GO:0016301 kinase activity; GO:0016740 transferase activity; GO:0016772 transferase activity, transferring phosphorus-containing groups; GO:0016773 phosphotransferase…	PF00069	Protein kinase domain	T	KOG1989	ARK protein kinase family
Q3UMF0	1215	S	0.747	0.0946595	Down	Cordon-bleu protein-like 1 OS=Mus musculus OX=10090 GN=Cobll1 PE=1 SV=2	Cobll1	0.963855	1.16913e-11	123.83	2	QS(0.024)S(0.964)LT(0.012)FQSSDPEHVR	1.2851	0.941	0.79	1.18	1.134	nucleus	K24046			GO:0006996 organelle organization; GO:0007010 cytoskeleton organization; GO:0007015 actin filament organization; GO:0008154 actin polymerization or depolymerization; GO:0009987 cellular process; GO:0016043 cellular component organization; GO:0022607 cellular component assembly; GO:0030029 actin filament-based process; GO:0030036 actin cytoskeleton organization; GO:0030041 actin filament polymeriz…		GO:0003779 actin binding; GO:0003785 actin monomer binding; GO:0005488 binding; GO:0005515 protein binding; GO:0008092 cytoskeletal protein binding;	PF09469	Cordon-bleu domain	S	KOG3751	Growth factor receptor-bound proteins (GRB7, GRB10, GRB14)
Q3UMF0	359	S	0.585	0.0604365	Down	Cordon-bleu protein-like 1 OS=Mus musculus OX=10090 GN=Cobll1 PE=1 SV=2	Cobll1	1	0.00304972	70.389	3	RAS(1)CVER	0.12337	0.847	0.674	1.388	1.204	nucleus	K24046			GO:0006996 organelle organization; GO:0007010 cytoskeleton organization; GO:0007015 actin filament organization; GO:0008154 actin polymerization or depolymerization; GO:0009987 cellular process; GO:0016043 cellular component organization; GO:0022607 cellular component assembly; GO:0030029 actin filament-based process; GO:0030036 actin cytoskeleton organization; GO:0030041 actin filament polymeriz…		GO:0003779 actin binding; GO:0003785 actin monomer binding; GO:0005488 binding; GO:0005515 protein binding; GO:0008092 cytoskeletal protein binding;	PF09469	Cordon-bleu domain	S	KOG3751	Growth factor receptor-bound proteins (GRB7, GRB10, GRB14)
Q3UNH4	369	S	0.779	0.034493	Down	G protein-regulated inducer of neurite outgrowth 1 OS=Mus musculus OX=10090 GN=Gprin1 PE=1 SV=2	Gprin1	1	1.03994e-08	127.49	2	NSELVS(1)PVKPER	0.54284	0.916	0.835	1.205	1.046	nucleus				GO:0007275 multicellular organism development; GO:0007399 nervous system development; GO:0009987 cellular process; GO:0016043 cellular component organization; GO:0022008 neurogenesis; GO:0030030 cell projection organization; GO:0030154 cell differentiation; GO:0030182 neuron differentiation; GO:0031175 neuron projection development; GO:0032501 multicellular organismal process; GO:0032502 developm…	GO:0005623 cell; GO:0005886 plasma membrane; GO:0016020 membrane; GO:0071944 cell periphery;	GO:0005488 binding; GO:0005515 protein binding; GO:0051219 phosphoprotein binding;
Q3UNH4	620	S	0.667	0.0381647	Down	G protein-regulated inducer of neurite outgrowth 1 OS=Mus musculus OX=10090 GN=Gprin1 PE=1 SV=2	Gprin1	0.823975	0.00336679	67.08	2	ADS(0.18)AS(0.824)PS(0.996)PR	0.53148	0.801	0.799	1.235	1.166	nucleus				GO:0007275 multicellular organism development; GO:0007399 nervous system development; GO:0009987 cellular process; GO:0016043 cellular component organization; GO:0022008 neurogenesis; GO:0030030 cell projection organization; GO:0030154 cell differentiation; GO:0030182 neuron differentiation; GO:0031175 neuron projection development; GO:0032501 multicellular organismal process; GO:0032502 developm…	GO:0005623 cell; GO:0005886 plasma membrane; GO:0016020 membrane; GO:0071944 cell periphery;	GO:0005488 binding; GO:0005515 protein binding; GO:0051219 phosphoprotein binding;
Q3UNH4	622	S	0.667	0.0381647	Down	G protein-regulated inducer of neurite outgrowth 1 OS=Mus musculus OX=10090 GN=Gprin1 PE=1 SV=2	Gprin1	0.999555	0.000424121	99.844	2	ADS(0.985)AS(0.016)PS(1)PR	0.39267	0.801	0.799	1.235	1.166	nucleus				GO:0007275 multicellular organism development; GO:0007399 nervous system development; GO:0009987 cellular process; GO:0016043 cellular component organization; GO:0022008 neurogenesis; GO:0030030 cell projection organization; GO:0030154 cell differentiation; GO:0030182 neuron differentiation; GO:0031175 neuron projection development; GO:0032501 multicellular organismal process; GO:0032502 developm…	GO:0005623 cell; GO:0005886 plasma membrane; GO:0016020 membrane; GO:0071944 cell periphery;	GO:0005488 binding; GO:0005515 protein binding; GO:0051219 phosphoprotein binding;
Q3UNH4	764	S	0.83	0.0536396	Down	G protein-regulated inducer of neurite outgrowth 1 OS=Mus musculus OX=10090 GN=Gprin1 PE=1 SV=2	Gprin1	1	0.000262794	82.069	3	APS(1)PAPRPPS(1)R	-0.56039	0.905	0.91	1.132	1.056	nucleus				GO:0007275 multicellular organism development; GO:0007399 nervous system development; GO:0009987 cellular process; GO:0016043 cellular component organization; GO:0022008 neurogenesis; GO:0030030 cell projection organization; GO:0030154 cell differentiation; GO:0030182 neuron differentiation; GO:0031175 neuron projection development; GO:0032501 multicellular organismal process; GO:0032502 developm…	GO:0005623 cell; GO:0005886 plasma membrane; GO:0016020 membrane; GO:0071944 cell periphery;	GO:0005488 binding; GO:0005515 protein binding; GO:0051219 phosphoprotein binding;
Q3UNH4	771	S	0.632	0.0548666	Down	G protein-regulated inducer of neurite outgrowth 1 OS=Mus musculus OX=10090 GN=Gprin1 PE=1 SV=2	Gprin1	1	0.00138994	57.434	3	APS(1)PAPRPPS(1)R	-0.56039	0.819	0.725	1.35	1.105	nucleus				GO:0007275 multicellular organism development; GO:0007399 nervous system development; GO:0009987 cellular process; GO:0016043 cellular component organization; GO:0022008 neurogenesis; GO:0030030 cell projection organization; GO:0030154 cell differentiation; GO:0030182 neuron differentiation; GO:0031175 neuron projection development; GO:0032501 multicellular organismal process; GO:0032502 developm…	GO:0005623 cell; GO:0005886 plasma membrane; GO:0016020 membrane; GO:0071944 cell periphery;	GO:0005488 binding; GO:0005515 protein binding; GO:0051219 phosphoprotein binding;
Q3UNH4	190	S	0.81	0.0663458	Down	G protein-regulated inducer of neurite outgrowth 1 OS=Mus musculus OX=10090 GN=Gprin1 PE=1 SV=2	Gprin1	1	7.63845e-12	127.32	2	VDIVSPGGDNAGS(1)LR	1.1815	0.874	0.915	1.132	1.079	nucleus				GO:0007275 multicellular organism development; GO:0007399 nervous system development; GO:0009987 cellular process; GO:0016043 cellular component organization; GO:0022008 neurogenesis; GO:0030030 cell projection organization; GO:0030154 cell differentiation; GO:0030182 neuron differentiation; GO:0031175 neuron projection development; GO:0032501 multicellular organismal process; GO:0032502 developm…	GO:0005623 cell; GO:0005886 plasma membrane; GO:0016020 membrane; GO:0071944 cell periphery;	GO:0005488 binding; GO:0005515 protein binding; GO:0051219 phosphoprotein binding;
Q3UNH4	817	S	0.827	0.0820825	Down	G protein-regulated inducer of neurite outgrowth 1 OS=Mus musculus OX=10090 GN=Gprin1 PE=1 SV=2	Gprin1	1	2.82517e-14	110.33	3	VRPGS(1)VLAAALAPQEATEPVR	-0.52539	0.877	0.932	1.126	1.065	nucleus				GO:0007275 multicellular organism development; GO:0007399 nervous system development; GO:0009987 cellular process; GO:0016043 cellular component organization; GO:0022008 neurogenesis; GO:0030030 cell projection organization; GO:0030154 cell differentiation; GO:0030182 neuron differentiation; GO:0031175 neuron projection development; GO:0032501 multicellular organismal process; GO:0032502 developm…	GO:0005623 cell; GO:0005886 plasma membrane; GO:0016020 membrane; GO:0071944 cell periphery;	GO:0005488 binding; GO:0005515 protein binding; GO:0051219 phosphoprotein binding;
Q3USB7	570	S	0.832	0.0603058	Down	Inactive phospholipase C-like protein 1 OS=Mus musculus OX=10090 GN=Plcl1 PE=1 SV=3	Plcl1	0.999979	1.09688e-06	124.04	2	RMS(1)GDYNGEQK	-3.386	0.929	0.881	1.165	1.015	cytoplasm	K15375	PLCL1; inactive phospholipase C-like protein 1	mmu04727 GABAergic synapse	GO:0001932 regulation of protein phosphorylation; GO:0007154 cell communication; GO:0007165 signal transduction; GO:0007186 G protein-coupled receptor signaling pathway; GO:0007214 gamma-aminobutyric acid signaling pathway; GO:0009987 cellular process; GO:0010646 regulation of cell communication; GO:0019220 regulation of phosphate metabolic process; GO:0019222 regulation of metabolic process; GO:…	GO:0005623 cell; GO:0005886 plasma membrane; GO:0016020 membrane; GO:0071944 cell periphery;	GO:0003824 catalytic activity; GO:0004620 phospholipase activity; GO:0004629 phospholipase C activity; GO:0005102 signaling receptor binding; GO:0005488 binding; GO:0005515 protein binding; GO:0008081 phosphoric diester hydrolase activity; GO:0016298 lipase activity; GO:0016787 hydrolase activity; GO:0016788 hydrolase activity, acting on ester bonds; GO:0042578 phosphoric ester hydrolase activity…	PF09279; PF00168	Phosphoinositide-specific phospholipase C, efhand-like; C2 domain	I	KOG0169	Phosphoinositide-specific phospholipase C
Q3USB7	1080	S	0.698	0.0759241	Down	Inactive phospholipase C-like protein 1 OS=Mus musculus OX=10090 GN=Plcl1 PE=1 SV=3	Plcl1	1	1.18428e-07	135.99	2	S(1)LEAIEEK	-0.22309	0.855	0.776	1.293	1.055	cytoplasm	K15375	PLCL1; inactive phospholipase C-like protein 1	mmu04727 GABAergic synapse	GO:0001932 regulation of protein phosphorylation; GO:0007154 cell communication; GO:0007165 signal transduction; GO:0007186 G protein-coupled receptor signaling pathway; GO:0007214 gamma-aminobutyric acid signaling pathway; GO:0009987 cellular process; GO:0010646 regulation of cell communication; GO:0019220 regulation of phosphate metabolic process; GO:0019222 regulation of metabolic process; GO:…	GO:0005623 cell; GO:0005886 plasma membrane; GO:0016020 membrane; GO:0071944 cell periphery;	GO:0003824 catalytic activity; GO:0004620 phospholipase activity; GO:0004629 phospholipase C activity; GO:0005102 signaling receptor binding; GO:0005488 binding; GO:0005515 protein binding; GO:0008081 phosphoric diester hydrolase activity; GO:0016298 lipase activity; GO:0016787 hydrolase activity; GO:0016788 hydrolase activity, acting on ester bonds; GO:0042578 phosphoric ester hydrolase activity…	PF09279; PF00168	Phosphoinositide-specific phospholipase C, efhand-like; C2 domain	I	KOG0169	Phosphoinositide-specific phospholipase C
Q3UU96	1638	S	0.724	0.0439197	Down	Serine/threonine-protein kinase MRCK alpha OS=Mus musculus OX=10090 GN=Cdc42bpa PE=1 SV=2	Cdc42bpa	0.992027	0.000494153	65.511	3	EFS(0.992)GGS(0.008)YNTK	0.31718	0.842	0.819	1.127	1.166	nucleus	K16307			GO:0000226 microtubule cytoskeleton organization; GO:0006464 cellular protein modification process; GO:0006468 protein phosphorylation; GO:0006793 phosphorus metabolic process; GO:0006796 phosphate-containing compound metabolic process; GO:0006807 nitrogen compound metabolic process; GO:0006810 transport; GO:0006928 movement of cell or subcellular component; GO:0006996 organelle organization; GO:…	GO:0005622 intracellular; GO:0005623 cell; GO:0005856 cytoskeleton; GO:0005911 cell-cell junction; GO:0015629 actin cytoskeleton; GO:0030027 lamellipodium; GO:0030054 cell junction; GO:0031252 cell leading edge; GO:0042641 actomyosin; GO:0042995 cell projection; GO:0043226 organelle; GO:0043228 non-membrane-bounded organelle; GO:0043229 intracellular organelle; GO:0043232 intracellular non-membra…	GO:0000166 nucleotide binding; GO:0000287 magnesium ion binding; GO:0003824 catalytic activity; GO:0004672 protein kinase activity; GO:0004674 protein serine/threonine kinase activity; GO:0005488 binding; GO:0005515 protein binding; GO:0005524 ATP binding; GO:0008144 drug binding; GO:0016301 kinase activity; GO:0016740 transferase activity; GO:0016772 transferase activity, transferring phosphorus…	PF00069; PF00130	Protein kinase domain; Phorbol esters/diacylglycerol binding domain (C1 domain)	T	KOG0612	Rho-associated, coiled-coil containing protein kinase
Q4VA53	1281	S	0.816	0.0875755	Down	Sister chromatid cohesion protein PDS5 homolog B OS=Mus musculus OX=10090 GN=Pds5b PE=1 SV=1	Pds5b	1	1.20173e-105	234.99	4	RHKEELLENEDEQNS(1)PPK	-0.16594	0.893	0.897	1.167	1.036	nucleus	K11267			GO:0000070 mitotic sister chromatid segregation; GO:0000278 mitotic cell cycle; GO:0000280 nuclear division; GO:0000819 sister chromatid segregation; GO:0001654 eye development; GO:0002088 lens development in camera-type eye; GO:0006139 nucleobase-containing compound metabolic process; GO:0006259 DNA metabolic process; GO:0006281 DNA repair; GO:0006725 cellular aromatic compound metabolic process…	GO:0000775 chromosome, centromeric region; GO:0000785 chromatin; GO:0005622 intracellular; GO:0005623 cell; GO:0005634 nucleus; GO:0005654 nucleoplasm; GO:0005694 chromosome; GO:0005737 cytoplasm; GO:0005829 cytosol; GO:0031974 membrane-enclosed lumen; GO:0031981 nuclear lumen; GO:0043226 organelle; GO:0043227 membrane-bounded organelle; GO:0043228 non-membrane-bounded organelle; GO:0043229 intra…	GO:0000166 nucleotide binding; GO:0003676 nucleic acid binding; GO:0003677 DNA binding; GO:0005488 binding; GO:0005524 ATP binding; GO:0008144 drug binding; GO:0017076 purine nucleotide binding; GO:0030554 adenyl nucleotide binding; GO:0032553 ribonucleotide binding; GO:0032555 purine ribonucleotide binding; GO:0032559 adenyl ribonucleotide binding; GO:0035639 purine ribonucleoside triphosphate b…			D	KOG1525	Sister chromatid cohesion complex Cohesin, subunit PDS5
Q505F5	519	S	0.792	0.0589256	Down	Leucine-rich repeat-containing protein 47 OS=Mus musculus OX=10090 GN=Lrrc47 PE=1 SV=1	Lrrc47	0.902991	3.02733e-112	210.59	4	STSENKEEDMLS(0.903)GT(0.096)EADAGCGLSDPNLTLSSGK	-0.6402	0.933	0.824	1.229	0.999	cytoplasm							PF03483	B3/4 domain	J	KOG2472	Phenylalanyl-tRNA synthetase beta subunit
Q52KI8	220	S	0.828	0.0290358	Down	Serine/arginine repetitive matrix protein 1 OS=Mus musculus OX=10090 GN=Srrm1 PE=1 SV=2	Srrm1	1	1.08591e-12	133.16	4	KEKS(1)PELPEPSVR	-0.15401	0.934	0.863	1.151	1.021	nucleus	K13171	SRRM1; serine/arginine repetitive matrix protein 1	mmu03013 Nucleocytoplasmic transport; mmu03015 mRNA surveillance pathway	GO:0000375 RNA splicing, via transesterification reactions; GO:0000377 RNA splicing, via transesterification reactions with bulged adenosine as nucleophile; GO:0000398 mRNA splicing, via spliceosome; GO:0006139 nucleobase-containing compound metabolic process; GO:0006396 RNA processing; GO:0006397 mRNA processing; GO:0006403 RNA localization; GO:0006405 RNA export from nucleus; GO:0006406 mRNA ex…	GO:0005622 intracellular; GO:0005623 cell; GO:0005634 nucleus; GO:0005654 nucleoplasm; GO:0005681 spliceosomal complex; GO:0005737 cytoplasm; GO:0005829 cytosol; GO:0016363 nuclear matrix; GO:0016604 nuclear body; GO:0016607 nuclear speck; GO:0031974 membrane-enclosed lumen; GO:0031981 nuclear lumen; GO:0032991 protein-containing complex; GO:0034399 nuclear periphery; GO:0043226 organelle; GO:004…				A	KOG2146	Splicing coactivator SRm160/300, subunit SRm160 (contains PWI domain)
Q52KI8	793	S	0.791	0.0715152	Down	Serine/arginine repetitive matrix protein 1 OS=Mus musculus OX=10090 GN=Srrm1 PE=1 SV=2	Srrm1	0.991815	3.16262e-07	80.355	3	RVS(0.523)S(0.593)S(0.893)RS(0.992)VS(1)GS(1)PEPAAK	-0.87699	0.88	0.868	1.171	1.045	nucleus	K13171	SRRM1; serine/arginine repetitive matrix protein 1	mmu03013 Nucleocytoplasmic transport; mmu03015 mRNA surveillance pathway	GO:0000375 RNA splicing, via transesterification reactions; GO:0000377 RNA splicing, via transesterification reactions with bulged adenosine as nucleophile; GO:0000398 mRNA splicing, via spliceosome; GO:0006139 nucleobase-containing compound metabolic process; GO:0006396 RNA processing; GO:0006397 mRNA processing; GO:0006403 RNA localization; GO:0006405 RNA export from nucleus; GO:0006406 mRNA ex…	GO:0005622 intracellular; GO:0005623 cell; GO:0005634 nucleus; GO:0005654 nucleoplasm; GO:0005681 spliceosomal complex; GO:0005737 cytoplasm; GO:0005829 cytosol; GO:0016363 nuclear matrix; GO:0016604 nuclear body; GO:0016607 nuclear speck; GO:0031974 membrane-enclosed lumen; GO:0031981 nuclear lumen; GO:0032991 protein-containing complex; GO:0034399 nuclear periphery; GO:0043226 organelle; GO:004…				A	KOG2146	Splicing coactivator SRm160/300, subunit SRm160 (contains PWI domain)
Q52KI8	795	S	0.832	0.051812	Down	Serine/arginine repetitive matrix protein 1 OS=Mus musculus OX=10090 GN=Srrm1 PE=1 SV=2	Srrm1	0.999908	1.13696e-09	131.72	3	RVS(0.523)S(0.593)S(0.893)RS(0.992)VS(1)GS(1)PEPAAK	-0.87699	0.922	0.877	1.15	1.016	nucleus	K13171	SRRM1; serine/arginine repetitive matrix protein 1	mmu03013 Nucleocytoplasmic transport; mmu03015 mRNA surveillance pathway	GO:0000375 RNA splicing, via transesterification reactions; GO:0000377 RNA splicing, via transesterification reactions with bulged adenosine as nucleophile; GO:0000398 mRNA splicing, via spliceosome; GO:0006139 nucleobase-containing compound metabolic process; GO:0006396 RNA processing; GO:0006397 mRNA processing; GO:0006403 RNA localization; GO:0006405 RNA export from nucleus; GO:0006406 mRNA ex…	GO:0005622 intracellular; GO:0005623 cell; GO:0005634 nucleus; GO:0005654 nucleoplasm; GO:0005681 spliceosomal complex; GO:0005737 cytoplasm; GO:0005829 cytosol; GO:0016363 nuclear matrix; GO:0016604 nuclear body; GO:0016607 nuclear speck; GO:0031974 membrane-enclosed lumen; GO:0031981 nuclear lumen; GO:0032991 protein-containing complex; GO:0034399 nuclear periphery; GO:0043226 organelle; GO:004…				A	KOG2146	Splicing coactivator SRm160/300, subunit SRm160 (contains PWI domain)
Q569Z6	248	S	0.796	0.0985422	Down	Thyroid hormone receptor-associated protein 3 OS=Mus musculus OX=10090 GN=Thrap3 PE=1 SV=1	Thrap3	1	6.84125e-23	147	2	ERS(1)PALK	-2.0737	0.871	0.886	1.175	1.04	nucleus	K13112			GO:0000381 regulation of alternative mRNA splicing, via spliceosome; GO:0000956 nuclear-transcribed mRNA catabolic process; GO:0006139 nucleobase-containing compound metabolic process; GO:0006351 transcription, DNA-templated; GO:0006352 DNA-templated transcription, initiation; GO:0006355 regulation of transcription, DNA-templated; GO:0006357 regulation of transcription by RNA polymerase II; GO:00…	GO:0005622 intracellular; GO:0005623 cell; GO:0005634 nucleus; GO:0005654 nucleoplasm; GO:0016592 mediator complex; GO:0016604 nuclear body; GO:0016607 nuclear speck; GO:0031974 membrane-enclosed lumen; GO:0031981 nuclear lumen; GO:0032991 protein-containing complex; GO:0043226 organelle; GO:0043227 membrane-bounded organelle; GO:0043229 intracellular organelle; GO:0043231 intracellular membrane-…	GO:0000976 transcription regulatory region sequence-specific DNA binding; GO:0000977 RNA polymerase II transcription regulatory region sequence-specific DNA binding; GO:0001067 regulatory region nucleic acid binding; GO:0003676 nucleic acid binding; GO:0003677 DNA binding; GO:0003690 double-stranded DNA binding; GO:0003712 transcription coregulator activity; GO:0003713 transcription coactivator a…
Q569Z6	379	S	0.826	0.0599243	Down	Thyroid hormone receptor-associated protein 3 OS=Mus musculus OX=10090 GN=Thrap3 PE=1 SV=1	Thrap3	1	0.000779285	87.719	2	GGFS(1)DADVK	-0.075599	0.922	0.871	1.165	1.012	nucleus	K13112			GO:0000381 regulation of alternative mRNA splicing, via spliceosome; GO:0000956 nuclear-transcribed mRNA catabolic process; GO:0006139 nucleobase-containing compound metabolic process; GO:0006351 transcription, DNA-templated; GO:0006352 DNA-templated transcription, initiation; GO:0006355 regulation of transcription, DNA-templated; GO:0006357 regulation of transcription by RNA polymerase II; GO:00…	GO:0005622 intracellular; GO:0005623 cell; GO:0005634 nucleus; GO:0005654 nucleoplasm; GO:0016592 mediator complex; GO:0016604 nuclear body; GO:0016607 nuclear speck; GO:0031974 membrane-enclosed lumen; GO:0031981 nuclear lumen; GO:0032991 protein-containing complex; GO:0043226 organelle; GO:0043227 membrane-bounded organelle; GO:0043229 intracellular organelle; GO:0043231 intracellular membrane-…	GO:0000976 transcription regulatory region sequence-specific DNA binding; GO:0000977 RNA polymerase II transcription regulatory region sequence-specific DNA binding; GO:0001067 regulatory region nucleic acid binding; GO:0003676 nucleic acid binding; GO:0003677 DNA binding; GO:0003690 double-stranded DNA binding; GO:0003712 transcription coregulator activity; GO:0003713 transcription coactivator a…
Q569Z6	53	S	0.732	0.0125665	Down	Thyroid hormone receptor-associated protein 3 OS=Mus musculus OX=10090 GN=Thrap3 PE=1 SV=1	Thrap3	0.99851	0.00391054	80.014	2	S(0.999)Y(0.004)S(0.998)PAHNR	-1.2009	0.911	0.766	1.256	1.038	nucleus	K13112			GO:0000381 regulation of alternative mRNA splicing, via spliceosome; GO:0000956 nuclear-transcribed mRNA catabolic process; GO:0006139 nucleobase-containing compound metabolic process; GO:0006351 transcription, DNA-templated; GO:0006352 DNA-templated transcription, initiation; GO:0006355 regulation of transcription, DNA-templated; GO:0006357 regulation of transcription by RNA polymerase II; GO:00…	GO:0005622 intracellular; GO:0005623 cell; GO:0005634 nucleus; GO:0005654 nucleoplasm; GO:0016592 mediator complex; GO:0016604 nuclear body; GO:0016607 nuclear speck; GO:0031974 membrane-enclosed lumen; GO:0031981 nuclear lumen; GO:0032991 protein-containing complex; GO:0043226 organelle; GO:0043227 membrane-bounded organelle; GO:0043229 intracellular organelle; GO:0043231 intracellular membrane-…	GO:0000976 transcription regulatory region sequence-specific DNA binding; GO:0000977 RNA polymerase II transcription regulatory region sequence-specific DNA binding; GO:0001067 regulatory region nucleic acid binding; GO:0003676 nucleic acid binding; GO:0003677 DNA binding; GO:0003690 double-stranded DNA binding; GO:0003712 transcription coregulator activity; GO:0003713 transcription coactivator a…
Q56A08	348	S	0.8	0.0397996	Down	G-patch domain and KOW motifs-containing protein OS=Mus musculus OX=10090 GN=Gpkow PE=1 SV=2	Gpkow	1	0.000188039	70.783	4	KHS(1)PDRQDGPVPK	0.51063	0.897	0.88	1.155	1.07	mitochondria	K13101			GO:0000375 RNA splicing, via transesterification reactions; GO:0000377 RNA splicing, via transesterification reactions with bulged adenosine as nucleophile; GO:0000398 mRNA splicing, via spliceosome; GO:0006139 nucleobase-containing compound metabolic process; GO:0006396 RNA processing; GO:0006397 mRNA processing; GO:0006725 cellular aromatic compound metabolic process; GO:0006807 nitrogen compou…	GO:0005622 intracellular; GO:0005623 cell; GO:0005634 nucleus; GO:0005654 nucleoplasm; GO:0005681 spliceosomal complex; GO:0031974 membrane-enclosed lumen; GO:0031981 nuclear lumen; GO:0032991 protein-containing complex; GO:0043226 organelle; GO:0043227 membrane-bounded organelle; GO:0043229 intracellular organelle; GO:0043231 intracellular membrane-bounded organelle; GO:0043233 organelle lumen; …	GO:0003676 nucleic acid binding; GO:0003723 RNA binding; GO:0005488 binding; GO:0097159 organic cyclic compound binding; GO:1901363 heterocyclic compound binding;	PF12656	DExH-box splicing factor binding site	S	KOG4315	G-patch nucleic acid binding protein
Q5DTL9	276	S	0.784	0.0613307	Down	Sodium-driven chloride bicarbonate exchanger OS=Mus musculus OX=10090 GN=Slc4a10 PE=1 SV=2	Slc4a10	0.999941	1.31635e-06	105.79	3	NDVS(1)RENSTVDFSK	-0.061329	0.907	0.837	1.209	1.023	plasma membrane	K13861			GO:0006464 cellular protein modification process; GO:0006486 protein glycosylation; GO:0006807 nitrogen compound metabolic process; GO:0006810 transport; GO:0006811 ion transport; GO:0006812 cation transport; GO:0006814 sodium ion transport; GO:0006820 anion transport; GO:0006821 chloride transport; GO:0006873 cellular ion homeostasis; GO:0006885 regulation of pH; GO:0007275 multicellular organis…	GO:0005623 cell; GO:0005886 plasma membrane; GO:0005887 integral component of plasma membrane; GO:0016020 membrane; GO:0016021 integral component of membrane; GO:0016323 basolateral plasma membrane; GO:0030425 dendrite; GO:0031224 intrinsic component of membrane; GO:0031226 intrinsic component of plasma membrane; GO:0036477 somatodendritic compartment; GO:0042995 cell projection; GO:0043005 neuro…	GO:0005215 transporter activity; GO:0005452 inorganic anion exchanger activity; GO:0008324 cation transmembrane transporter activity; GO:0008509 anion transmembrane transporter activity; GO:0008510 sodium:bicarbonate symporter activity; GO:0008514 organic anion transmembrane transporter activity; GO:0015075 ion transmembrane transporter activity; GO:0015077 monovalent inorganic cation transmembra…	PF07565	Band 3 cytoplasmic domain	P	KOG1172	Na+-independent Cl/HCO3 exchanger AE1 and related transporters (SLC4 family)
Q5DTU0	484	S	0.751	0.0734412	Down	Actin filament-associated protein 1-like 2 OS=Mus musculus OX=10090 GN=Afap1l2 PE=1 SV=2	Afap1l2	0.997851	1.44925e-39	177.32	3	KFS(0.998)EPNT(0.002)YIDGLPSR	0.59132	0.887	0.821	1.246	1.039	nucleus	K23782			GO:0001817 regulation of cytokine production; GO:0001819 positive regulation of cytokine production; GO:0001932 regulation of protein phosphorylation; GO:0001934 positive regulation of protein phosphorylation; GO:0006355 regulation of transcription, DNA-templated; GO:0006950 response to stress; GO:0006952 defense response; GO:0006954 inflammatory response; GO:0007346 regulation of mitotic cell cy…	GO:0005622 intracellular; GO:0005623 cell; GO:0005737 cytoplasm; GO:0005829 cytosol; GO:0005886 plasma membrane; GO:0016020 membrane; GO:0071944 cell periphery;	GO:0005488 binding; GO:0005515 protein binding; GO:0008047 enzyme activator activity; GO:0017124 SH3 domain binding; GO:0019207 kinase regulator activity; GO:0019209 kinase activator activity; GO:0019887 protein kinase regulator activity; GO:0019904 protein domain specific binding; GO:0030234 enzyme regulator activity; GO:0030295 protein kinase activator activity; GO:0030296 protein tyrosine kina…	PF00169	PH domain
Q5RJI5	563	S	0.774	0.0630774	Down	Serine/threonine-protein kinase BRSK1 OS=Mus musculus OX=10090 GN=Brsk1 PE=1 SV=1	Brsk1	1	0.00184885	104.07	2	NSFLGS(1)PR	-0.39375	0.855	0.892	1.157	1.104	nucleus	K08796			GO:0000075 cell cycle checkpoint; GO:0000077 DNA damage checkpoint; GO:0000086 G2/M transition of mitotic cell cycle; GO:0000226 microtubule cytoskeleton organization; GO:0000278 mitotic cell cycle; GO:0000902 cell morphogenesis; GO:0000904 cell morphogenesis involved in differentiation; GO:0001505 regulation of neurotransmitter levels; GO:0001736 establishment of planar polarity; GO:0001738 morp…	GO:0005622 intracellular; GO:0005623 cell; GO:0005634 nucleus; GO:0005654 nucleoplasm; GO:0005737 cytoplasm; GO:0005813 centrosome; GO:0005815 microtubule organizing center; GO:0005856 cytoskeleton; GO:0008021 synaptic vesicle; GO:0012505 endomembrane system; GO:0015630 microtubule cytoskeleton; GO:0030054 cell junction; GO:0030133 transport vesicle; GO:0030424 axon; GO:0031410 cytoplasmic vesicl…	GO:0000166 nucleotide binding; GO:0000287 magnesium ion binding; GO:0003824 catalytic activity; GO:0004672 protein kinase activity; GO:0004674 protein serine/threonine kinase activity; GO:0005488 binding; GO:0005515 protein binding; GO:0005524 ATP binding; GO:0008092 cytoskeletal protein binding; GO:0008144 drug binding; GO:0015631 tubulin binding; GO:0016301 kinase activity; GO:0016740 transfera…	PF00069	Protein kinase domain	D	KOG0588	Serine/threonine protein kinase
Q5RJI5	519	S	0.8	0.0927498	Down	Serine/threonine-protein kinase BRSK1 OS=Mus musculus OX=10090 GN=Brsk1 PE=1 SV=1	Brsk1	0.999735	2.23229e-12	126.01	3	SSGGTPLHS(1)PLHTPR	0.37225	0.88	0.897	1.176	1.052	nucleus	K08796			GO:0000075 cell cycle checkpoint; GO:0000077 DNA damage checkpoint; GO:0000086 G2/M transition of mitotic cell cycle; GO:0000226 microtubule cytoskeleton organization; GO:0000278 mitotic cell cycle; GO:0000902 cell morphogenesis; GO:0000904 cell morphogenesis involved in differentiation; GO:0001505 regulation of neurotransmitter levels; GO:0001736 establishment of planar polarity; GO:0001738 morp…	GO:0005622 intracellular; GO:0005623 cell; GO:0005634 nucleus; GO:0005654 nucleoplasm; GO:0005737 cytoplasm; GO:0005813 centrosome; GO:0005815 microtubule organizing center; GO:0005856 cytoskeleton; GO:0008021 synaptic vesicle; GO:0012505 endomembrane system; GO:0015630 microtubule cytoskeleton; GO:0030054 cell junction; GO:0030133 transport vesicle; GO:0030424 axon; GO:0031410 cytoplasmic vesicl…	GO:0000166 nucleotide binding; GO:0000287 magnesium ion binding; GO:0003824 catalytic activity; GO:0004672 protein kinase activity; GO:0004674 protein serine/threonine kinase activity; GO:0005488 binding; GO:0005515 protein binding; GO:0005524 ATP binding; GO:0008092 cytoskeletal protein binding; GO:0008144 drug binding; GO:0015631 tubulin binding; GO:0016301 kinase activity; GO:0016740 transfera…	PF00069	Protein kinase domain	D	KOG0588	Serine/threonine protein kinase
Q5RKR3	654	S	0.814	0.0538583	Down	Immunoglobulin superfamily containing leucine-rich repeat protein 2 OS=Mus musculus OX=10090 GN=Islr2 PE=1 SV=1	Islr2	0.999999	9.188e-07	109.04	2	ASYLES(1)EKS(1)YPAR	-0.28138	0.9	0.89	1.15	1.053	plasma membrane				GO:0001558 regulation of cell growth; GO:0007275 multicellular organism development; GO:0007399 nervous system development; GO:0008361 regulation of cell size; GO:0009987 cellular process; GO:0010720 positive regulation of cell development; GO:0010769 regulation of cell morphogenesis involved in differentiation; GO:0010770 positive regulation of cell morphogenesis involved in differentiation; GO:…	GO:0005623 cell; GO:0009986 cell surface;				T	KOG0619	FOG: Leucine rich repeat
Q5SNZ0	1662	S	0.733	0.0655979	Down	Girdin OS=Mus musculus OX=10090 GN=Ccdc88a PE=1 SV=2	Ccdc88a	0.998507	1.66975e-18	162	2	IS(0.999)ET(0.001)IESR	-0.23234	0.896	0.805	1.168	1.151	nucleus				GO:0000226 microtubule cytoskeleton organization; GO:0001932 regulation of protein phosphorylation; GO:0001934 positive regulation of protein phosphorylation; GO:0006275 regulation of DNA replication; GO:0006810 transport; GO:0006928 movement of cell or subcellular component; GO:0006996 organelle organization; GO:0007010 cytoskeleton organization; GO:0007017 microtubule-based process; GO:0007154 …	GO:0005622 intracellular; GO:0005623 cell; GO:0005737 cytoplasm; GO:0005783 endoplasmic reticulum; GO:0005794 Golgi apparatus; GO:0005813 centrosome; GO:0005814 centriole; GO:0005815 microtubule organizing center; GO:0005829 cytosol; GO:0005856 cytoskeleton; GO:0005886 plasma membrane; GO:0005929 cilium; GO:0012505 endomembrane system; GO:0015630 microtubule cytoskeleton; GO:0016020 membrane; GO:…	GO:0003779 actin binding; GO:0005488 binding; GO:0005515 protein binding; GO:0005543 phospholipid binding; GO:0008017 microtubule binding; GO:0008092 cytoskeletal protein binding; GO:0008289 lipid binding; GO:0015631 tubulin binding; GO:0019899 enzyme binding; GO:0019900 kinase binding; GO:0019901 protein kinase binding; GO:0035091 phosphatidylinositol binding; GO:0042802 identical protein bindin…			S	KOG4643	Uncharacterized coiled-coil protein
Q5SRX1	479	S	0.681	0.0643768	Down	TOM1-like protein 2 OS=Mus musculus OX=10090 GN=Tom1l2 PE=1 SV=1	Tom1l2	0.9976	1.41185e-19	117.33	3	AAET(0.001)VPDLPS(0.998)PPT(0.002)EAPAPAS(0.568)NT(0.232)S(0.151)T(0.049)R	-1.1993	0.889	0.743	1.367	1.043	nucleus				GO:0007088 regulation of mitotic nuclear division; GO:0007154 cell communication; GO:0007165 signal transduction; GO:0007346 regulation of mitotic cell cycle; GO:0009987 cellular process; GO:0010564 regulation of cell cycle process; GO:0010639 negative regulation of organelle organization; GO:0010948 negative regulation of cell cycle process; GO:0023052 signaling; GO:0033043 regulation of organel…		GO:0005488 binding; GO:0005515 protein binding; GO:0019899 enzyme binding; GO:0019900 kinase binding; GO:0019901 protein kinase binding; GO:0030276 clathrin binding;	PF00790; PF03127	VHS domain; GAT domain	U	KOG1087	Cytosolic sorting protein GGA2/TOM1
Q5SV85	1067	S	0.702	0.0705092	Down	Synergin gamma OS=Mus musculus OX=10090 GN=Synrg PE=1 SV=1	Synrg	0.881807	0.0434494	51.064	2	S(0.118)LS(0.882)LGDK	0.80872	0.914	0.734	1.37	0.996	nucleus	K25219			GO:0006810 transport; GO:0006886 intracellular protein transport; GO:0008104 protein localization; GO:0015031 protein transport; GO:0015833 peptide transport; GO:0033036 macromolecule localization; GO:0034613 cellular protein localization; GO:0042886 amide transport; GO:0045184 establishment of protein localization; GO:0046907 intracellular transport; GO:0051179 localization; GO:0051234 establish…	GO:0005622 intracellular; GO:0005623 cell; GO:0005737 cytoplasm; GO:0005794 Golgi apparatus; GO:0005798 Golgi-associated vesicle; GO:0012505 endomembrane system; GO:0012506 vesicle membrane; GO:0012510 trans-Golgi network transport vesicle membrane; GO:0016020 membrane; GO:0030117 membrane coat; GO:0030118 clathrin coat; GO:0030119 AP-type membrane coat adaptor complex; GO:0030120 vesicle coat; G…				U	KOG0998	Synaptic vesicle protein EHS-1 and related EH domain proteins
Q5SVR0	464	S	0.79	0.0590747	Down	TBC1 domain family member 9B OS=Mus musculus OX=10090 GN=Tbc1d9b PE=1 SV=1	Tbc1d9b	1	0.000542651	84.759	2	NS(1)PMEDLGAK	0.41721	0.992	0.774	1.31	0.94	cytoplasm	K19951			GO:0006810 transport; GO:0006886 intracellular protein transport; GO:0008104 protein localization; GO:0015031 protein transport; GO:0015833 peptide transport; GO:0031338 regulation of vesicle fusion; GO:0032879 regulation of localization; GO:0033036 macromolecule localization; GO:0033043 regulation of organelle organization; GO:0034613 cellular protein localization; GO:0042886 amide transport; GO…	GO:0005622 intracellular; GO:0005623 cell; GO:0012505 endomembrane system;	GO:0005096 GTPase activator activity; GO:0005488 binding; GO:0005515 protein binding; GO:0008047 enzyme activator activity; GO:0017016 Ras GTPase binding; GO:0017137 Rab GTPase binding; GO:0019899 enzyme binding; GO:0030234 enzyme regulator activity; GO:0030695 GTPase regulator activity; GO:0031267 small GTPase binding; GO:0051020 GTPase binding; GO:0060589 nucleoside-triphosphatase regulator act…	PF02893	GRAM domain	S	KOG4347	GTPase-activating protein VRP
Q5SXY1	360	S	0.809	0.0909012	Down	Cytospin-B OS=Mus musculus OX=10090 GN=Specc1 PE=1 SV=2	Specc1	0.936171	7.25421e-53	175.89	3	S(0.007)S(0.007)KGS(0.241)PT(0.573)GS(0.236)S(0.936)PNNASELSLASLTEK	-0.90717	0.862	0.924	1.138	1.073	nucleus	K23028				GO:0005622 intracellular; GO:0005623 cell; GO:0005634 nucleus; GO:0043226 organelle; GO:0043227 membrane-bounded organelle; GO:0043229 intracellular organelle; GO:0043231 intracellular membrane-bounded organelle;		PF00307	Calponin homology (CH) domain	Z	KOG4678	FOG: Calponin homology domain
Q5U4C3	821	S	0.758	0.0177126	Down	Splicing factor, arginine/serine-rich 19 OS=Mus musculus OX=10090 GN=Scaf1 PE=1 SV=1	Scaf1	1	1.03751e-09	124.29	3	S(1)PFLKPDER	-0.57546	0.938	0.772	1.252	1.005	nucleus				GO:0006139 nucleobase-containing compound metabolic process; GO:0006351 transcription, DNA-templated; GO:0006366 transcription by RNA polymerase II; GO:0006396 RNA processing; GO:0006397 mRNA processing; GO:0006725 cellular aromatic compound metabolic process; GO:0006807 nitrogen compound metabolic process; GO:0008152 metabolic process; GO:0009058 biosynthetic process; GO:0009059 macromolecule bi…		GO:0005488 binding; GO:0005515 protein binding; GO:0019904 protein domain specific binding;			K	KOG0825	PHD Zn-finger protein
Q9R1L5	1268	S	0.754	0.0956564	Down	Microtubule-associated serine/threonine-protein kinase 1 OS=Mus musculus OX=10090 GN=Mast1 PE=1 SV=3	Mast1	1	0.00686932	55.353	3	RVQS(1)AEK	-0.080886	0.943	0.764	1.172	1.086	nucleus	K08789			GO:0006464 cellular protein modification process; GO:0006468 protein phosphorylation; GO:0006793 phosphorus metabolic process; GO:0006796 phosphate-containing compound metabolic process; GO:0006807 nitrogen compound metabolic process; GO:0006996 organelle organization; GO:0007010 cytoskeleton organization; GO:0007154 cell communication; GO:0007165 signal transduction; GO:0008152 metabolic process…	GO:0005622 intracellular; GO:0005623 cell; GO:0005634 nucleus; GO:0005856 cytoskeleton; GO:0005886 plasma membrane; GO:0016020 membrane; GO:0043226 organelle; GO:0043227 membrane-bounded organelle; GO:0043228 non-membrane-bounded organelle; GO:0043229 intracellular organelle; GO:0043231 intracellular membrane-bounded organelle; GO:0043232 intracellular non-membrane-bounded organelle; GO:0071944 c…	GO:0000166 nucleotide binding; GO:0000287 magnesium ion binding; GO:0003824 catalytic activity; GO:0004672 protein kinase activity; GO:0004674 protein serine/threonine kinase activity; GO:0005488 binding; GO:0005524 ATP binding; GO:0008144 drug binding; GO:0016301 kinase activity; GO:0016740 transferase activity; GO:0016772 transferase activity, transferring phosphorus-containing groups; GO:00167…	PF08926; PF00069	Domain of unknown function (DUF1908); Protein kinase domain	T	KOG0606	Microtubule-associated serine/threonine kinase and related proteins
Q9R1L5	1260	S	0.814	0.00781333	Down	Microtubule-associated serine/threonine-protein kinase 1 OS=Mus musculus OX=10090 GN=Mast1 PE=1 SV=3	Mast1	0.970041	0.00133259	58.079	3	S(0.03)AEPPRS(0.97)PLLK	-0.4142	0.88	0.893	1.074	1.102	nucleus	K08789			GO:0006464 cellular protein modification process; GO:0006468 protein phosphorylation; GO:0006793 phosphorus metabolic process; GO:0006796 phosphate-containing compound metabolic process; GO:0006807 nitrogen compound metabolic process; GO:0006996 organelle organization; GO:0007010 cytoskeleton organization; GO:0007154 cell communication; GO:0007165 signal transduction; GO:0008152 metabolic process…	GO:0005622 intracellular; GO:0005623 cell; GO:0005634 nucleus; GO:0005856 cytoskeleton; GO:0005886 plasma membrane; GO:0016020 membrane; GO:0043226 organelle; GO:0043227 membrane-bounded organelle; GO:0043228 non-membrane-bounded organelle; GO:0043229 intracellular organelle; GO:0043231 intracellular membrane-bounded organelle; GO:0043232 intracellular non-membrane-bounded organelle; GO:0071944 c…	GO:0000166 nucleotide binding; GO:0000287 magnesium ion binding; GO:0003824 catalytic activity; GO:0004672 protein kinase activity; GO:0004674 protein serine/threonine kinase activity; GO:0005488 binding; GO:0005524 ATP binding; GO:0008144 drug binding; GO:0016301 kinase activity; GO:0016740 transferase activity; GO:0016772 transferase activity, transferring phosphorus-containing groups; GO:00167…	PF08926; PF00069	Domain of unknown function (DUF1908); Protein kinase domain	T	KOG0606	Microtubule-associated serine/threonine kinase and related proteins
Q60598	261	S	0.749	0.0755254	Down	Src substrate cortactin OS=Mus musculus OX=10090 GN=Cttn PE=1 SV=2	Cttn	1	0.000106797	93.106	3	LQLHES(1)QK	0.18347	0.816	0.891	1.151	1.129	cytoplasm,nucleus	K06106	CTTN; cortactin	mmu05205 Proteoglycans in cancer; mmu05100 Bacterial invasion of epithelial cells; mmu04530 Tight junction	GO:0000902 cell morphogenesis; GO:0001558 regulation of cell growth; GO:0006810 transport; GO:0006886 intracellular protein transport; GO:0006897 endocytosis; GO:0006898 receptor-mediated endocytosis; GO:0006928 movement of cell or subcellular component; GO:0006929 substrate-dependent cell migration; GO:0006930 substrate-dependent cell migration, cell extension; GO:0006937 regulation of muscle co…	GO:0001726 ruffle; GO:0002102 podosome; GO:0005622 intracellular; GO:0005623 cell; GO:0005737 cytoplasm; GO:0005794 Golgi apparatus; GO:0005819 spindle; GO:0005829 cytosol; GO:0005856 cytoskeleton; GO:0005886 plasma membrane; GO:0005905 clathrin-coated pit; GO:0005938 cell cortex; GO:0012505 endomembrane system; GO:0015629 actin cytoskeleton; GO:0015630 microtubule cytoskeleton; GO:0016020 membra…	GO:0005488 binding; GO:0005515 protein binding; GO:0005522 profilin binding; GO:0044877 protein-containing complex binding; GO:0070064 proline-rich region binding; GO:0071933 Arp2/3 complex binding;
Q60974	1481	S	0.826	0.0710101	Down	Nuclear receptor corepressor 1 OS=Mus musculus OX=10090 GN=Ncor1 PE=1 SV=1	Ncor1	0.948084	0.00380266	56.748	2	AQLS(0.948)PGLY(0.004)DDS(0.024)S(0.024)AR	-3.6138	0.841	0.977	1.071	1.125	nucleus	K04650	NCOR1; nuclear receptor co-repressor 1	mmu04919 Thyroid hormone signaling pathway; mmu01522 Endocrine resistance; mmu05202 Transcriptional misregulation in cancer	GO:0000122 negative regulation of transcription by RNA polymerase II; GO:0000226 microtubule cytoskeleton organization; GO:0001775 cell activation; GO:0001932 regulation of protein phosphorylation; GO:0001933 negative regulation of protein phosphorylation; GO:0002155 regulation of thyroid hormone mediated signaling pathway; GO:0002262 myeloid cell homeostasis; GO:0002361 CD4-positive, CD25-positi…	GO:0000118 histone deacetylase complex; GO:0000228 nuclear chromosome; GO:0000785 chromatin; GO:0000790 nuclear chromatin; GO:0005622 intracellular; GO:0005623 cell; GO:0005634 nucleus; GO:0005654 nucleoplasm; GO:0005667 transcription regulator complex; GO:0005694 chromosome; GO:0005737 cytoplasm; GO:0005819 spindle; GO:0005829 cytosol; GO:0005856 cytoskeleton; GO:0005874 microtubule; GO:0005876 …	GO:0000981 DNA-binding transcription factor activity, RNA polymerase II-specific; GO:0001067 regulatory region nucleic acid binding; GO:0001085 RNA polymerase II transcription factor binding; GO:0001102 RNA polymerase II activating transcription factor binding; GO:0003676 nucleic acid binding; GO:0003677 DNA binding; GO:0003682 chromatin binding; GO:0003700 DNA-binding transcription factor activi…	PF00249	Myb-like DNA-binding domain	K	KOG1878	Nuclear receptor coregulator SMRT/SMRTER, contains Myb-like domains
Q60974	1207	S	0.77	0.0651584	Down	Nuclear receptor corepressor 1 OS=Mus musculus OX=10090 GN=Ncor1 PE=1 SV=1	Ncor1	0.935168	0.0019965	56.205	3	MPIEES(0.065)S(0.935)PEK	0.94947	0.885	0.854	1.204	1.06	nucleus	K04650	NCOR1; nuclear receptor co-repressor 1	mmu04919 Thyroid hormone signaling pathway; mmu01522 Endocrine resistance; mmu05202 Transcriptional misregulation in cancer	GO:0000122 negative regulation of transcription by RNA polymerase II; GO:0000226 microtubule cytoskeleton organization; GO:0001775 cell activation; GO:0001932 regulation of protein phosphorylation; GO:0001933 negative regulation of protein phosphorylation; GO:0002155 regulation of thyroid hormone mediated signaling pathway; GO:0002262 myeloid cell homeostasis; GO:0002361 CD4-positive, CD25-positi…	GO:0000118 histone deacetylase complex; GO:0000228 nuclear chromosome; GO:0000785 chromatin; GO:0000790 nuclear chromatin; GO:0005622 intracellular; GO:0005623 cell; GO:0005634 nucleus; GO:0005654 nucleoplasm; GO:0005667 transcription regulator complex; GO:0005694 chromosome; GO:0005737 cytoplasm; GO:0005819 spindle; GO:0005829 cytosol; GO:0005856 cytoskeleton; GO:0005874 microtubule; GO:0005876 …	GO:0000981 DNA-binding transcription factor activity, RNA polymerase II-specific; GO:0001067 regulatory region nucleic acid binding; GO:0001085 RNA polymerase II transcription factor binding; GO:0001102 RNA polymerase II activating transcription factor binding; GO:0003676 nucleic acid binding; GO:0003677 DNA binding; GO:0003682 chromatin binding; GO:0003700 DNA-binding transcription factor activi…	PF00249	Myb-like DNA-binding domain	K	KOG1878	Nuclear receptor coregulator SMRT/SMRTER, contains Myb-like domains
Q60974	2134	S	0.724	0.0946713	Down	Nuclear receptor corepressor 1 OS=Mus musculus OX=10090 GN=Ncor1 PE=1 SV=1	Ncor1	1	0.000456065	107.46	2	VS(1)PENLVDK	-0.21266	0.85	0.826	1.258	1.069	nucleus	K04650	NCOR1; nuclear receptor co-repressor 1	mmu04919 Thyroid hormone signaling pathway; mmu01522 Endocrine resistance; mmu05202 Transcriptional misregulation in cancer	GO:0000122 negative regulation of transcription by RNA polymerase II; GO:0000226 microtubule cytoskeleton organization; GO:0001775 cell activation; GO:0001932 regulation of protein phosphorylation; GO:0001933 negative regulation of protein phosphorylation; GO:0002155 regulation of thyroid hormone mediated signaling pathway; GO:0002262 myeloid cell homeostasis; GO:0002361 CD4-positive, CD25-positi…	GO:0000118 histone deacetylase complex; GO:0000228 nuclear chromosome; GO:0000785 chromatin; GO:0000790 nuclear chromatin; GO:0005622 intracellular; GO:0005623 cell; GO:0005634 nucleus; GO:0005654 nucleoplasm; GO:0005667 transcription regulator complex; GO:0005694 chromosome; GO:0005737 cytoplasm; GO:0005819 spindle; GO:0005829 cytosol; GO:0005856 cytoskeleton; GO:0005874 microtubule; GO:0005876 …	GO:0000981 DNA-binding transcription factor activity, RNA polymerase II-specific; GO:0001067 regulatory region nucleic acid binding; GO:0001085 RNA polymerase II transcription factor binding; GO:0001102 RNA polymerase II activating transcription factor binding; GO:0003676 nucleic acid binding; GO:0003677 DNA binding; GO:0003682 chromatin binding; GO:0003700 DNA-binding transcription factor activi…	PF00249	Myb-like DNA-binding domain	K	KOG1878	Nuclear receptor coregulator SMRT/SMRTER, contains Myb-like domains
Q60996	497	S	0.754	0.0609171	Down	Serine/threonine-protein phosphatase 2A 56 kDa regulatory subunit gamma isoform OS=Mus musculus OX=10090 GN=Ppp2r5c PE=1 SV=2	Ppp2r5c	1	1.17652e-07	114.58	5	RKS(1)ELPQDPHTEK	-0.13815	0.846	0.864	1.171	1.098	cytoplasm	K11584	PPP2R5; serine/threonine-protein phosphatase 2A regulatory subunit B'	mmu04114 Oocyte meiosis; mmu04728 Dopaminergic synapse; mmu05165 Human papillomavirus infection; mmu03015 mRNA surveillance pathway; mmu04071 Sphingolipid signaling pathway; mmu04261 Adrenergic signaling in cardiomyocytes; mmu04151 PI3K-Akt signaling pathway; mmu04152 AMPK signaling pathway	GO:0000075 cell cycle checkpoint; GO:0000077 DNA damage checkpoint; GO:0000278 mitotic cell cycle; GO:0006508 proteolysis; GO:0006511 ubiquitin-dependent protein catabolic process; GO:0006807 nitrogen compound metabolic process; GO:0006915 apoptotic process; GO:0006950 response to stress; GO:0006974 cellular response to DNA damage stimulus; GO:0006977 DNA damage response, signal transduction by p…	GO:0000159 protein phosphatase type 2A complex; GO:0000775 chromosome, centromeric region; GO:0005622 intracellular; GO:0005623 cell; GO:0005634 nucleus; GO:0005654 nucleoplasm; GO:0005694 chromosome; GO:0005737 cytoplasm; GO:0005794 Golgi apparatus; GO:0005829 cytosol; GO:0008287 protein serine/threonine phosphatase complex; GO:0012505 endomembrane system; GO:0031974 membrane-enclosed lumen; GO:…	GO:0019208 phosphatase regulator activity; GO:0019888 protein phosphatase regulator activity; GO:0030234 enzyme regulator activity; GO:0098772 molecular function regulator;			T	KOG2085	Serine/threonine protein phosphatase 2A, regulatory subunit
Q61029	82	S	0.712	0.0873952	Down	Lamina-associated polypeptide 2, isoforms beta/delta/epsilon/gamma OS=Mus musculus OX=10090 GN=Tmpo PE=1 SV=4	Tmpo	0.9846	2.38299e-48	165	4	GPPDFSSDEEREPTPVLGS(0.015)GAS(0.985)VGR	-0.24982	0.783	0.894	1.173	1.183	cytoplasm	K24031			GO:0006996 organelle organization; GO:0006997 nucleus organization; GO:0006998 nuclear envelope organization; GO:0009987 cellular process; GO:0010256 endomembrane system organization; GO:0016043 cellular component organization; GO:0031468 nuclear envelope reassembly; GO:0061024 membrane organization; GO:0071840 cellular component organization or biogenesis;	GO:0005622 intracellular; GO:0005623 cell; GO:0005634 nucleus; GO:0005635 nuclear envelope; GO:0005637 nuclear inner membrane; GO:0012505 endomembrane system; GO:0016020 membrane; GO:0019866 organelle inner membrane; GO:0031090 organelle membrane; GO:0031965 nuclear membrane; GO:0031967 organelle envelope; GO:0031975 envelope; GO:0043226 organelle; GO:0043227 membrane-bounded organelle; GO:004322…	GO:0005488 binding; GO:0005515 protein binding; GO:0005521 lamin binding;	PF03020	LEM domain
Q61033	183	S	0.752	0.0639405	Down	Lamina-associated polypeptide 2, isoforms alpha/zeta OS=Mus musculus OX=10090 GN=Tmpo PE=1 SV=4	Tmpo	0.998801	1.13644e-18	135.62	3	QNGSNDS(0.001)DRYS(0.999)DNDEGK	-0.23076	0.91	0.842	1.268	1.071	nucleus				GO:0006355 regulation of transcription, DNA-templated; GO:0009889 regulation of biosynthetic process; GO:0010468 regulation of gene expression; GO:0010556 regulation of macromolecule biosynthetic process; GO:0019219 regulation of nucleobase-containing compound metabolic process; GO:0019222 regulation of metabolic process; GO:0031323 regulation of cellular metabolic process; GO:0031326 regulation …	GO:0000785 chromatin; GO:0005622 intracellular; GO:0005623 cell; GO:0005634 nucleus; GO:0005635 nuclear envelope; GO:0005637 nuclear inner membrane; GO:0005694 chromosome; GO:0012505 endomembrane system; GO:0016020 membrane; GO:0019866 organelle inner membrane; GO:0031090 organelle membrane; GO:0031965 nuclear membrane; GO:0031967 organelle envelope; GO:0031975 envelope; GO:0043226 organelle; GO:…	GO:0005488 binding; GO:0005515 protein binding; GO:0005521 lamin binding; GO:0042802 identical protein binding;	PF03020	LEM domain
Q61037	1455	S	0.831	0.0119127	Down	Tuberin OS=Mus musculus OX=10090 GN=Tsc2 PE=1 SV=1	Tsc2	0.996614	0.00177808	76.815	3	S(0.997)PS(0.003)GLRPR	-0.2571	0.91	0.905	1.105	1.08	plasma membrane	K07207	TSC2; tuberous sclerosis 2	mmu05165 Human papillomavirus infection; mmu04140 Autophagy - animal; mmu04218 Cellular senescence; mmu04714 Thermogenesis; mmu04150 mTOR signaling pathway; mmu04919 Thyroid hormone signaling pathway; mmu04151 PI3K-Akt signaling pathway; mmu04152 AMPK signaling pathway; mmu05168 Herpes simplex virus 1 infection; mmu04211 Longevity regulating pathway; mmu05163 Human cytomegalovirus infection; mmu0…	GO:0001666 response to hypoxia; GO:0001838 embryonic epithelial tube formation; GO:0001841 neural tube formation; GO:0001843 neural tube closure; GO:0001932 regulation of protein phosphorylation; GO:0001933 negative regulation of protein phosphorylation; GO:0001936 regulation of endothelial cell proliferation; GO:0001937 negative regulation of endothelial cell proliferation; GO:0002009 morphogene…	GO:0000323 lytic vacuole; GO:0005622 intracellular; GO:0005623 cell; GO:0005634 nucleus; GO:0005737 cytoplasm; GO:0005764 lysosome; GO:0005773 vacuole; GO:0005794 Golgi apparatus; GO:0005829 cytosol; GO:0005856 cytoskeleton; GO:0005886 plasma membrane; GO:0005901 caveola; GO:0012505 endomembrane system; GO:0016020 membrane; GO:0030424 axon; GO:0030425 dendrite; GO:0030426 growth cone; GO:0030427 …	GO:0005096 GTPase activator activity; GO:0005488 binding; GO:0005515 protein binding; GO:0008047 enzyme activator activity; GO:0019899 enzyme binding; GO:0019902 phosphatase binding; GO:0030234 enzyme regulator activity; GO:0030695 GTPase regulator activity; GO:0031072 heat shock protein binding; GO:0031267 small GTPase binding; GO:0042802 identical protein binding; GO:0042803 protein homodimeriz…			T	KOG3687	Tuberin - Rap/ran-GTPase-activating protein
Q61048	223	S	0.79	0.0143211	Down	WW domain-binding protein 4 OS=Mus musculus OX=10090 GN=Wbp4 PE=1 SV=4	Wbp4	0.987476	1.42728e-05	72.214	4	LPDT(0.017)LEDAKS(0.987)S(0.996)DS(1)HS(1)DS(1)EGEQKK	0.16343	0.93	0.832	1.19	1.043	nucleus	K13220			GO:0000375 RNA splicing, via transesterification reactions; GO:0000377 RNA splicing, via transesterification reactions with bulged adenosine as nucleophile; GO:0000398 mRNA splicing, via spliceosome; GO:0006139 nucleobase-containing compound metabolic process; GO:0006396 RNA processing; GO:0006397 mRNA processing; GO:0006725 cellular aromatic compound metabolic process; GO:0006807 nitrogen compou…	GO:0005622 intracellular; GO:0005623 cell; GO:0005634 nucleus; GO:0005654 nucleoplasm; GO:0005681 spliceosomal complex; GO:0005684 U2-type spliceosomal complex; GO:0016604 nuclear body; GO:0016607 nuclear speck; GO:0031974 membrane-enclosed lumen; GO:0031981 nuclear lumen; GO:0032991 protein-containing complex; GO:0043226 organelle; GO:0043227 membrane-bounded organelle; GO:0043229 intracellular …	GO:0005488 binding; GO:0005515 protein binding; GO:0070064 proline-rich region binding;	PF06220; PF00397	U1 zinc finger; WW domain	A	KOG0150	Spliceosomal protein FBP21
Q61048	224	S	0.79	0.0143211	Down	WW domain-binding protein 4 OS=Mus musculus OX=10090 GN=Wbp4 PE=1 SV=4	Wbp4	0.996039	1.42728e-05	72.214	4	LPDT(0.017)LEDAKS(0.987)S(0.996)DS(1)HS(1)DS(1)EGEQKK	0.16343	0.93	0.832	1.19	1.043	nucleus	K13220			GO:0000375 RNA splicing, via transesterification reactions; GO:0000377 RNA splicing, via transesterification reactions with bulged adenosine as nucleophile; GO:0000398 mRNA splicing, via spliceosome; GO:0006139 nucleobase-containing compound metabolic process; GO:0006396 RNA processing; GO:0006397 mRNA processing; GO:0006725 cellular aromatic compound metabolic process; GO:0006807 nitrogen compou…	GO:0005622 intracellular; GO:0005623 cell; GO:0005634 nucleus; GO:0005654 nucleoplasm; GO:0005681 spliceosomal complex; GO:0005684 U2-type spliceosomal complex; GO:0016604 nuclear body; GO:0016607 nuclear speck; GO:0031974 membrane-enclosed lumen; GO:0031981 nuclear lumen; GO:0032991 protein-containing complex; GO:0043226 organelle; GO:0043227 membrane-bounded organelle; GO:0043229 intracellular …	GO:0005488 binding; GO:0005515 protein binding; GO:0070064 proline-rich region binding;	PF06220; PF00397	U1 zinc finger; WW domain	A	KOG0150	Spliceosomal protein FBP21
Q61048	226	S	0.79	0.0143211	Down	WW domain-binding protein 4 OS=Mus musculus OX=10090 GN=Wbp4 PE=1 SV=4	Wbp4	0.999977	1.42728e-05	72.214	4	LPDT(0.017)LEDAKS(0.987)S(0.996)DS(1)HS(1)DS(1)EGEQKK	0.16343	0.93	0.832	1.19	1.043	nucleus	K13220			GO:0000375 RNA splicing, via transesterification reactions; GO:0000377 RNA splicing, via transesterification reactions with bulged adenosine as nucleophile; GO:0000398 mRNA splicing, via spliceosome; GO:0006139 nucleobase-containing compound metabolic process; GO:0006396 RNA processing; GO:0006397 mRNA processing; GO:0006725 cellular aromatic compound metabolic process; GO:0006807 nitrogen compou…	GO:0005622 intracellular; GO:0005623 cell; GO:0005634 nucleus; GO:0005654 nucleoplasm; GO:0005681 spliceosomal complex; GO:0005684 U2-type spliceosomal complex; GO:0016604 nuclear body; GO:0016607 nuclear speck; GO:0031974 membrane-enclosed lumen; GO:0031981 nuclear lumen; GO:0032991 protein-containing complex; GO:0043226 organelle; GO:0043227 membrane-bounded organelle; GO:0043229 intracellular …	GO:0005488 binding; GO:0005515 protein binding; GO:0070064 proline-rich region binding;	PF06220; PF00397	U1 zinc finger; WW domain	A	KOG0150	Spliceosomal protein FBP21
Q61048	228	S	0.79	0.0143211	Down	WW domain-binding protein 4 OS=Mus musculus OX=10090 GN=Wbp4 PE=1 SV=4	Wbp4	0.999983	1.42728e-05	72.214	4	LPDT(0.017)LEDAKS(0.987)S(0.996)DS(1)HS(1)DS(1)EGEQKK	0.16343	0.93	0.832	1.19	1.043	nucleus	K13220			GO:0000375 RNA splicing, via transesterification reactions; GO:0000377 RNA splicing, via transesterification reactions with bulged adenosine as nucleophile; GO:0000398 mRNA splicing, via spliceosome; GO:0006139 nucleobase-containing compound metabolic process; GO:0006396 RNA processing; GO:0006397 mRNA processing; GO:0006725 cellular aromatic compound metabolic process; GO:0006807 nitrogen compou…	GO:0005622 intracellular; GO:0005623 cell; GO:0005634 nucleus; GO:0005654 nucleoplasm; GO:0005681 spliceosomal complex; GO:0005684 U2-type spliceosomal complex; GO:0016604 nuclear body; GO:0016607 nuclear speck; GO:0031974 membrane-enclosed lumen; GO:0031981 nuclear lumen; GO:0032991 protein-containing complex; GO:0043226 organelle; GO:0043227 membrane-bounded organelle; GO:0043229 intracellular …	GO:0005488 binding; GO:0005515 protein binding; GO:0070064 proline-rich region binding;	PF06220; PF00397	U1 zinc finger; WW domain	A	KOG0150	Spliceosomal protein FBP21
Q61048	230	S	0.79	0.0143211	Down	WW domain-binding protein 4 OS=Mus musculus OX=10090 GN=Wbp4 PE=1 SV=4	Wbp4	0.999998	1.42728e-05	72.214	4	LPDT(0.017)LEDAKS(0.987)S(0.996)DS(1)HS(1)DS(1)EGEQKK	0.16343	0.93	0.832	1.19	1.043	nucleus	K13220			GO:0000375 RNA splicing, via transesterification reactions; GO:0000377 RNA splicing, via transesterification reactions with bulged adenosine as nucleophile; GO:0000398 mRNA splicing, via spliceosome; GO:0006139 nucleobase-containing compound metabolic process; GO:0006396 RNA processing; GO:0006397 mRNA processing; GO:0006725 cellular aromatic compound metabolic process; GO:0006807 nitrogen compou…	GO:0005622 intracellular; GO:0005623 cell; GO:0005634 nucleus; GO:0005654 nucleoplasm; GO:0005681 spliceosomal complex; GO:0005684 U2-type spliceosomal complex; GO:0016604 nuclear body; GO:0016607 nuclear speck; GO:0031974 membrane-enclosed lumen; GO:0031981 nuclear lumen; GO:0032991 protein-containing complex; GO:0043226 organelle; GO:0043227 membrane-bounded organelle; GO:0043229 intracellular …	GO:0005488 binding; GO:0005515 protein binding; GO:0070064 proline-rich region binding;	PF06220; PF00397	U1 zinc finger; WW domain	A	KOG0150	Spliceosomal protein FBP21
Q61316	76	S	0.812	0.0688373	Down	Heat shock 70 kDa protein 4 OS=Mus musculus OX=10090 GN=Hspa4 PE=1 SV=1	Hspa4	1	3.63474e-05	104.55	2	AFS(1)DPFVEAEK	-0.45892	0.912	0.874	1.181	1.027	cytoplasm	K09489	HSPA4; heat shock 70kDa protein 4	mmu04612 Antigen processing and presentation; mmu05417 Lipid and atherosclerosis; mmu04530 Tight junction	GO:0001655 urogenital system development; GO:0001822 kidney development; GO:0001932 regulation of protein phosphorylation; GO:0001933 negative regulation of protein phosphorylation; GO:0006605 protein targeting; GO:0006626 protein targeting to mitochondrion; GO:0006810 transport; GO:0006839 mitochondrial transport; GO:0006886 intracellular protein transport; GO:0006950 response to stress; GO:0006…	GO:0005576 extracellular region; GO:0005615 extracellular space; GO:0005622 intracellular; GO:0005623 cell; GO:0005634 nucleus; GO:0005737 cytoplasm; GO:0005811 lipid droplet; GO:0005829 cytosol; GO:0031982 vesicle; GO:0043226 organelle; GO:0043227 membrane-bounded organelle; GO:0043228 non-membrane-bounded organelle; GO:0043229 intracellular organelle; GO:0043230 extracellular organelle; GO:0043…	GO:0001085 RNA polymerase II transcription factor binding; GO:0005488 binding; GO:0005515 protein binding; GO:0008134 transcription factor binding; GO:0033613 activating transcription factor binding; GO:0044877 protein-containing complex binding;			O	KOG0103	Molecular chaperones HSP105/HSP110/SSE1, HSP70 superfamily
Q61464	1099	S	0.81	0.0506323	Down	Zinc finger protein 638 OS=Mus musculus OX=10090 GN=Znf638 PE=1 SV=2	Znf638	0.995885	0.000228761	100.38	3	GST(0.004)FS(0.996)PDLK	-0.41384	0.918	0.849	1.176	1.012	nucleus	K24692			GO:0006139 nucleobase-containing compound metabolic process; GO:0006396 RNA processing; GO:0006725 cellular aromatic compound metabolic process; GO:0006807 nitrogen compound metabolic process; GO:0008152 metabolic process; GO:0008380 RNA splicing; GO:0009987 cellular process; GO:0010467 gene expression; GO:0016070 RNA metabolic process; GO:0034641 cellular nitrogen compound metabolic process; GO:…	GO:0005622 intracellular; GO:0005623 cell; GO:0005634 nucleus; GO:0005654 nucleoplasm; GO:0005737 cytoplasm; GO:0031974 membrane-enclosed lumen; GO:0031981 nuclear lumen; GO:0043226 organelle; GO:0043227 membrane-bounded organelle; GO:0043229 intracellular organelle; GO:0043231 intracellular membrane-bounded organelle; GO:0043233 organelle lumen; GO:0070013 intracellular organelle lumen;	GO:0003676 nucleic acid binding; GO:0003677 DNA binding; GO:0003690 double-stranded DNA binding; GO:0005488 binding; GO:0097159 organic cyclic compound binding; GO:1901363 heterocyclic compound binding;
Q61548	600	S	0.785	0.0162139	Down	Clathrin coat assembly protein AP180 OS=Mus musculus OX=10090 GN=Snap91 PE=1 SV=1	Snap91	0.997401	1.24282e-50	154.84	4	GAS(0.997)PVPES(0.002)S(0.001)LTADLLSVDAFAAPS(0.999)PAS(0.001)TASPAK	0.59377	0.891	0.854	1.122	1.1	nucleus	K20043			GO:0000902 cell morphogenesis; GO:0000904 cell morphogenesis involved in differentiation; GO:0001505 regulation of neurotransmitter levels; GO:0006810 transport; GO:0006836 neurotransmitter transport; GO:0006897 endocytosis; GO:0006898 receptor-mediated endocytosis; GO:0006900 vesicle budding from membrane; GO:0006996 organelle organization; GO:0007154 cell communication; GO:0007163 establishment…	GO:0005622 intracellular; GO:0005623 cell; GO:0005737 cytoplasm; GO:0005768 endosome; GO:0005829 cytosol; GO:0005886 plasma membrane; GO:0005905 clathrin-coated pit; GO:0008021 synaptic vesicle; GO:0010008 endosome membrane; GO:0012505 endomembrane system; GO:0012506 vesicle membrane; GO:0014069 postsynaptic density; GO:0016020 membrane; GO:0019897 extrinsic component of plasma membrane; GO:00198…	GO:0000149 SNARE binding; GO:0000822 inositol hexakisphosphate binding; GO:0005488 binding; GO:0005515 protein binding; GO:0005543 phospholipid binding; GO:0005545 1-phosphatidylinositol binding; GO:0005546 phosphatidylinositol-4,5-bisphosphate binding; GO:0008144 drug binding; GO:0008289 lipid binding; GO:0019899 enzyme binding; GO:0019900 kinase binding; GO:0019901 protein kinase binding; GO:00…	PF07651	ANTH domain	TU	KOG0251	Clathrin assembly protein AP180 and related proteins, contain ENTH domain
Q61548	627	S	0.76	0.0344023	Down	Clathrin coat assembly protein AP180 OS=Mus musculus OX=10090 GN=Snap91 PE=1 SV=1	Snap91	0.98871	1.24282e-50	154.84	3	GAS(0.989)PVPES(0.01)S(0.001)LTADLLSVDAFAAPSPAS(0.001)T(0.01)AS(0.989)PAK	2.9087	0.859	0.855	1.103	1.153	nucleus	K20043			GO:0000902 cell morphogenesis; GO:0000904 cell morphogenesis involved in differentiation; GO:0001505 regulation of neurotransmitter levels; GO:0006810 transport; GO:0006836 neurotransmitter transport; GO:0006897 endocytosis; GO:0006898 receptor-mediated endocytosis; GO:0006900 vesicle budding from membrane; GO:0006996 organelle organization; GO:0007154 cell communication; GO:0007163 establishment…	GO:0005622 intracellular; GO:0005623 cell; GO:0005737 cytoplasm; GO:0005768 endosome; GO:0005829 cytosol; GO:0005886 plasma membrane; GO:0005905 clathrin-coated pit; GO:0008021 synaptic vesicle; GO:0010008 endosome membrane; GO:0012505 endomembrane system; GO:0012506 vesicle membrane; GO:0014069 postsynaptic density; GO:0016020 membrane; GO:0019897 extrinsic component of plasma membrane; GO:00198…	GO:0000149 SNARE binding; GO:0000822 inositol hexakisphosphate binding; GO:0005488 binding; GO:0005515 protein binding; GO:0005543 phospholipid binding; GO:0005545 1-phosphatidylinositol binding; GO:0005546 phosphatidylinositol-4,5-bisphosphate binding; GO:0008144 drug binding; GO:0008289 lipid binding; GO:0019899 enzyme binding; GO:0019900 kinase binding; GO:0019901 protein kinase binding; GO:00…	PF07651	ANTH domain	TU	KOG0251	Clathrin assembly protein AP180 and related proteins, contain ENTH domain
[truncated: 324 more rows]
